# Supplementary material for: Potassium is a key signal in host-microbiome dysbiosis in periodontitis
Source: PLoS Pathog. 2017 Jun 20;13(6):e1006457. doi: 10.1371/journal.ppat.1006457 (PMC5493431; doi:10.1371/journal.ppat.1006457)
Supplement: S2 Table — NOISeqBio Results of all differentially expressed genes. (XLSX) [file ppat.1006457.s010.xlsx]

## Sheet: Sheet1
S2 Table. Metagenomic composition of the different hemolytic communities based on HOMINGs analysis. Number represent % of the community.
Organism Name	Inoculum 1 Subject 1	Inoculum 2 Subject 1	0mM Subject 1	0mM Subject 1	0mM Subject 1	0mM Subject 1	0.5mM Subject 1	0.5mM Subject 1	5mM Subject 1	5mM Subject 1	50mM Subject 1	50mM Subject 1	50mM Subject 1	50mM Subject 1	Inoculum Subject 2	0mM Subject 2	0mM Subject 2	0.5mM Subject 2	0.5mM Subject 2	5mM Subject 2	5mM Subject 2	50mM Subject 2	50mM Subject 2	Inoculum Subject 3	0mM Subject 3	0mM Subject 3	0.5mM Subject 3	0.5mM Subject 3	5mM Subject 3	5mM Subject 3	50mM Subject 3	50mM Subject 3	Periodontitis
Abiotrophia_defectiva	0.000591159	0.000744694	4.86035e-05	3.521e-05	4.86035e-05	3.521e-05	2.10877e-05	8.83548e-05	6.80041e-05	0	2.75224e-05	6.41698e-05	2.10877e-05	8.83548e-05	0.000383837	1.88809e-05	1.13272e-05	1.2712e-05	1.17925e-05	4.07155e-05	7.23275e-05	9.48317e-06	3.20263e-05	0.00248247	0.000166528	9.10427e-05	8.28885e-05	0	0.000150159	0.000104852	0.000225956	9.35366e-05	0
Achromobacter_Genus_probe	0	0	0	0	0	0	0	0	0	0	0	0	0	0	0	0	0	0	0	0	0	0	0	0	0	0	0	0	0	0	0	0	0
Acinetobacter_baumannii	0	0	0	0	0	0	0	0	0	0	0	0	0	0	0	0	0	0	0	0	0	0	0	0	0	0	0	0	0	0	0	0	0
Acinetobacter_Genus_probe	0	0	0	0	0	0	0	0	0	0	0	0	0	0	0	0	0	0	0	0	0	0	0	0	0	0	0	0.047619	0	0	0	0	4.80538e-05
Acinetobacter_sp_oral_taxon_408	0	0	0	0	0	0	0	0	0	0	0	0	0	0	0	0	0	0	0	0	0	0	0	0	0	0	0	0	0	0	0	0	0
Actinobaculum_sp_oral_taxon_183	0.000197053	0.000248231	0	1.7605e-05	0	1.7605e-05	1.05439e-05	0	3.4002e-05	0	0	2.13899e-05	1.05439e-05	0	0.00259421	0	0	0	2.35849e-05	1.35718e-05	0	0	2.13509e-05	0.000224319	0	0	0	0	0	1.74753e-05	0	1.33624e-05	0.000288323
Actinomyces_cardiffensis	0	0	0	0	0	0	0	0	0	0	0	0	0	0	0	0	0	0	0	0	0	0	0	0	0	0	0	0	0	0	0	0	0
Actinomyces_Genus_probe_1	0	0	0	0	0	0	0	0	0	0	0	0	0	0	0	0	0	0	0	0	0	0	0	0	0	0	0	0	0	0	0	0	0
Actinomyces_Genus_probe_2	0	0	0	0	0	0	0	0	0	0	0	0	0	0	0.000476487	0	0	0	0	0	0	0	0	0	0	0	0	0	0	0	0	0	0
Actinomyces_Genus_probe_3	0.000350316	0.000124116	0	0	0	0	0	0	3.4002e-05	0	0.00011009	0	0	0	0.0208595	0	0	0	0	0	5.42456e-05	0	0	0.00291615	1.51389e-05	1.30061e-05	0	0	0	3.49507e-05	1.61397e-05	4.00871e-05	2.40269e-05
Actinomyces_Genus_probe_4	0.00111663	0.000744694	6.48046e-05	5.2815e-05	6.48046e-05	5.2815e-05	7.3807e-05	5.30129e-05	0.00119007	0.000751619	0.000550449	0.000577528	7.3807e-05	5.30129e-05	0.000238243	2.83214e-05	1.13272e-05	1.2712e-05	1.17925e-05	0	1.80819e-05	0	0	0.000987004	3.02778e-05	6.50305e-05	3.31554e-05	0	3.75397e-05	6.99014e-05	0	9.35366e-05	0.000120135
Actinomyces_georgiae	0	0	0	0	0	0	0	0	0	0	0	0	0	0	0	0	0	0	0	0	0	0	0	0	0	0	0	0	0	0	0	0	0
Actinomyces_gerencseriae	4.37895e-05	0	0	0	0	0	0	0	0	0	0	0	0	0	0.000291186	0	0	0	0	0	0	0	0	0.000149546	0	0	0	0	0	0	0	0	0
Actinomyces_graevenitzii	0	0	0	0	0	0	0	0	0	0	0	0	0	0	0	0	0	0	0	0	0	0	0	0	0	0	0	0	0	0	0	0	0
Actinomyces_graevenitzii	8.75791e-05	0.000248231	0	0	0	0	0	1.7671e-05	0	5.78168e-05	2.75224e-05	0	0	1.7671e-05	0	0	0	0	0	0	0	0	0	0	0	0	0	0	0	0	0	0	0
Actinomyces_israelii	6.56843e-05	0	0	0	0	0	0	0	0	0	0	0	0	0	9.26502e-05	0	0	0	0	0	0	0	0	5.98185e-05	0	0	0	0	0	0	0	0	2.40269e-05
Actinomyces_johnsonii	0.000306527	0	0	0	0	0	0	0	0	0	0	0	0	0	0	0	0	0	0	0	0	0	0	0.000403775	0	0	1.65777e-05	0	0	0	0	0	0
Actinomyces_massiliensis	0.000131369	0.000620578	0	0	0	0	0	0	0	0	0	0	0	0	0.0084047	9.44046e-06	1.13272e-05	0	0	0	0	0	0	0.000104682	0	0	0	0	0	0	0	0	0
Actinomyces_meyeri	0	0	0	0	0	0	0	0	0	2.89084e-05	5.50449e-05	0	0	0	0.000383837	0	0	0	0	0	0	0	0	4.48638e-05	0	0	0	0	0	0	0	0	0.000168188
Actinomyces_naeslundii	0	0	0	0	0	0	0	0	0	0	0	0	0	0	0	0	0	0	0	0	0	0	0	0	0	0	0	0	0	0	0	0	0
Actinomyces_naeslundii	0.000197053	0	0	0	0	0	0	0	0	0	0	0	0	0	0.00080738	0	0	0	1.17925e-05	0	0	0	1.06754e-05	0.00486025	0	0	0	0	0	8.73767e-06	1.61397e-05	1.33624e-05	0
Actinomyces_odontolyticus	0	0	0	0	0	0	0	0	0	0	0	0	0	0	0	0	0	0	0	0	0	0	0	0	0	0	0	0	0	0	0	0	0
Actinomyces_odontolyticus	4.37895e-05	0	0	0	0	0	0	0	0.000102006	0	5.50449e-05	4.27798e-05	0	0	0	0	0	0	0	0	0	9.48317e-06	0	0	1.51389e-05	5.20244e-05	1.65777e-05	0	0	2.6213e-05	0	1.33624e-05	0
Actinomyces_odontolyticus	0	0	0	0	0	0	0	0	0	0	0	0	0	0	0	0	0	0	0	0	0	0	0	0	0	0	0	0	0	0	0	0	0
Actinomyces_oricola	0	0	0	0	0	0	0	0	0	0	0	0	0	0	0	0	0	0	0	0	0	0	0	0	0	0	0	0	0	0	0	0	0
Actinomyces_radicidentis	0	0	0	0	0	0	0	0	0	0	0	0	0	0	0	0	0	0	0	0	0	0	0	0	0	0	0	0	0	0	0	0	0
Actinomyces_radicidentis	0	0	0	0	0	0	0	0	0	0	0	0	0	0	0	0	0	0	0	0	0	0	0	0	0	0	0	0	0	0	0	0	0
Actinomyces_sp_oral_taxon_169	0	0	0	0	0	0	0	0	0	0	0	0	0	0	5.2943e-05	0	0	0	0	0	0	0	0	0	0	0	0	0	0	0	0	0	0
Actinomyces_sp_oral_taxon_170	0	0	0	0	0	0	0	0	0	0	0	0	0	0	0.00251479	0	0	0	0	0	0	0	0	0	0	0	0	0	0	0	0	0	2.40269e-05
Actinomyces_sp_oral_taxon_171	0	0	0	0	0	0	0	0	0	0	0	0	0	0	9.26502e-05	0	0	0	0	0	0	0	0	4.48638e-05	0	0	0	0	0	0	0	0	0
Actinomyces_sp_oral_taxon_172	0.000350316	0.00086881	0	0	0	0	0	0	0	0	2.75224e-05	2.13899e-05	0	0	0	0	0	0	0	0	0	0	0	0	0	0	0	0	0	0	0	0	0
Actinomyces_sp_oral_taxon_175	0	0	0	0	0	0	0	0	0	0	0	0	0	0	0.00731937	0	0	0	0	4.07155e-05	0	1.89663e-05	1.06754e-05	0	0	0	0	0	0	0	0	0	0
Actinomyces_sp_oral_taxon_178	4.37895e-05	0	1.62012e-05	0	1.62012e-05	0	0	0	0	0	0	0	0	0	0.000145593	0	0	0	0	0	0	0	0	7.47731e-05	0	0	0	0	0	0	0	0	0
Actinomyces_sp_oral_taxon_180	0	0	0	0	0	0	0	0	0	0	0	0	0	0	0	0	0	0	0	0	0	0	0	0	0	0	0	0	0	0	0	0	0
Actinomyces_sp_oral_taxon_181	8.75791e-05	0	0	0	0	0	0	0	0.000272016	5.78168e-05	0.000220179	0.000213899	0	0	0.000211772	0	0	0	0	0	0	0	0	0	0	2.60122e-05	0	0	0	8.73767e-06	0	0	0
Actinomyces_sp_oral_taxon_414	0	0	0	0	0	0	0	0	0	0	0	0	0	0	0	0	0	0	0	0	0	0	0	0	0	0	0	0	0	0	0	0	2.40269e-05
Actinomyces_sp_oral_taxon_446	0	0	0	0	0	0	0	0	0	0	0	0	0	0	0	0	0	0	0	0	0	0	0	0	0	0	0	0	0	0	0	0	0
Actinomyces_sp_oral_taxon_448	0	0	0	0	0	0	0	0	0	0	0	0	0	0	0.00183977	0	0	1.2712e-05	0	0	0	0	0	5.98185e-05	0	0	0	0	0	0	0	1.33624e-05	0
Actinomyces_sp_oral_taxon_525	0	0	0	0	0	0	0	0	0	0	0	0	0	0	0	0	0	0	0	0	0	0	0	0	0	0	0	0	0	0	0	0	0
Actinomyces_sp_oral_taxon_525	0	0	0	0	0	0	0	0	0	0	0	0	0	0	0	0	0	0	0	0	0	0	0	0	0	0	0	0	0	0	0	0	0
Actinomyces_sp_oral_taxon_848	0	0	0	0	0	0	0	0	0	0	0	0	0	0	7.94145e-05	0	0	0	0	0	0	0	0	0	0	0	0	0	0	0	0	0	0
Actinomyces_sp_oral_taxon_877	0	0	0	0	0	0	0	0	0	0	0	0	0	0	0	0	0	0	0	0	0	0	0	0	0	0	0	0	0	0	0	0	0
Actinomyces_sp_oral_taxon_896	0	0	0	0	0	0	0	0	0	0	0	0	0	0	1.32357e-05	0	0	0	0	0	0	0	0	0	0	0	0	0	0	0	0	0	0
Actinomyces_sp_oral_taxon_897	0	0	0	0	0	0	0	0	0	0	0	0	0	0	0.000172065	0	0	0	0	0	0	0	0	0	0	0	0	0	0	0	0	0	0
Actinomyces_timonensis	0	0	0	0	0	0	0	0	0	0	0	0	0	0	0	0	0	0	0	0	0	0	0	0	0	0	0	0	0	0	0	0	0
Actinomyces_timonensis	0.000109474	0.000124116	0	0	0	0	0	0	0	0	0	0	0	0	0.001628	9.44046e-06	0	0	0	0	0	0	0	1.49546e-05	0	0	0	0	0	0	0	0	0
Actinomyces_viscosus	0	0	0	0	0	0	0	0	0	0	0	0	0	0	1.32357e-05	0	0	0	0	0	0	0	0	0	0	0	0	0	0	0	0	0	0
Aggregatibacter_actinomycetemcomitans	0	0	0	0	0	0	0	0	0	0	0	2.13899e-05	0	0	0	0	0	0	0	0	0	0	0	0	0	0	0	0	0	0	0	0	0.0293128
Aggregatibacter_Genus_probe_1	0.00256169	0.000620578	0.00042123	0.00031689	0.00042123	0.00031689	0.000453386	0.000406432	0.000102006	0.000173451	0.000440359	0.000278069	0.000453386	0.000406432	0.00112504	0.000755237	0.000736269	0.000470343	0.000849057	0.0022665	0.00253146	0.00171645	0.00224184	0.014835	0	0	3.31554e-05	0	0	0	0	1.33624e-05	0.0234503
Aggregatibacter_Genus_probe_2	0.000306527	0	0	0	0	0	0	0	0	0	0	0	0	0	0.00195889	0.000160488	0.000169908	0.000101696	0.000153302	0.000285009	0.000235064	0.000142248	0.000170807	0	0	0	0	0	0	0	0	0	2.40269e-05
Aggregatibacter_paraphrophilus	0	0	0	0	0	0	0	0	0	0	0	0	0	0	0	0	0	0	0	0	0	0	0	0	0	0	0	0	0	0	0	0	0
Aggregatibacter_paraphrophilus	0	0	0	0	0	0	0	0	0	0	0	0	0	0	2.64715e-05	0	0	0	0	0	0	0	0	0	0	0	0	0	0	0	0	0	4.80538e-05
Aggregatibacter_sp_oral_taxon_458	0.00505769	0.000248231	8.10058e-05	8.80251e-05	8.10058e-05	8.80251e-05	2.10877e-05	7.06839e-05	0	0	0	0	2.10877e-05	7.06839e-05	0.00197213	0	1.13272e-05	1.2712e-05	0	0	0	9.48317e-06	1.06754e-05	1.49546e-05	0	0	0	0	0	0	0	0	7.20807e-05
Aggregatibacter_sp_oral_taxon_512	0	0	0	0	0	0	0	0	0	0	0	0	0	0	1.32357e-05	0	0	1.2712e-05	1.17925e-05	0	0	0	1.06754e-05	0.000164501	0	0	0	0	0	0	0	0	2.40269e-05
Aggregatibacter_sp_oral_taxon_513	4.37895e-05	0	0	0	0	0	2.10877e-05	0	0.000136008	5.78168e-05	5.50449e-05	4.27798e-05	2.10877e-05	0	1.32357e-05	0	0	0	0	0	0	9.48317e-06	0	0	0	0	0	0	0	8.73767e-06	0	0	0.00136953
Agrobacterium_tumefaciens	0	0	0	0	0	0	0	0	0	0	0	0	0	0	0	0	0	0	0	0	0	0	0	0	0	0	0	0	0	0	0	0	0
Alloiococcus_otitis	0	0	0	0	0	0	0	0	0	0	0	0	0	0	0	0	0	0	0	0	0	0	0	0	0	0	0	0	0	0	0	0	0
Alloprevotella_Genus_probe	0.00571454	0.000124116	4.86035e-05	7.04201e-05	4.86035e-05	7.04201e-05	2.10877e-05	7.06839e-05	0	0	5.50449e-05	4.27798e-05	2.10877e-05	7.06839e-05	0.0016677	1.88809e-05	5.6636e-05	1.2712e-05	1.17925e-05	2.71437e-05	9.04094e-05	9.48317e-06	2.13509e-05	0	0	0	0	0	0	0	1.61397e-05	0	9.61076e-05
Alloprevotella_rava	0.0257264	0.00086881	0.000194414	0.000264075	0.000194414	0.000264075	0.000231965	0.000282735	0.000102006	2.89084e-05	0	8.55597e-05	0.000231965	0.000282735	0	0	0	0	0	0	0	0	0	0	0	0	0	0	0	0	0	0	0
Alloprevotella_sp_oral_taxon_308	4.37895e-05	0	1.62012e-05	0	1.62012e-05	0	0	0	0	0	0	2.13899e-05	0	0	0	0	0	0	0	0	0	0	0	2.99092e-05	0	0	0	0	0	0	0	0	0
Alloprevotella_sp_oral_taxon_473	0.00352506	0	0	8.80251e-05	0	8.80251e-05	0	1.7671e-05	3.4002e-05	5.78168e-05	0.00011009	4.27798e-05	0	1.7671e-05	0.00239567	1.88809e-05	3.39816e-05	0	1.17925e-05	1.35718e-05	5.42456e-05	2.84495e-05	3.20263e-05	2.99092e-05	1.51389e-05	2.60122e-05	3.31554e-05	0	1.87698e-05	0	3.22794e-05	2.67247e-05	0
Alloprevotella_sp_oral_taxon_474	0	0	0	0	0	0	0	0	0	0	0	0	0	0	0	0	0	0	0	0	0	0	0	0	0	0	0	0	0	0	0	0	0
Alloprevotella_sp_oral_taxon_912	0	0	0	0	0	0	0	0	0	0	0	0	0	0	0	0	0	0	0	0	0	0	0	1.49546e-05	0	0	0	0	0	0	0	0	0
Alloprevotella_sp_oral_taxon_913	0	0	0	0	0	0	0	0	0	0	0	0	0	0	0	0	0	0	0	0	0	0	0	0	0	0	0	0	0	0	0	0	0
Alloprevotella_sp_oral_taxon_914	0	0	0	0	0	0	0	0	0	0	0	0	0	0	0	0	0	0	0	0	0	0	0	5.98185e-05	0	0	0	0	0	0	0	0	0
Alloprevotella_sp_oral_taxon_914	0.00413811	0.000124116	3.24023e-05	3.521e-05	3.24023e-05	3.521e-05	0	3.53419e-05	0	0	0	0	0	3.53419e-05	0	0	0	0	0	0	0	0	0	4.48638e-05	0	0	0	0	0	0	0	0	0
Alloprevotella_tannerae	0.000678738	0.000248231	8.10058e-05	3.521e-05	8.10058e-05	3.521e-05	0	5.30129e-05	0	0	2.75224e-05	0	0	5.30129e-05	0.000463251	0.000887404	0.0015405	0.000559327	0.00170991	0.00215792	0.00182627	8.53485e-05	9.60789e-05	0	0	0	0	0	0	0	0	0	9.61076e-05
Alloscardovia_omnicolens	2.18948e-05	0	0.000113408	5.2815e-05	0.000113408	5.2815e-05	5.27193e-05	8.83548e-05	0	0	0	0	5.27193e-05	8.83548e-05	0	0	0	0	0	0	0	0	0	0	0	0	0	0	0	0	0	0	0
Anaerococcus_Genus_probe_1	0	0	0	0	0	0	0	0	0	0	0	0	0	0	0	0	0	0	0	0	0	0	0	0	0	0	0	0	0	0	0	0	0
Anaerococcus_Genus_probe_2	0	0	0	0	0	0	0	0	0	0	0	0	0	0	0	0	0	0	0	0	0	0	0	0	0	0	0	0	0	0	0	0	0
Anaerococcus_lactolyticus	0	0	0	0	0	0	0	0	0	0	0	0	0	0	0	0	0	0	0	0	0	0	0	0	0	0	0	0	0	0	0	0	0
Anaeroglobus_geminatus	2.18948e-05	0	4.86035e-05	1.7605e-05	4.86035e-05	1.7605e-05	6.32631e-05	0	0	0	2.75224e-05	4.27798e-05	6.32631e-05	0	0	0	3.39816e-05	1.2712e-05	2.35849e-05	4.07155e-05	9.04094e-05	9.48317e-06	4.27017e-05	0	0	0	0	0	0	0	0	0	7.20807e-05
Aquamicrobium_Genus_probe	0	0	0	0	0	0	0	0	0	0	0	0	0	0	0	0	0	0	0	0	0	0	0	0	0	0	0	0	0	0	0	0	0
Aquamicrobium_lusatiense	0	0	0	0	0	0	0	0	0	0	0	0	0	0	0	0	0	0	0	0	0	0	0	0	0	0	0	0	0	0	0	0	0
Arcanobacterium_Genus_probe	0	0	0	0	0	0	0	0	0	0	0	0	0	0	0	0	0	0	0	0	0	0	0	0	0	0	0	0	0	0	0	0	0
Arcanobacterium_haemolyticum	0	0	0	0	0	0	0	0	0	0	0	0	0	0	0	0	0	0	0	0	0	0	0	0	0	0	0	0	0	0	0	0	0
Arsenicicoccus_sp_oral_taxon_190	0	0	0	0	0	0	0	0	0	0	0	0	0	0	0	0	0	0	0	0	0	0	0	0	0	0	0	0	0	0	0	0	0
Atopobium_Genus_probe	0.000175158	0	3.24023e-05	1.7605e-05	3.24023e-05	1.7605e-05	5.27193e-05	3.53419e-05	0	0	0	2.13899e-05	5.27193e-05	3.53419e-05	1.32357e-05	9.44046e-06	0	1.2712e-05	0	1.35718e-05	3.61637e-05	9.48317e-06	7.4728e-05	7.47731e-05	0.000166528	0.000273128	9.94662e-05	0	0.000112619	7.8639e-05	0.000129118	6.68119e-05	2.40269e-05
Atopobium_minutum	0	0	0	0	0	0	0	0	0	0	0	0	0	0	0	0	0	0	0	0	0	0	0	0	0	0	0	0	0	0	0	0	0
Atopobium_parvulum	0.000766317	0.000992925	0.000162012	0.00010563	0.000162012	0.00010563	5.27193e-05	0.000106026	0	2.89084e-05	0	0	5.27193e-05	0.000106026	0	0	0	0	0	0	1.80819e-05	0	0	0	0	0	0	0	0	0	0	0	0
Atopobium_parvulum	0.000109474	0	3.24023e-05	0	3.24023e-05	0	6.32631e-05	0	0.000102006	8.67253e-05	0.000137612	0.00010695	6.32631e-05	0	2.64715e-05	1.88809e-05	3.39816e-05	2.54239e-05	9.43396e-05	0.000217149	0.000144655	8.53485e-05	8.54035e-05	0.000179455	0.00184695	0.0019119	0.00152515	0	0.00131389	0.00111842	0.000903823	0.00150995	0
Atopobium_rimae	0	0	1.62012e-05	0	1.62012e-05	0	0	0	0	0	0	0	0	0	0	0	0	0	0	0	0	0	0	0	0	0	0	0	0	0	0	0	0
Atopobium_rimae	0	0	0	0	0	0	0	0	0	0	5.50449e-05	0	0	0	0	0	0	0	0	0	0	0	0	4.48638e-05	0	0	0	0	0	8.73767e-06	0	0	0
Atopobium_sp_oral_taxon_199	0	0	0	0	0	0	0	0	0	0	0	0	0	0	0	0	0	0	0	0	0	0	0	0	0	0	0	0	0	0	0	0	0
Atopobium_sp_oral_taxon_416	0	0	0	0	0	0	0	0	0	0	0	0	0	0	0	0	0	0	0	0	0	0	0	0	0	0	0	0	0	0	0	0	0
Atopobium_sp_oral_taxon_810	0	0	0	0	0	0	0	0	0	0	0	0	0	0	0	0	0	0	0	0	0	0	0	0	0	0	0	0	0	0	0	0	0
Atopobium_vaginae	0	0	0	0	0	0	0	0	0	0	0	0	0	0	0	0	0	0	0	0	0	0	0	0	0	0	0	0	0	0	0	0	0
Bacillus_clausii	0	0	0	0	0	0	0	0	0	0	0	0	0	0	0	0	0	0	0	0	0	0	0	0	0	0	0	0	0	0	0	0	0
Bacteroidaceae[G-1]_sp_oral_taxon_272	0	0	1.62012e-05	3.521e-05	1.62012e-05	3.521e-05	4.21754e-05	1.7671e-05	0	0	0	0	4.21754e-05	1.7671e-05	0	0	0	0	0	0	0	0	0	0	0	0	0	0	0	0	0	0	2.40269e-05
Bacteroidales[G-2]_sp_oral_taxon_274	0	0.000620578	3.24023e-05	0	3.24023e-05	0	0	1.7671e-05	0	0.000144542	0	2.13899e-05	0	1.7671e-05	0	0	0	0	0	0	0	0	0	0	0	0	0	0	0	0	0	0	0.000528592
Bacteroidales[G-3]_sp_oral_taxon_911	0	0	0	0	0	0	0	0	0	0	0	0	0	0	0	0	0	0	0	0	0	0	0	0	0	0	0	0	0	0	0	0	0
Bacteroides_Genus_probe	0	0	1.62012e-05	0	1.62012e-05	0	0	0	0	0	0	0	0	0	0	0	0	0	0	0	0	0	0	0	0	0	0	0	0	0	0	0	0
Bacteroides_heparinolyticus	0	0	0	0	0	0	0	0	0	0	0	0	0	0	0	0	0	0	0	0	0	0	0	0	0	0	0	0	1.87698e-05	0	0	0	0
Bacteroides_tectus	0	0	0	0	0	0	0	0	0	0	0	0	0	0	0	0	0	0	0	0	0	0	0	0	0	0	0	0	0	0	0	0	0
Bacteroides_zoogleoformans	0	0	0	0	0	0	0	0	0	0	0	0	0	0	0	0	0	0	0	0	0	0	0	0	0	0	0	0	0	0	0	0	0
Bacteroidetes[G-3]_Genus_probe	0	0	1.62012e-05	0	1.62012e-05	0	0	3.53419e-05	0	0	0	0	0	3.53419e-05	0	0	0	0	0	0	0	0	0	0	0	0	0	0.047619	0	0	0	0	0
Bacteroidetes[G-3]_sp_oral_taxon_280	0	0	0.000291621	0.00028168	0.000291621	0.00028168	0.000105439	0.000123697	0	2.89084e-05	0	0	0.000105439	0.000123697	0	0	0	0	0	0	0	0	0	0	0	0	0	0	0	0	0	0	2.40269e-05
Bacteroidetes[G-3]_sp_oral_taxon_281	0	0.000124116	0	0	0	0	0	0	0	0	0	0	0	0	0	0	0	0	0	0	0	0	0	0	0	0	0	0	0	0	0	0	0
Bacteroidetes[G-3]_sp_oral_taxon_365	0	0	0	1.7605e-05	0	1.7605e-05	0	1.7671e-05	0	0	2.75224e-05	0	0	1.7671e-05	0	0	0	0	0	0	0	0	0	0	0	0	0	0	0	0	0	0	0
Bacteroidetes[G-3]_sp_oral_taxon_436	0	0	0	0	0	0	0	0	0	0	0	0	0	0	0	0	0	0	0	0	0	0	0	0	0	0	0	0	0	0	0	0	0
Bacteroidetes[G-3]_sp_oral_taxon_503	0	0	0	0	0	0	0	0	0	0	0	0	0	0	0	0	0	0	0	0	0	0	0	0	0	0	0	0	0	0	0	0	0
Bacteroidetes[G-3]_sp_oral_taxon_899	0	0	0	0	0	0	0	0	0	0	0	0	0	0	0	0	0	0	0	0	0	0	0	0	0	0	0	0	0	0	0	0	0
Bacteroidetes[G-4]_sp_oral_taxon_509	0	0	0	0	0	0	0	0	0	0	0	0	0	0	0	0	0	0	0	0	0	0	0	0	0	0	0	0	0	0	0	0	0
Bacteroidetes[G-5]_Genus_probe	0	0	0	0	0	0	1.05439e-05	0	0	0	0	0	1.05439e-05	0	0	0	0	0	0	0	0	0	0	0	0	0	0	0	0	0	0	0	0
Bacteroidetes[G-5]_sp_oral_taxon_505	0	0	0	0	0	0	0	0	0	0	0	0	0	0	0	0	0	0	0	0	0	0	0	0	0	0	0	0	0	0	0	0	0
Bacteroidetes[G-5]_sp_oral_taxon_507	0	0	0	0	0	0	0	0	0	0	0	0	0	0	0	0	0	0	0	0	0	0	0	0	0	0	0	0	0	0	0	0	0
Bacteroidetes[G-5]_sp_oral_taxon_511	0	0	0	0	0	0	0	0	0	0	0	4.27798e-05	0	0	0	0	0	0	0	0	0	0	0	0	0	0	0	0	0	0	0	0	0
Bacteroidetes[G-5]_sp_oral_taxon_511	2.18948e-05	0	1.62012e-05	0	1.62012e-05	0	0	0	0	0	0	0	0	0	2.64715e-05	0	0	0	0	0	0	0	0	0	0	0	0	0	0	0	0	0	0
Bacteroidetes[G-6]_sp_oral_taxon_516	0	0	0	0	0	0	0	0	0	0	0	0	0	0	0	0	0	0	0	0	0	0	0	0	0	0	0	0	0	0	0	0	4.80538e-05
Bartonella_Genus_probe	0	0	0	0	0	0	0	0	0	0	0	0	0	0	0	0	0	0	0	0	0	0	0	0	0	0	0	0	0	0	0	0	0
Bdellovibrio_sp_oral_taxon_039	0	0	0	0	0	0	0	0	0	0	0	0	0	0	0	0	0	0	0	0	0	0	0	0	0	0	0	0	0	0	0	0	0
Bergeyella_sp_oral_taxon_319	0	0	0	0	0	0	0	0	0	0	0	0	0	0	0	0	0	0	0	0	0	0	0	0	0	0	0	0	0	0	0	0	0
Bergeyella_sp_oral_taxon_322	0.00534232	0.00409582	1.62012e-05	0	1.62012e-05	0	1.05439e-05	0	3.4002e-05	0	2.75224e-05	0	1.05439e-05	0	0.00239567	9.44046e-06	0	2.54239e-05	1.17925e-05	0	0	0	1.06754e-05	0.00203383	0	0	1.65777e-05	0	1.87698e-05	0	0	0	0.00230658
Bergeyella_sp_oral_taxon_900	0	0	0	0	0	0	0	0	0	0	0	0	0	0	0	0	0	0	0	0	0	0	0	0	0	0	0	0	0	0	0	0	0
Bergeyella_sp_oral_taxon_907	0.000131369	0	0	0	0	0	0	0	0	0	0	0	0	0	0.000105886	0	0	0	0	0	0	0	0	0	0	0	0	0	0	0	0	0	0
Bifidobacteriaceae[G-2]_sp_oral_taxon_407	0	0	0	0	0	0	0	0	0	0	0	0	0	0	0	0	0	0	0	0	0	0	0	0	0	0	0	0	0	0	0	0	0
Bifidobacterium_animalis_subsp_animalis	0	0	0	0	0	0	0	0	0	0	0	0	0	0	0	0	0	0	0	0	0	0	0	0	0	0	0	0	0	0	0	0	0
Bifidobacterium_animalis_subsp_lactis	0	0	0	0	0	0	0	0	0	0	0	0	0	0	0	0	0	0	0	0	0	0	0	0	0	0	0	0	0	0	0	0	0
Bifidobacterium_breve	0	0	0	0	0	0	0	0	0	0	0	0	0	0	0	0	0	0	0	0	0	0	0	0	0	0	0	0	0	0	0	0	0
Bifidobacterium_dentium	0	0	0	0	0	0	0	0	0	0	0	0	0	0	0	0	0	0	0	0	0	9.48317e-06	0	0	0	0	0	0	0	0	0	0	0
Bifidobacterium_Genus_probe_1	0	0	0	0	0	0	0	0	0	0	0	0	0	0	0	0	0	0	0	0	0	0	0	0	0	0	0	0	0	0	0	0	0
Bifidobacterium_Genus_probe_2	0	0	0	0	0	0	0	0	0	0	0	0	0	0	0	0	0	0	0	0	0	0	0	0	0	0	0	0	0	0	0	0	0
Bifidobacterium_longum	0	0	0	0	0	0	0	0	0	0	0	2.13899e-05	0	0	0	0	0	0	0	0	0	0	0	0	0	0	0	0	0	0	0	0	0
Bifidobacterium_scardovii	0	0	0	0	0	0	0	0	0	0	0	0	0	0	0	0	0	0	0	0	0	0	0	0	0	0	0	0	0	0	0	0	0
Bordetella_Genus_probe	0	0	0	0	0	0	0	0	0	0	0	0	0	0	0	0	0	0	0	0	0	0	0	0	0	0	0	0	1.87698e-05	0	0	0	0
Brevundimonas_diminuta	0	0	0	0	0	0	0	0	0	0	0	0	0	0	0	0	0	0	0	0	0	0	0	0	0	0	0	0	0	0	0	0	0
Brevundimonas_Genus_probe	0	0	0	0	0	0	0	0	0	0	0	0	0	0	0	0	0	0	0	0	0	0	0	0	0	0	0	0	0	0	0	0	0
Bulleidia_extructa	0	0	3.24023e-05	0	3.24023e-05	0	1.05439e-05	1.7671e-05	0	0	0	0	1.05439e-05	1.7671e-05	0	0	1.13272e-05	0	0	0	0	0	0	0	0	0	0	0	0	0	0	0	0
Burkholderia_Genus_probe	0	0	0	0	0	0	0	0	0	0	0	0	0	0	0	0	0	0	0	0	0	0	0	0	0	0	0	0	0	0	0	0	0
Butyrivibrio_sp_oral_taxon_094	0	0	0	0	0	0	0	0	0	0	0	0	0	0	0	0	0	0	0	0	0	0	0	0	0	0	0	0	0	0	0	0	0
Campylobacter_concisus	0.000700633	0	0.000210615	0.00024647	0.000210615	0.00024647	0.00027414	0.000441774	0.000374022	0.000520352	0.000633016	0.00179675	0.00027414	0.000441774	0.0014427	0.00129334	0.00150652	0.000521191	0.00201651	0.00314867	0.00325474	0.00385965	0.00303182	0	0	0	0	0	0	0	0	0	0
Campylobacter_concisus	0.00578022	0.000496463	0.00947767	0.00961234	0.00947767	0.00961234	0.014308	0.0183425	0.00550833	0.00780527	0.0156327	0.0183953	0.014308	0.0183425	9.26502e-05	0.000226571	0.000294507	0.000216104	0.000271226	0.000610733	0.000488211	0.000768137	0.000693903	0.000239274	9.08334e-05	0.000169079	6.63108e-05	0	9.38491e-05	0.000122327	1.61397e-05	0.000106899	4.80538e-05
Campylobacter_curvus	0	0	0	0	0	0	1.05439e-05	3.53419e-05	6.80041e-05	8.67253e-05	0	4.27798e-05	1.05439e-05	3.53419e-05	0.000370601	0.000566428	0.000747596	0.000457631	0.000589623	0.00109932	0.00115724	0.00139403	0.00128105	0	0	0	0	0	0	0	0	0	0
Campylobacter_Genus_probe_1	8.75791e-05	0	0.00069665	0.0010563	0.00069665	0.0010563	0.000527193	0.000671497	0.00187011	0.00158996	0.00239445	0.0014759	0.000527193	0.000671497	7.94145e-05	0.000339857	0.000453088	0.000355935	0.000471698	0.000678592	0.000397801	0.000768137	0.000693903	1.49546e-05	0.000529861	0.000923433	0.000845463	0	0.000187698	0.000515522	0.000338934	0.000293972	7.20807e-05
Campylobacter_Genus_probe_2	0.00164211	0.000124116	0.00390448	0.00299285	0.00390448	0.00299285	0.00421754	0.00538964	0.0421965	0.0528157	0.0683932	0.0579025	0.00421754	0.00538964	0.00189271	0.00623071	0.00639987	0.00561869	0.00516509	0.00822453	0.00719659	0.00807018	0.00819873	0.00097205	0.00467792	0.00850599	0.00542091	0	0.00396043	0.00664937	0.00529382	0.00471692	0.0239308
Campylobacter_gracilis	0.00111663	0.000372347	0.000648046	0.0010387	0.000648046	0.0010387	0.000601	0.000812864	0.00244815	0.000809436	0.0011009	0.00102672	0.000601	0.000812864	0.00289863	0.0102335	0.0101379	0.0106526	0.00722877	0.0145219	0.012802	0.0105073	0.0107608	0.00168987	0.0077057	0.0146189	0.00760916	0	0.00640051	0.0102231	0.0106522	0.00833812	0.000840942
Campylobacter_sp_oral_taxon_044	0.000306527	0	0.000210615	0.00049294	0.000210615	0.00049294	0.000453386	0.000441774	0.0870112	0.127804	0.157593	0.136061	0.000453386	0.000441774	0	0	0	0	0	0	0	0	0	0	0	1.30061e-05	0	0	0	0	0	0	0
Campylobacter_sputorum	0	0	0	0	0	0	0	0	0.000204012	0.000115634	0.000137612	0.000235289	0	0	0	0	0	0	0	0	0	0	0	0	0	0	0	0	0	0	0	0	0
Campylobacter_ureolyticus	0	0	0	0	0	0	0	0	0	0	0	0	0	0	0	0	0	0	0	0	0	0	0	0	0	0	0	0	0	0	0	0	0
Capnocytophaga_Genus_probe_1	0	0	0	0	0	0	0	0	0	0	0	0	0	0	1.32357e-05	0	0	0	0	0	0	0	0	0	0	0	0	0	0	0	0	0	0
Capnocytophaga_Genus_probe_2	0.000153263	0.00186174	3.24023e-05	1.7605e-05	3.24023e-05	1.7605e-05	2.10877e-05	3.53419e-05	6.80041e-05	5.78168e-05	0	6.41698e-05	2.10877e-05	3.53419e-05	0.00322952	4.72023e-05	6.79633e-05	0.00012712	3.53774e-05	0.000108575	0.000198901	5.6899e-05	0.000106754	0.00312551	0.000393611	0.000546256	0.00043102	0	0.000300317	0.000349507	0.000209816	0.000240523	0.000216242
Capnocytophaga_Genus_probe_3	0.000350316	0.00210997	0.000178213	0.000123235	0.000178213	0.000123235	6.32631e-05	0.000106026	0.00102006	0.00127197	0.000385314	0.000385019	6.32631e-05	0.000106026	0.00210448	1.88809e-05	4.53088e-05	0.000139832	0.000188679	0.000162862	0.000216982	4.74158e-05	3.20263e-05	0.00296101	0.000166528	0.00029914	0.00021551	0	0.000187698	0.000157278	3.22794e-05	4.00871e-05	0.0208554
Capnocytophaga_gingivalis	0.00164211	0.0120392	0.000777655	0.000704201	0.000777655	0.000704201	9.48947e-05	0.000247394	0.00112207	0.000953978	0.00011009	0.000320849	9.48947e-05	0.000247394	0.00806057	0.000396499	0.000577688	0.000724582	0.000613208	0.000868597	0.00103067	0.000256046	0.000330938	0.00559303	0.000923473	0.00158674	0.000895196	0	0.000488015	0.000760177	0.000242096	0.000400871	9.61076e-05
Capnocytophaga_granulosa	0.000218948	0.00136527	1.62012e-05	1.7605e-05	1.62012e-05	1.7605e-05	0	0	0	0	0	0	0	0	0.00124416	0	0	0	2.35849e-05	0	0	0	0	0.0100495	0	2.60122e-05	1.65777e-05	0	0	0	0	0	0.000961076
Capnocytophaga_haemolytica	0	0	0	0	0	0	0	0	0	0	0	0	0	0	0	0	0	0	0	0	0	0	0	0.000224319	0	0	0	0	1.87698e-05	0	0	0	0
Capnocytophaga_leadbetteri	0.000240843	0.000992925	0	0	0	0	0	0	0	0	0	0	0	0	0.00333541	0	1.13272e-05	2.54239e-05	2.35849e-05	1.35718e-05	3.61637e-05	1.89663e-05	0	0.00173474	0	0	0	0	0	0	0	0	0.000840942
Capnocytophaga_ochracea	0	0	0	0	0	0	0	0	0	0	0	0	0	0	0	0	0	0	0	0	0	0	0	0	0	0	0	0	0	0	0	0	0
Capnocytophaga_sp_oral_taxon_323	0	0	0	0	0	0	0	0	0	0	0	0	0	0	1.32357e-05	0	0	0	0	0	0	0	0	0	0	0	0	0	0	0	0	0	0
Capnocytophaga_sp_oral_taxon_324	0	0	0	0	0	0	0	0	0	0	0	0	0	0	0	0	0	0	0	0	0	0	0	0	0	0	0	0	0	0	0	0	0
Capnocytophaga_sp_oral_taxon_332	0	0	0	0	0	0	0	0	0	0	0	0	0	0	0	0	0	1.2712e-05	0	0	0	0	0	0	0	0	0	0	0	0	0	0	2.40269e-05
Capnocytophaga_sp_oral_taxon_334	0	0	0	0	0	0	0	0	0	0	0	0	0	0	0	0	0	0	0	0	0	0	0	0	0	0	0	0	0	0	0	0	0
Capnocytophaga_sp_oral_taxon_335	0	0	0	0	0	0	0	0	0	0	0	0	0	0	0	0	0	0	0	0	0	0	0	0	0	0	0	0	0	0	0	0	2.40269e-05
Capnocytophaga_sp_oral_taxon_336	0	0	0	0	0	0	0	0	0	0	0	0	0	0	0	0	0	0	0	0	0	0	0	0	0	0	0	0	0	0	0	0	0
Capnocytophaga_sp_oral_taxon_338	2.18948e-05	0.000248231	0.000599443	0.000968276	0.000599443	0.000968276	0.000305772	0.000335748	0.00431826	0.00436517	0.00107337	0.00156146	0.000305772	0.000335748	0.00149564	0	0	0	0	0	1.80819e-05	0	0	0	0	0	0	0	0	0	0	0	0.00235464
Capnocytophaga_sp_oral_taxon_380	0	0	0	0	0	0	0	0	0	0	0	0	0	0	0	0	0	0	0	0	0	0	0	0	0	0	0	0	0	0	0	0	0
Capnocytophaga_sp_oral_taxon_412	0	0	0	0	0	0	0	0	0	0	0	0	0	0	0	0	0	0	0	0	0	0	0	0	0	0	0	0	0	0	0	0	0
Capnocytophaga_sp_oral_taxon_863	0	0	0	0	0	0	0	0	0	0	0	0	0	0	0	0	0	0	0	0	0	0	0	0	0	0	0	0	0	0	0	0	0
Capnocytophaga_sp_oral_taxon_864	0	0	0	0	0	0	0	0	0	0	0	0	0	0	0	0	0	0	0	0	0	0	0	0	0	0	0	0	0	0	0	0	0.00031235
Capnocytophaga_sp_oral_taxon_878	0	0	0	0	0	0	0	0	0	0	0	0	0	0	0	0	0	0	0	0	0	0	0	0	0	0	0	0	0	0	0	0	0
Capnocytophaga_sp_oral_taxon_901	0	0	0	0	0	0	0	0	0	0	0	0	0	0	0	0	0	0	0	0	0	0	0	0	0	0	0	0	0	0	0	0	0
Capnocytophaga_sp_oral_taxon_902	0	0	0	0	0	0	0	0	0	0	0	0	0	0	1.32357e-05	0	0	0	0	0	1.80819e-05	0	0	0.00183942	0	0	0	0	0	0	0	0	0.00105718
Capnocytophaga_sp_oral_taxon_903	0	0	0	0	0	0	0	0	0	0	0	0	0	0	2.64715e-05	0	0	0	0	0	0	0	1.06754e-05	0.00236283	0.000181667	0.000286134	9.94662e-05	0	9.38491e-05	0.000200966	8.06985e-05	5.34495e-05	0
Capnocytophaga_sputigena	0.000240843	0.00409582	3.24023e-05	7.04201e-05	3.24023e-05	7.04201e-05	0	5.30129e-05	0	0	0	2.13899e-05	0	5.30129e-05	0.00574431	0	1.13272e-05	5.08479e-05	5.89623e-05	5.42873e-05	9.04094e-05	5.6899e-05	2.13509e-05	0.000897277	1.51389e-05	3.90183e-05	1.65777e-05	0	1.87698e-05	0	0	0	7.20807e-05
Cardiobacterium_Genus_probe	0.000153263	0	0	0	0	0	0	0	3.4002e-05	0	0	0	0	0	0.00271333	0	0	0	0	0	5.42456e-05	0	2.13509e-05	0.000284138	0	1.30061e-05	0	0	0	0	0	0	0.0145843
Cardiobacterium_hominis	0.000569264	0.000372347	0	0	0	0	0	1.7671e-05	0	0	2.75224e-05	0	0	1.7671e-05	0.0172065	8.49642e-05	7.92905e-05	0.000114408	1.17925e-05	4.07155e-05	1.80819e-05	0.000170697	9.60789e-05	0.00411252	0	1.30061e-05	0	0	3.75397e-05	2.6213e-05	3.22794e-05	1.33624e-05	0.00530995
Cardiobacterium_valvarum	0.000700633	0.000992925	1.62012e-05	7.04201e-05	1.62012e-05	7.04201e-05	5.27193e-05	3.53419e-05	6.80041e-05	5.78168e-05	2.75224e-05	2.13899e-05	5.27193e-05	3.53419e-05	0.00128387	0	4.53088e-05	1.2712e-05	0	2.71437e-05	3.61637e-05	1.89663e-05	0	0.000702867	0	0	0	0	1.87698e-05	1.74753e-05	0	0	0.0180202
Catonella_Genus_probe	0.00234274	0.00086881	0.00152291	0.00177811	0.00152291	0.00177811	0.00101221	0.00114861	0.000612037	0.0013587	0.000220179	0.00102672	0.00101221	0.00114861	0.000383837	0.000783558	0.000928831	0.000635599	0.00110849	0.00203578	0.00168161	2.84495e-05	4.27017e-05	0.000134592	0.000560139	0.000507238	0.000314976	0	0.000356627	8.73767e-05	0	0	0.00170591
Catonella_sp_oral_taxon_451	0.000175158	0	0.000162012	8.80251e-05	0.000162012	8.80251e-05	7.3807e-05	5.30129e-05	0	5.78168e-05	0	4.27798e-05	7.3807e-05	5.30129e-05	0	0	0	0	0	0	0	0	0	0	0	0	0	0	0	0	0	0	4.80538e-05
Caulobacter_sp_oral_taxon_002	0	0	0	0	0	0	0	0	0	0	0	0	0	0	0	0	0	0	0	0	0	0	0	0	0	0	0	0	0	0	0	0	0
Centipeda_periodontii	0.000197053	0	0.000388828	0.000264075	0.000388828	0.000264075	0.000253052	0.000265064	0.000306018	0.000115634	0	6.41698e-05	0.000253052	0.000265064	1.32357e-05	0.000141607	0.000169908	0.000165256	0.000117925	0.000190006	5.42456e-05	0.000132764	0.000202833	0.000149546	0.00193778	0.00180785	0.00079573	0	0.000581865	0.00115337	0.00104908	0.00126943	2.40269e-05
Chlamydophila_Genus_probe	0	0	0	0	0	0	0	0	0	0	0	0	0	0	0	0	0	0	0	0	0	0	0	0	0	0	0	0	0	0	0	0	0
Chlamydophila_pneumoniae	0	0	0	0	0	0	0	0	0	0	0	0	0	0	0	0	0	0	0	0	0	0	0	0	0	0	0	0	0	0	0	0	0
Chloroflexi[G-1]_sp_oral_taxon_439	0	0	0	0	0	0	0	0	3.4002e-05	0	0	0	0	0	0	0	0	0	0	0	0	0	0	0	0	0	0	0	0	0	0	0	0
Chloroflexi[G-1]_sp_oral_taxon_439	0	0	0	0	0	0	0	0	0	0	0	0	0	0	0	0	0	0	0	0	0	0	0	0	0	0	0	0	0	0	0	0	0
Clostridiales[F-1][G-1]_sp_oral_taxon_093	0	0	0	0	0	0	0	0	0	0	0	0	0	0	0	0	0	0	0	0	0	0	0	0	0	0	0	0	0	0	0	0	9.61076e-05
Clostridiales[F-1][G-2]_sp_oral_taxon_402	0	0	0	0	0	0	1.05439e-05	0	0	0	0	0	1.05439e-05	0	0	0	0	0	0	0	0	0	0	0	0	0	0	0	0	0	0	0	0
Clostridiales[F-2][G-1]_sp_oral_taxon_075	2.18948e-05	0	0	0	0	0	0	0	0	0	0	0	0	0	0	0	0	0	0	0	0	0	0	0	0	0	0	0	0	0	0	0	0
Clostridiales[F-2][G-1]_sp_oral_taxon_075	0.00299958	0.000124116	0	0	0	0	1.05439e-05	3.53419e-05	3.4002e-05	5.78168e-05	0	2.13899e-05	1.05439e-05	3.53419e-05	0.000608844	1.88809e-05	1.13272e-05	0	0	0	1.80819e-05	0	0	0.010528	0	0	0	0	0	0	0	0	0
Clostridiales[F-2][G-2]_sp_oral_taxon_085	0.00240843	0.000744694	6.48046e-05	1.7605e-05	6.48046e-05	1.7605e-05	3.16316e-05	1.7671e-05	0	5.78168e-05	0	4.27798e-05	3.16316e-05	1.7671e-05	0	0	0	0	0	0	0	0	0	0.000119637	0	0	0	0	0	0	0	0	0
Clostridiales[F-2][G-3]_sp_oral_taxon_366	0	0	0	0	0	0	0	0	0	0	0	0	0	0	0	0	0	0	0	0	0	0	0	0	0	0	0	0	0	0	0	0	0
Clostridiales[F-2][G-3]_sp_oral_taxon_381	0	0	0	0	0	0	2.10877e-05	0	0	2.89084e-05	0	0	2.10877e-05	0	0	0	0	0	0	0	0	0	0	0	0	0	0	0	0	0	0	0	0
Clostridiales[F-3][G-1]_sp_oral_taxon_876	0	0	0	0	0	0	0	0	0	0	0	0	0	0	0	0	0	0	0	0	0	0	0	0	0	0	0	0	0	0	0	0	0
Corynebacterium_diphtheriae	0	0	0	0	0	0	0	0	0	0	0	0	0	0	0	0	0	0	0	0	0	0	0	0	0	0	0	0	0	0	0	0	0
Corynebacterium_diphtheriae	0	0	0	0	0	0	0	0	0	0	0	0	0	0	0	0	0	0	0	0	0	0	0	0	0	0	0	0	0	0	0	0	0
Corynebacterium_diphtheriae	0.000284632	0.000124116	0	0	0	0	0	0	0	0	0	0	0	0	0.00115151	0	0	0	0	0	0	0	0	0	0	0	0	0	0	0	0	0	0
Corynebacterium_durum	0.000547369	0	0	0	0	0	0	0	0	0	0	0	0	0	0.0335526	0	0	0	0	0	0	0	0	0.000134592	0	0	0	0	0	8.73767e-06	0	0	7.20807e-05
Corynebacterium_Genus_probe	0.000634948	0.000248231	0	0	0	0	0	0	0	0	0	0	0	0	0.00594285	9.44046e-06	0	0	1.17925e-05	0	0	0	0	0.00509952	0	0	0	0	0	0	0	0	4.80538e-05
Corynebacterium_matruchotii	0.000394106	0	0	5.2815e-05	0	5.2815e-05	1.05439e-05	0	0	0	0	0	1.05439e-05	0	0.0174579	0	1.13272e-05	0	0	2.71437e-05	0	0	0	0.107838	4.54167e-05	0	0	0	1.87698e-05	8.73767e-06	0	0	0.00302739
Corynebacterium_mucifaciens	0	0	0	0	0	0	0	0	0	0	0	0	0	0	0	0	0	0	0	0	0	0	0	0	0	0	0	0	0	0	0	0	0
Corynebacterium_sp_oral_taxon_184	0	0	0	0	0	0	0	0	0	0	0	0	0	0	0	0	0	0	0	0	0	0	0	0	0	0	0	0	0	0	0	0	0
Corynebacterium_urealyticum	0	0	0	0	0	0	0	0	0	0	0	0	0	0	0	0	0	0	0	0	0	0	0	0	0	0	0	0	0	0	0	0	0
Cryptobacterium_curtum	0	0	0	0	0	0	0	0	0	0	0	0	0	0	0	0	0	0	0	0	0	0	0	0	0	0	0	0	0	0	0	0	0
Delftia_acidovorans	0	0	0	0	0	0	0	0	0	0	0	0	0	0	0	0	0	0	0	0	0	0	0	0	0	0	0	0	0	0	0	0	0
Desulfobulbus_Genus_probe	0	0	0	0	0	0	0	0	0	0	0	0	0	0	0	0	0	0	0	0	0	0	0	0	0	0	0	0	0	0	0	0	2.40269e-05
Desulfobulbus_sp_oral_taxon_041	0	0	0	0	0	0	0	0	0	0	0	0	0	0	0	0	0	0	0	0	0	0	0	0	0	0	0	0	0	0	0	0	0.0006247
Desulfomicrobium_orale	0	0	0	0	0	0	0	0	0	0	0	0	0	0	0	0	0	0	0	0	0	0	0	0	0	0	0	0	0	0	0	0	0
Desulfovibrio_fairfieldensis	0	0	0	0	0	0	0	0	0	0	0	0	0	0	0	0	0	0	0	0	0	0	0	0	0	0	0	0	0	0	0	0	0
Desulfovibrio_sp_oral_taxon_040	0	0	0	0	0	0	0	0	0	0	0	0	0	0	0	0	0	0	0	0	0	0	0	0	0	0	0	0	0	0	0	0	7.20807e-05
Dialister_Genus_probe_1	0	0	0	1.7605e-05	0	1.7605e-05	1.05439e-05	3.53419e-05	3.4002e-05	5.78168e-05	5.50449e-05	2.13899e-05	1.05439e-05	3.53419e-05	0	0	0	0	0	0	0	0	0	0	0	0	0	0	0	0	0	0	0
Dialister_Genus_probe_2	0	0	4.86035e-05	0.000158445	4.86035e-05	0.000158445	0.000126526	0.000159039	3.4002e-05	0.000115634	0.00011009	0	0.000126526	0.000159039	0	0	3.39816e-05	0	2.35849e-05	2.71437e-05	3.61637e-05	1.89663e-05	0	0	0	0	0	0	0	0	0	0	0
Dialister_invisus	0.000766317	0.000372347	0.00592962	0.00730608	0.00592962	0.00730608	0.00667426	0.00828768	0.00282217	0.00271739	0.00311003	0.00438493	0.00667426	0.00828768	0.000105886	0.000689154	0.000815559	0.000610175	0.000931604	0.00214435	0.00157312	0.00121385	0.00116362	0.000104682	3.02778e-05	2.60122e-05	1.65777e-05	0	0	1.74753e-05	6.45588e-05	2.67247e-05	0.000192215
Dialister_micraerophilus	0	0	0	0	0	0	0	0	0	0	0	0	0	0	0	0	0	0	0	0	0	0	0	0	0	0	0	0	0	0	0	0	0
Dialister_pneumosintes	0.000481685	0	0.000874862	0.000809831	0.000874862	0.000809831	0.00101221	0.00136066	0.00251615	0.00185014	0.00214675	0.0031871	0.00101221	0.00136066	0	1.88809e-05	1.13272e-05	0	0	2.71437e-05	1.80819e-05	0	1.06754e-05	0	0	0	0	0	0	0	0	0	0
Dialister_sp_oral_taxon_119	0	0	0	0	0	0	0	0	0	0	0	0	0	0	0	2.83214e-05	2.26544e-05	1.2712e-05	1.17925e-05	2.71437e-05	0	1.89663e-05	0	0	0	0	0	0	0	0	0	0	0
Dialister_sp_oral_taxon_502	0	0	0	0	0	0	0	0	0	0	0	0	0	0	0	0	0	0	0	0	0	0	0	0	0	0	0	0	0	0	0	0	0.000120135
Dialister_sp_oral_taxon_502	0	0	0	0	0	0	0	0	0	0	0	0	0	0	0	0	0	0	0	0	0	0	0	0	0	0	0	0	0	0	0	0	0
Dialister_sp_oral_taxon_502	0	0	0	0	0	0	0	0	0	0	0	0	0	0	0	0	0	0	0	0	0	0	0	0	0	0	0	0	0	0	0	0	0
Dialister_sp_oral_taxon_502	0	0	0	0	0	0	0	0	0	0	0	0	0	0	0	0	0	0	0	0	0	0	0	0	0	0	0	0	0	0	0	0	0
Dietzia_Genus_probe	0	0	0	0	0	0	0	0	0	0	0	0	0	0	0	0	0	0	0	0	0	0	0	0	0	0	0	0	0	0	0	0	0
Dietzia_sp_oral_taxon_368	0	0	0	0	0	0	0	0	0	0	0	0	0	0	0	0	0	0	0	0	0	0	0	0	0	0	0	0	0	0	0	0	0
Dolosigranulum_pigrum	0	0	0	0	0	0	0	0	0	0	0	0	0	0	0	0	0	0	0	0	0	0	0	0	0	0	0	0	0	0	0	0	0
Eggerthella_Genus_probe	0	0	0	0	0	0	0	0	0	0	0	0	0	0	0	0	0	0	0	0	0	0	0	0	0	0	0	0	0	0	0	0	0
Eggerthella_lenta	0	0	0	0	0	0	0	0	0	0	0	0	0	0	0	0	0	0	0	0	0	0	0	0	0	0	0	0	0	0	0	0	0
Eggerthia_catenaformis	0	0	0	0	0	0	0	1.7671e-05	0	0	0	0	0	1.7671e-05	0	0	0	0	0	0	0	0	0	0	0	0	0	0	0	0	0	0	0
Eikenella_corrodens	0.00050358	0.00086881	0.00102067	0.000950671	0.00102067	0.000950671	0.00082242	0.00102492	0.00146209	0.000867253	0.00233941	0.00186092	0.00082242	0.00102492	0.00296481	0.00230347	0.00246933	0.00245341	0.0028184	0.00299938	0.00356213	0.00380275	0.00351222	0.000463593	0.00202861	0.00396686	0.00212195	0	0.00129512	0.00339895	0.00400265	0.00491735	0.0181163
Eikenella_sp_oral_taxon_011	0	0	3.24023e-05	0	3.24023e-05	0	2.10877e-05	0	3.4002e-05	0	0	0	2.10877e-05	0	2.64715e-05	0	0	0	0	0	0	0	0	0	0	0	0	0	0	0	0	0	0
Enterococcus_faecalis	0	0	0	0	0	0	0	0	0	0	0	0	0	0	0	0	0	0	1.17925e-05	1.35718e-05	3.61637e-05	0	2.13509e-05	0	0	0	0	0	0	0	0	0	0
Enterococcus_Genus_probe_1	0	0	0	0	0	0	0	0	0	0	0	0	0	0	0	0	0	0	0	0	0	0	0	0	0	0	0	0	0	0	0	0	0
Enterococcus_Genus_probe_2	0	0	0	0	0	0	0	0	0	0	0	0	0	0	0	0	0	0	0	0	0	0	0	0	0	0	0	0	0	0	0	0	0
Enterococcus_Genus_probe_3	0	0	0	0	0	0	0	0	0	0	0	0	0	0	0	0	0	0	0	0	0	0	0	0	0	0	0	0	0	0	0	0	0
Erysipelothrichaceae_Genus_probe	0	0	0	0	0	0	0	0	0	0	0	0	0	0	0	0	0	0	0	0	0	0	0	0	0	0	0	0	0	0	0	0	0
Erysipelothrichaceae[G-1]_sp_oral_taxon_904	0	0	1.62012e-05	3.521e-05	1.62012e-05	3.521e-05	5.27193e-05	0.000159039	3.4002e-05	0	0	0	5.27193e-05	0.000159039	0	0	0	0	0	0	0	0	0	0	0	0	0	0	0	0	0	0	0
Erysipelothrichaceae[G-1]_sp_oral_taxon_905	0	0	0	0	0	0	0	0	0	0	0	0	0	0	0	0	0	0	0	0	0	0	0	0	0	0	0	0	0	0	0	0	0
Erysipelothrix_Genus_probe	0	0	0	0	0	0	0	0	0	0	0	0	0	0	0	0	0	0	0	0	0	0	0	0	0	0	0	0	0	0	0	0	0
Erysipelothrix_tonsillarum	0	0	0	0	0	0	0	0	0	0	0	0	0	0	0	0	0	0	0	0	0	0	0	0	0	0	0	0	0	0	0	0	0
Erythromicrobium_ramosum	0	0	0	0	0	0	0	0	0	0	0	0	0	0	0	0	0	0	0	0	0	0	0	0	0	0	0	0	0	0	0	0	0
Escherichia_Genus_probe	0.000109474	0.000248231	1.62012e-05	0	1.62012e-05	0	3.16316e-05	0	6.80041e-05	0	0	4.27798e-05	3.16316e-05	0	2.64715e-05	0	0	0	0	0	0	0	0	0	0	0	0	0	0	0	0	0	0
Eubacterium_Genus_probe_1	6.56843e-05	0.000124116	0.000372627	0.00045773	0.000372627	0.00045773	0.000959491	0.00113094	0.000544033	0.000462535	0.000522926	0.000641698	0.000959491	0.00113094	0	0	0	1.2712e-05	3.53774e-05	2.71437e-05	1.80819e-05	1.89663e-05	1.06754e-05	0	0	1.30061e-05	0	0	1.87698e-05	8.73767e-06	9.68382e-05	5.34495e-05	0.000120135
Eubacterium_Genus_probe_2	0	0	0	0	0	0	0	0	0	0	0	0	0	0	0	0	0	0	0	0	0	0	0	0	0	0	0	0	0	0	0	0	0
Eubacterium_limosum	0	0	0	0	0	0	0	0	0	0	0	0	0	0	0	0	0	0	0	0	0	0	0	0	0	0	0	0	0	0	0	0	0
Eubacterium_limosum	0	0	0	0	0	0	0	0	0	0	0	0	0	0	0	0	0	0	0	0	0	0	0	0	0	0	0	0	0	0	0	0	0
Eubacterium[11][G-1]_infirmum	2.18948e-05	0	0.000113408	0.000264075	0.000113408	0.000264075	0.000231965	0.00017671	0.000510031	0.000404718	0.000247702	0.000791427	0.000231965	0.00017671	0	0	0	0	0	0	0	0	0	0	0	0	0	0	0	0	0	0	0
Eubacterium[11][G-1]_sulci	0.00045979	0.000496463	0.00638325	0.00709482	0.00638325	0.00709482	0.0117564	0.0130588	0.0100306	0.0104359	0.0109814	0.0111228	0.0117564	0.0130588	0	0	0	0	0	1.35718e-05	0	0	0	1.49546e-05	0	0	0	0	0	0	0	0	0
Eubacterium[11][G-3]_brachy	8.75791e-05	0.000372347	0.000583242	0.000880251	0.000583242	0.000880251	0.00199279	0.00159039	3.4002e-05	0	0	2.13899e-05	0.00199279	0.00159039	0.000251479	0.000122726	0.000101945	0.000177968	0.000117925	0.000461442	0.000415883	0.000161214	0.00025621	1.49546e-05	0.000196806	7.80366e-05	0.000165777	0	0.000112619	0.000297081	0.00206588	0.00120261	0.00269101
Eubacterium[11][G-5]_saphenum	0	0	1.62012e-05	0	1.62012e-05	0	0	0	0	0	0	0	0	0	0	0	0	0	0	0	0	0	0	0	0	0	0	0	0	0	0	0	0.000384431
Eubacterium[11][G-6]_minutum	0	0	1.62012e-05	0	1.62012e-05	0	1.05439e-05	0	0	0	0	0	1.05439e-05	0	0	0	0	0	0	0	0	0	0	0	0	0	0	0	0	0	0	0	0.000192215
Eubacterium[11][G-6]_nodatum	0	0	1.62012e-05	0	1.62012e-05	0	0	0	0	0	0	0	0	0	0	0	0	0	0	0	0	0	0	0	0	0	0	0	0	0	0	0	0
Eubacterium[11][G-6]_nodatum	0	0	0	3.521e-05	0	3.521e-05	5.27193e-05	7.06839e-05	0	0	0	0	5.27193e-05	7.06839e-05	0	0	0	0	0	0	0	0	0	0	0	0	0	0	0	0	0	0	0.00120135
Eubacterium[11][G-7]_yurii	0	0	0	8.80251e-05	0	8.80251e-05	0	0	0	0	0	2.13899e-05	0	0	0	3.77619e-05	1.13272e-05	2.54239e-05	2.35849e-05	1.35718e-05	3.61637e-05	9.48317e-06	1.06754e-05	0	0	3.90183e-05	1.65777e-05	0	0	8.73767e-06	1.61397e-05	0	0
Eubacterium[11][G-7]_yurii	0	0	0	0	0	0	0	0	0	0	0	0	0	0	0	0	0	0	0	0	0	0	0	0	0	0	0	0	0	0	0	0	0
Filifactor_alocis	2.18948e-05	0	0	0	0	0	1.05439e-05	0	0	0	0	2.13899e-05	1.05439e-05	0	0	0	0	0	0	0	0	0	0	0	0	0	0	0	0	0	0	0	0.00276309
Filifactor_Genus_probe	0	0	0	0	0	0	0	0	0	0	0	0	0	0	0	0	0	0	0	0	0	0	0	0	0	0	0	0	0	0	0	0	0
Finegoldia_magna	0	0	0	1.7605e-05	0	1.7605e-05	0	0	0	0	0	0	0	0	0	0	0	0	0	0	0	0	0	0	0	0	0	0	0	0	0	0	0
Flavobacteriales[G-1]_sp_oral_taxon_318	0	0	0	0	0	0	0	0	0	0	0	0	0	0	0	0	0	0	0	0	0	0	0	0	0	0	0	0	0	0	0	0	0
Flavobacteriales[G-1]_sp_oral_taxon_321	0	0	0	0	0	0	0	0	0	0	0	0	0	0	0	0	0	0	0	0	0	0	0	0	0	0	0	0	0	0	0	0	0
Flavobacteriales[G-2]_sp_oral_taxon_320	0	0	0	0	0	0	0	0	0	0	0	0	0	0	0	0	0	0	0	0	0	0	0	0	0	0	0	0	0	0	0	0	0
Fretibacterium_fastidiosum	0.000109474	0	3.24023e-05	3.521e-05	3.24023e-05	3.521e-05	5.27193e-05	0.000106026	0.000102006	0.000173451	0.000192657	4.27798e-05	5.27193e-05	0.000106026	0	0	0	0	1.17925e-05	0	0	0	0	0	0	0	0	0	0	0	0	0	0
Fretibacterium_Genus_probe_1	0	0	0	0	0	0	0	0	0	0	0	0	0	0	0	0	0	0	0	0	0	0	0	0	0	0	0	0	0	0	0	0	0
Fretibacterium_Genus_probe_2	0	0	0	0	0	0	0	0	0	0	0	0	0	0	0	0	0	0	0	0	0	0	0	0	0	0	0	0	0	0	0	0	0
Fretibacterium_Genus_probe_3	6.56843e-05	0.000124116	1.62012e-05	1.7605e-05	1.62012e-05	1.7605e-05	0	3.53419e-05	3.4002e-05	5.78168e-05	2.75224e-05	4.27798e-05	0	3.53419e-05	2.64715e-05	0	0	1.2712e-05	0	0	0	0	0	0	0	0	0	0	0	0	0	0	0.000192215
Fretibacterium_sp_oral_taxon_360	4.37895e-05	0	0	0	0	0	0	0	3.4002e-05	0	0	0	0	0	1.32357e-05	0	0	0	1.17925e-05	0	1.80819e-05	0	0	0	0	0	0	0	0	0	0	0	2.40269e-05
Fretibacterium_sp_oral_taxon_361	0	0	0	0	0	0	0	0	0	0	0	0	0	0	0	0	0	0	0	0	0	0	0	0	0	0	0	0	0	0	0	0	0
Fretibacterium_sp_oral_taxon_362	0	0	0	0	0	0	0	0	0	0	0	0	0	0	0	0	0	0	0	0	0	0	0	0	0	0	0	0	0	0	0	0	0
Fusobacterium_Genus_probe_1	2.18948e-05	0	3.24023e-05	3.521e-05	3.24023e-05	3.521e-05	4.21754e-05	3.53419e-05	6.80041e-05	0	5.50449e-05	2.13899e-05	4.21754e-05	3.53419e-05	3.97072e-05	1.88809e-05	3.39816e-05	1.2712e-05	9.43396e-05	4.07155e-05	5.42456e-05	3.79327e-05	4.27017e-05	0	0	0	0	0	0	8.73767e-06	0	2.67247e-05	0
Fusobacterium_Genus_probe_2	0.00105095	0.000372347	0.0175296	0.0120946	0.0175296	0.0120946	0.014677	0.0141544	0.0352261	0.0259019	0.0243023	0.0257535	0.014677	0.0141544	0.00137652	0.0032192	0.00301304	0.00359749	0.00294811	0.00340653	0.00421308	0.00349929	0.00392856	0.000957095	0.00155931	0.00230208	0.00210537	0	0.00304071	0.00232422	0.0167046	0.00593289	0.00112926
Fusobacterium_Genus_probe_3	0.00229895	0.00136527	0.0144676	0.0110031	0.0144676	0.0110031	0.00785517	0.00715674	0.0288677	0.0195132	0.0129355	0.015636	0.00785517	0.00715674	0.00398396	0.0124048	0.0112706	0.0115933	0.00990566	0.0116446	0.0114458	0.0120152	0.0109957	0.00587716	0.0182424	0.0174672	0.0186831	0	0.022261	0.0179996	0.00687551	0.00264575	0.000504565
Fusobacterium_Genus_probe_4	0.0183697	0.00124116	0.0269101	0.0271117	0.0269101	0.0271117	0.0258641	0.0245626	0.0788847	0.0490576	0.0412011	0.0407692	0.0258641	0.0245626	0.00512223	0.0345993	0.0312631	0.0392037	0.0254481	0.0315952	0.0320049	0.0287245	0.0283219	0.00647535	0.0291878	0.0221494	0.0284473	0	0.0341235	0.0283799	0.0361207	0.0289429	0.279385
Fusobacterium_gonidiaformans	0	0	0	0	0	0	0	0	0	0	0	0	0	0	0	0	0	0	0	0	0	0	0	0	0	0	0	0	0	0	0	0	0
Fusobacterium_gonidiaformans	0	0	0	0	0	0	0	0	0	0	0	0	0	0	0	0	0	0	0	0	0	0	0	0	0	0	0	0	0	0	0	0	0
Fusobacterium_necrophorum	0	0	0	0	0	0	0	0	0	0	0	0	0	0	0	0	0	0	0	0	0	0	0	0	0	0	0	0	0	0	0	0	0
Fusobacterium_nucleatum_subsp_animalis	4.37895e-05	0	0.000243017	0.000123235	0.000243017	0.000123235	0.000263596	0.000300406	0.000748045	0.000317993	0.000357792	0.000342239	0.000263596	0.000300406	6.61787e-05	0.000226571	0.00020389	0.000241527	0.000141509	4.07155e-05	0.000108491	0.000161214	0.000213509	7.47731e-05	0.000257361	0.000247116	0.000182355	0	0.000131389	0.00014854	0.000112978	0.000173711	0.000336377
Fusobacterium_nucleatum_subsp_animalis	0.000153263	0	0.000162012	0.00021126	0.000162012	0.00021126	0.00027414	0.000212052	0.000850051	0.000375809	0.000495404	0.000556138	0.00027414	0.000212052	0	0.000169928	0.000181235	0.000177968	0.000117925	0.000190006	0.000235064	0.000132764	0.000160132	5.98185e-05	0.00013625	0.000143067	6.63108e-05	0	0.000131389	0.000157278	0.000112978	0.000120261	0.000144161
Fusobacterium_nucleatum_subsp_nucleatum	0.000437895	0	0.00951008	0.0066547	0.00951008	0.0066547	0.0104384	0.0100901	0.0456987	0.029053	0.0255683	0.0260529	0.0104384	0.0100901	0.000105886	0.000245452	0.000169908	0.000266951	0.000106132	0.000203578	0.000126573	0.000265529	0.000266886	0	3.02778e-05	2.60122e-05	3.31554e-05	0	0	1.74753e-05	0.000193676	0.000708206	0.000961076
Fusobacterium_nucleatum_subsp_polymorphum	0.000284632	0	0.000388828	0.000475335	0.000388828	0.000475335	0.000337403	0.000424103	0.00234614	0.0013876	0.00121099	0.00104811	0.000337403	0.000424103	2.64715e-05	0.000226571	0.000147254	0.000241527	0.000129717	0.000108575	0.000180819	0.000227596	0.000128105	2.99092e-05	0.000378472	0.000143067	0.000265243	0	0.000150159	0.000253392	0.000274375	5.34495e-05	0.000360404
Fusobacterium_nucleatum_subsp_vincentii	2.18948e-05	0.000248231	0.00014581	0.00038731	0.00014581	0.00038731	0.000316316	0.000229723	0.00132608	0.000809436	0.000495404	0.000342239	0.000316316	0.000229723	3.97072e-05	0.00020769	0.00028318	0.000216104	0.000106132	0.000230721	0.000162737	0.000227596	0.000213509	5.98185e-05	0.000181667	0.000156073	0.000182355	0	0.000168928	0.000174753	0.000242096	0.000160348	0
Fusobacterium_periodonticum	0.0832001	0.00359935	0.00387208	0.00274638	0.00387208	0.00274638	0.00511377	0.00477116	0.0112207	0.00555042	0.00971542	0.00921905	0.00511377	0.00477116	0.00052943	0.000245452	0.000294507	0.00019068	0.000235849	0.000271437	0.000433965	0.000417259	0.000459044	0.00167492	0.000923473	0.0019249	0.00124333	0	0.00108865	0.00133686	0.00771478	0.0180258	0.000216242
Fusobacterium_sp_oral_taxon_205	6.56843e-05	0	8.10058e-05	3.521e-05	8.10058e-05	3.521e-05	4.21754e-05	3.53419e-05	0.000272016	0.000317993	0.000302747	0.000213899	4.21754e-05	3.53419e-05	2.64715e-05	9.44046e-05	0.000113272	0.000216104	9.43396e-05	9.50029e-05	5.42456e-05	6.63822e-05	0.000106754	0.000179455	0.000121111	0.000182085	0.000116044	0	0.000319087	8.73767e-05	0.000484191	6.68119e-05	0.000744834
Gardnerella_vaginalis	0	0	0	0	0	0	0	0	0	0	0	0	0	0	0	0	0	0	0	0	0	0	0	0	0	0	0	0	0	0	0	0	0
Gemella_bergeri	0	0	0	0	0	0	0	0	0	0	0	0	0	0	7.94145e-05	9.44046e-06	1.13272e-05	0	2.35849e-05	5.42873e-05	0	0	1.06754e-05	0	0	0	0	0	0	0	0	0	0
Gemella_Genus_probe	0.00045979	0.00111704	0.000113408	0.00010563	0.000113408	0.00010563	0.000126526	0.000212052	0.00207412	0.00147433	0.00214675	0.00237428	0.000126526	0.000212052	1.32357e-05	0.000113286	0.000113272	7.62718e-05	0.000117925	0.000312152	0.000253146	0.000142248	0.00011743	5.98185e-05	9.08334e-05	0.000117055	4.97331e-05	0	0.000112619	5.2426e-05	0.000145257	0.000106899	0.000168188
Gemella_haemolysans	0.00324043	0.0141492	1.62012e-05	0	1.62012e-05	0	8.43508e-05	0.000141368	0.000578035	0.000664894	0.00090824	0.000577528	8.43508e-05	0.000141368	0.000635316	0.000490904	0.000622996	0.000355935	0.000660377	0.00107218	0.00112108	0.000654339	0.000576473	0.00019441	6.05556e-05	2.60122e-05	3.31554e-05	0	0	1.74753e-05	0	9.35366e-05	0.0006247
Gemella_morbillorum	2.18948e-05	0	0	0	0	0	0	0	0	0	0	0	0	0	0	0	0	0	0	1.35718e-05	0	0	0	0	0	0	0	0	0	0	0	0	0.0115089
Gemella_morbillorum	0.000853896	0.00273054	0.000307822	0.000299285	0.000307822	0.000299285	0.000390123	0.000335748	0.00217613	0.00179232	0.00410084	0.00295181	0.000390123	0.000335748	0.00108533	0.0011895	0.00135927	0.00142374	0.00188679	0.00290437	0.00244105	0.00121385	0.00122767	0.000224319	0.00158958	0.00130061	0.00119359	0	0.00120127	0.000934931	0.000952243	0.00157676	0.000384431
Gemella_sanguinis	0.00100716	0.000620578	0	3.521e-05	0	3.521e-05	0	0	0.00034002	0.000289084	0.000137612	0.000149729	0	0	0	1.88809e-05	2.26544e-05	3.81359e-05	3.53774e-05	6.78592e-05	7.23275e-05	0	1.06754e-05	5.98185e-05	0.00168042	0.0012876	0.00109413	0	0.00101357	0.00089998	0.00112978	0.00148322	0.000192215
GN02[G-1]_sp_oral_taxon_871	4.37895e-05	0	0	0	0	0	0	0	0	0	0	0	0	0	0.00101915	0	0	1.2712e-05	1.17925e-05	0	0	0	0	0	0	0	0	0	0	0	0	0	0
GN02[G-1]_sp_oral_taxon_872	0	0	0	0	0	0	0	0	0	0	0	0	0	0	0	0	0	0	0	0	0	0	0	0	0	0	0	0	0	0	0	0	0
GN02[G-2]_sp_oral_taxon_873	0	0	0	0	0	0	0	0	0	0	0	0	0	0	0	0	0	0	0	0	0	0	0	0	0	0	0	0	0	0	0	0	0
Granulicatella_elegans	0.00324043	0.00546109	0	0	0	0	1.05439e-05	0	0	2.89084e-05	0	2.13899e-05	1.05439e-05	0	0.00080738	1.88809e-05	1.13272e-05	3.81359e-05	1.17925e-05	2.71437e-05	1.80819e-05	9.48317e-06	0	0	1.51389e-05	0	3.31554e-05	0	0	0	0	0	0
Granulicatella_Genus_probe	0.0037659	0.00570932	0.000129609	0.00014084	0.000129609	0.00014084	0.00027414	0.000265064	0.00125808	0.000433626	0.000660538	0.000770037	0.00027414	0.000265064	0.00362659	0.00190697	0.0021635	0.00209748	0.00277123	0.00456014	0.00477361	0.00282598	0.00261548	0.00399288	0.00417834	0.00663311	0.00397865	0	0.00625035	0.00412418	0.00250165	0.00485054	0.00480538
Haemophilus_ducreyi	0	0	0	0	0	0	0	0	0	0	0	0	0	0	0	0	0	0	0	0	0	0	0	0	0	0	0	0	0	0	0	0	0
Haemophilus_Genus_probe_1	0	0	0	0	0	0	0	0	0	0	0	0	0	0	0	0	0	0	0	0	0	0	0	0	0	0	0	0	0	0	0	0	0
Haemophilus_Genus_probe_2	0.000437895	0.000124116	1.62012e-05	0	1.62012e-05	0	0	3.53419e-05	0.000102006	0.000115634	0.000165135	4.27798e-05	0	3.53419e-05	5.2943e-05	9.44046e-06	0	0	3.53774e-05	4.07155e-05	1.80819e-05	2.84495e-05	6.40526e-05	0	1.51389e-05	1.30061e-05	1.65777e-05	0	0	8.73767e-06	0	0	4.80538e-05
Haemophilus_Genus_probe_3	0.00455411	0.000496463	0.0014419	0.00144361	0.0014419	0.00144361	0.0014656	0.00134299	0.00384223	0.00439408	0.00434854	0.00489829	0.0014656	0.00134299	0.000489722	0.000660832	0.000781577	0.000483055	0.000955189	0.00161505	0.00186243	0.000881935	0.000672552	1.49546e-05	1.51389e-05	0	0	0	0	0	0	2.67247e-05	0.000120135
Haemophilus_parahaemolyticus	0.00157642	0	0	0	0	0	0	0	0.000102006	0.000115634	0.000192657	0.000149729	0	0	0	0	0	1.2712e-05	0	0	0	0	0	0	0	0	1.65777e-05	0	0	0	0	0	0.00134551
Haemophilus_parainfluenzae	0.0681365	0.00297878	0.00628605	0.00869688	0.00628605	0.00869688	0.00800278	0.00954232	0.0400204	0.0402694	0.0458799	0.0521272	0.00800278	0.00954232	0.00742525	0.00181257	0.00189164	0.00195764	0.001875	0.00424798	0.0044843	0.00311048	0.00286102	0.0100794	0.0444629	0.0439216	0.0403004	0	0.0551082	0.0387166	0.0289708	0.0332322	0.00271504
Haemophilus_sp_oral_taxon_035	0	0	0	0	0	0	0	0	0	0	0	0	0	0	0	0	0	0	0	0	0	0	0	0	0	0	0	0	0	0	0	0	0
Helicobacter_Genus_probe	0	0	0	0	0	0	0	0	0	0	0	0	0	0	0	0	0	0	0	0	0	0	0	0	0	0	0	0	0	0	0	0	2.40269e-05
Helicobacter_pylori	0	0	0	0	0	0	0	0	0	0	0	0	0	0	0	0	0	0	0	0	0	0	0	0	0	0	0	0	0	0	0	0	0
Johnsonella_Genus_probe	0	0	3.24023e-05	5.2815e-05	3.24023e-05	5.2815e-05	1.05439e-05	0	0.000442027	8.67253e-05	0.000247702	2.13899e-05	1.05439e-05	0	0	0.000113286	0.000101945	7.62718e-05	0.000106132	0.000203578	0.000144655	0.000113798	7.4728e-05	0	0	0	0	0	0	0	0	0	0.00031235
Johnsonella_ignava	2.18948e-05	0	0.000810058	0.000739411	0.000810058	0.000739411	0.000537736	0.000318077	0.00520231	0.00416281	0.00187153	0.00121923	0.000537736	0.000318077	3.97072e-05	0.00296431	0.00304702	0.00452546	0.00255896	0.00537445	0.00372487	0.00320531	0.0030852	0	6.05556e-05	7.80366e-05	3.31554e-05	0	5.63095e-05	2.6213e-05	0.000112978	1.33624e-05	0.00876982
Johnsonella_sp_oral_taxon_166	0	0	0	0	0	0	0	0	0	0	0	0	0	0	0	0	0	0	0	0	0	0	0	0	0	0	0	0	0	0	0	0	0
Jonquetella_anthropi	0	0	0	0	0	0	0	0	0	0	0	0	0	0	0	0	0	0	0	0	0	0	0	0	0	0	0	0	0	0	0	0	0
Kingella_Genus_probe_1	0.0016859	0.000124116	0	0	0	0	0	0	0	0	2.75224e-05	0	0	0	0.0105224	0	0	0	0	0	7.23275e-05	0	0	1.49546e-05	1.51389e-05	2.60122e-05	0	0	0	8.73767e-06	0	1.33624e-05	0.000240269
Kingella_Genus_probe_2	0	0	0	0	0	0	0	0	0	0	0	0	0	0	0	0	0	0	0	0	0	0	0	0	0	0	0	0	0	0	0	0	0
Kingella_kingae	0	0	0	0	0	0	0	0	0	0	0	0	0	0	0	0	0	0	0	0	0	0	0	0	0	0	0	0	0	0	0	0	0
Kingella_oralis	0.000788212	0.00223408	0	0	0	0	0	0	0	0	0	2.13899e-05	0	0	0.0155255	9.44046e-06	0	0	0	1.35718e-05	1.80819e-05	9.48317e-06	0	0.00420225	1.51389e-05	0	0	0	0	0	0	0	0.00192215
Kingella_sp_oral_taxon_459	0	0	0	0	0	0	0	0	0	0	0	0	0	0	0	0	0	0	0	0	0	0	0	0	0	0	0	0	0	0	0	0	0
Kytococcus_Genus_probe	0	0	0	0	0	0	0	0	0	0	0	0	0	0	0	0	0	0	0	0	0	0	0	0	0	0	0	0	0	0	0	0	0
Lachnoanaerobaculum_Genus_probe	2.18948e-05	0	9.72069e-05	7.04201e-05	9.72069e-05	7.04201e-05	9.48947e-05	0.000141368	0.000544033	0.000289084	0.000220179	0.000385019	9.48947e-05	0.000141368	0	0.000179369	0.000158581	0.000177968	0.000271226	0.000434299	0.000433965	0.000199147	0.000160132	0.000538366	0.000181667	0.000221104	0.000265243	0	0.000131389	7.8639e-05	0.000193676	0.000267247	0
Lachnoanaerobaculum_orale	0.000634948	0.00111704	0.000810058	0.00146122	0.000810058	0.00146122	0.000917315	0.000706839	0.0123087	0.00615749	0.00655034	0.00658809	0.000917315	0.000706839	2.64715e-05	0.0021241	0.00199359	0.0017034	0.00150943	0.00278223	0.00235064	0.00182077	0.00152659	0.00019441	3.02778e-05	0.000104049	0.00021551	0	1.87698e-05	8.73767e-06	0	4.00871e-05	0
Lachnoanaerobaculum_saburreum	0.000306527	0.000124116	0.00158771	0.00190134	0.00158771	0.00190134	0.000843508	0.000830535	0.00261816	0.00219704	0.00132108	0.00171119	0.000843508	0.000830535	0.000410308	0.00428597	0.0040778	0.00503394	0.00483491	0.00845525	0.0074859	0.00529161	0.00443031	0.015164	0.00805389	0.00807679	0.00427705	0	0.00533063	0.00373098	0.00622993	0.00789716	2.40269e-05
Lachnoanaerobaculum_sp_oral_taxon_083	0	0	1.62012e-05	0	1.62012e-05	0	0	0	0	8.67253e-05	5.50449e-05	0	0	0	0	0	0	0	0	0	0	0	0	0	0	0	0	0	0	0	0	0	0
Lachnoanaerobaculum_sp_oral_taxon_089	0	0	0	0	0	0	0	0	0	0	0	0	0	0	0	0	0	0	0	0	0	0	0	0	0	0	0	0	0	0	0	0	0.000120135
Lachnoanaerobaculum_sp_oral_taxon_496	0	0	0	0	0	0	0	0	0	0	0	0	0	0	0	0	0	0	0	0	0	0	0	0	0	0	0	0	0	0	0	0	0
Lachnoanaerobaculum_umeaense	0.00665601	0.000620578	0.00132849	0.00242949	0.00132849	0.00242949	0.00221421	0.00224421	0.0126148	0.0110141	0.0105961	0.00887682	0.00221421	0.00224421	0.000820616	0.00397444	0.00369267	0.00463987	0.00446934	0.00666377	0.00631057	0.00431484	0.00408869	0.00195905	0.0002725	7.80366e-05	8.28885e-05	0	5.63095e-05	0	4.84191e-05	0.000200436	0.00458914
Lachnospiraceae[G-2]_sp_oral_taxon_088	4.37895e-05	0	4.86035e-05	5.2815e-05	4.86035e-05	5.2815e-05	1.05439e-05	5.30129e-05	0	0	0	0	1.05439e-05	5.30129e-05	0	0	0	0	0	0	0	0	0	0	0	0	0	0	0	0	0	0	0
Lachnospiraceae[G-2]_sp_oral_taxon_088	2.18948e-05	0	0	0	0	0	3.16316e-05	0	0.000136008	5.78168e-05	0	0	3.16316e-05	0	0	9.44046e-06	1.13272e-05	0	3.53774e-05	0	1.80819e-05	0	0	0	0	0	0	0	0	0	0	0	4.80538e-05
Lachnospiraceae[G-2]_sp_oral_taxon_096	0.00705012	0.00086881	0.00941287	0.0152988	0.00941287	0.0152988	0.0116404	0.0103552	0.000204012	0.000462535	0.00121099	0.00177536	0.0116404	0.0103552	0	0	0	0	0	0	0	0	0	0.00119637	0	0	0	0	0	0	0	0	0
Lachnospiraceae[G-3]_sp_oral_taxon_100	0.000131369	0	1.62012e-05	0.000123235	1.62012e-05	0.000123235	3.16316e-05	0	0.00411425	0.0013876	0.000385314	0.000342239	3.16316e-05	0	5.2943e-05	0.000179369	0.000181235	0.000266951	0.000330189	0.000570017	0.000488211	1.89663e-05	1.06754e-05	0	0	0	0	0	0	0	0	0	0.00144161
Lachnospiraceae[G-3]_sp_oral_taxon_100	8.75791e-05	0	3.24023e-05	3.521e-05	3.24023e-05	3.521e-05	0	1.7671e-05	0	2.89084e-05	0	0	0	1.7671e-05	0.000476487	0.000840201	0.000883522	0.00114408	0.00146226	0.00238864	0.00193476	0.00103367	0.000789982	2.99092e-05	1.51389e-05	6.50305e-05	0	0	0.000112619	0	0	0.000160348	2.40269e-05
Lachnospiraceae[G-3]_sp_oral_taxon_100	0	0	0	0	0	0	0	0	0.000238014	0.000115634	2.75224e-05	2.13899e-05	0	0	0	9.44046e-06	0	1.2712e-05	1.17925e-05	2.71437e-05	0	0	0	0	0	0	0	0	0	0	0	0	0.000216242
Lachnospiraceae[G-5]_sp_oral_taxon_080	0	0	0	0	0	0	0	0	0	0	0	0	0	0	0	0	0	0	0	0	0	0	0	0	0	0	0	0	0	0	0	0	0
Lachnospiraceae[G-5]_sp_oral_taxon_455	0.000262737	0	3.24023e-05	0	3.24023e-05	0	2.10877e-05	0	0	0	0	0	2.10877e-05	0	0	0	0	0	0	0	0	0	0	0	0	0	0	0	0	0	0	0	2.40269e-05
Lachnospiraceae[G-6]_sp_oral_taxon_090	0	0	0	0	0	0	0	0	0	0	0	0	0	0	0	0	0	0	0	0	0	0	0	0	0	0	0	0	0	0	0	0	0
Lachnospiraceae[G-7]_sp_oral_taxon_086	0	0	0	0	0	0	0	0	0	0	0	0	0	0	0	0	0	0	0	0	0	0	0	0	0	0	0	0	0	0	0	0	0
Lachnospiraceae[G-7]_sp_oral_taxon_163	0	0	0	0	0	0	0	0	0	0	0	0	0	0	0	0	0	0	0	0	0	0	0	0	0	0	0	0	0	0	0	0	0
Lachnospiraceae[G-8]_sp_oral_taxon_500	0	0	0.000307822	0.00056336	0.000307822	0.00056336	0.000358491	0.000353419	0.000238014	0.000173451	0.00011009	0.00010695	0.000358491	0.000353419	0	0	0	0	0	0	0	0	0	0	0	0	0	0	0	0	0	0	0.000216242
Lactobacillus_brevis	0	0	0	0	0	0	0	0	0	0	0	0	0	0	0	0	0	0	0	0	0	0	0	0	0	0	0	0	0	0	0	0	0
Lactobacillus_coleohominis	0	0	0	0	0	0	0	0	0	0	0	0	0	0	0	0	0	0	0	1.35718e-05	0	0	0	0	0	0	0	0	0	0	0	0	0
Lactobacillus_fermentum	0	0	0	0	0	0	0	0	0	0	0	0	0	0	0	0	0	0	0	0	0	0	0	0	0	0	0	0	0	0	0	0	0
Lactobacillus_Genus_probe_1	0	0	0	0	0	0	0	0	0	0	0	0	0	0	0	0	0	0	0	0	0	0	0	0	0	0	0	0	0	0	0	0	0
Lactobacillus_Genus_probe_2	0	0	0	0	0	0	1.05439e-05	1.7671e-05	0	0	0	0	1.05439e-05	1.7671e-05	0	0	0	0	0	0	0	0	0	0	0	0	0	0	0	0	0	0	0
Lactobacillus_Genus_probe_3	0	0	1.62012e-05	0	1.62012e-05	0	0	0	0	0	0	0	0	0	0	0	0	2.54239e-05	0	0	0	9.48317e-06	0	0	0	0	0	0	0	8.73767e-06	0	0	0
Lactobacillus_Genus_probe_4	0	0	0	0	0	0	0	0	0	0	0	0	0	0	0	0	0	0	0	0	0	0	0	0	0	0	0	0	0	0	0	0	0
Lactobacillus_Genus_probe_5	0	0	0	0	0	0	0	0	0	0	0	0	0	0	0	0	0	0	0	0	0	0	0	0	0	0	0	0.047619	0	0	0	0	0
Lactobacillus_iners	0	0	0	0	0	0	0	0	0	0	0	0	0	0	0	0	0	0	0	0	0	0	0	0	0	0	0	0	0	0	0	0	0
Lactobacillus_jensenii	0	0	0	0	0	0	0	0	0	0	0	0	0	0	0	0	0	0	0	0	0	0	0	0	0	0	0	0	0	0	0	0	0
Lactobacillus_kisonensis	0	0	0	0	0	0	0	0	0	0	0	0	0	0	0	0	0	0	0	0	0	0	0	0	0	0	0	0	0	0	0	0	0
Lactobacillus_parafarraginis	0	0	0	0	0	0	0	0	0	0	0	0	0	0	0	0	0	0	0	0	0	0	0	0	0	0	0	0	0	0	0	0	0
Lactobacillus_reuteri	0	0	0	0	0	0	0	0	0	0	0	0	0	0	0	0	0	0	0	0	0	0	0	0	0	0	0	0	0	0	0	0	0
Lactobacillus_salivarius	0	0	0	0	0	0	0	0	0	0	0	0	0	0	0	9.44046e-06	0	0	0	0	0	0	0	0	0	0	0	0	0	0	0	0	0
Lactobacillus_sp_oral_taxon_052	0	0	0	0	0	0	0	0	0	0	0	0	0	0	0	0	0	0	0	0	0	0	0	0	0	0	0	0	0	0	0	0	0
Lactobacillus_vaginalis	0	0	0	0	0	0	0	0	0	0	0	0	0	0	0	0	0	0	0	0	0	0	0	0	0	0	0	0	0	0	0	0	0
Lactococcus_lactis	0	0	0	0	0	0	0	0	3.4002e-05	5.78168e-05	0	0	0	0	0	0	0	0	0	0	0	0	0	0	0	0	0	0	0	0	0	0	0
Lautropia_mirabilis	0.00212379	0.00285466	9.72069e-05	5.2815e-05	9.72069e-05	5.2815e-05	0	3.53419e-05	0	5.78168e-05	0	0	0	3.53419e-05	0.09539	2.83214e-05	4.53088e-05	0.000177968	3.53774e-05	0.00014929	0.000162737	5.6899e-05	3.20263e-05	0.00542852	1.51389e-05	5.20244e-05	0	0	3.75397e-05	6.11637e-05	8.06985e-05	1.33624e-05	0.000480538
Leptothrix_sp_oral_taxon_024	0	0	0	0	0	0	0	0	0	0	0	0	0	0	0	0	0	0	0	0	0	0	0	0	0	0	0	0	0	0	0	0	2.40269e-05
Leptothrix_sp_oral_taxon_025	0	0	0	0	0	0	0	0	0	0	0	0	0	0	0	0	0	0	0	0	0	0	0	0	0	0	0	0	0	0	0	0	0
Leptotrichia_Genus_probe_1	0	0	0	0	0	0	0	0	0	0	0	0	0	0	0	0	0	0	0	0	0	0	0	0	0	0	0	0	0	0	0	0	0
Leptotrichia_Genus_probe_2	0	0	0	0	0	0	0	0	0	0	0	0	0	0	0	0	0	0	0	0	0	0	0	0	0	0	0	0	0	0	0	0	0
Leptotrichia_Genus_probe_3	0.00696254	0.00273054	0.000243017	0.0003521	0.000243017	0.0003521	7.3807e-05	8.83548e-05	0	2.89084e-05	0	0	7.3807e-05	8.83548e-05	0.000211772	9.44046e-06	0	0	0	0	0	0	0	0.040856	0.00115056	0.00295238	0.000265243	0	0.00812733	0.000594161	0.00803757	0.00144314	7.20807e-05
Leptotrichia_Genus_probe_4	0.00328422	0.00719871	0.00187933	0.00190134	0.00187933	0.00190134	0.00162375	0.00160806	0.000612037	0.000607077	0.000192657	0.000213899	0.00162375	0.00160806	0.0158697	0.000358738	0.00048707	0.000394071	0.000483491	0.000461442	0.000379719	0.000521574	0.000245535	0.0136536	0.00320945	0.00304343	0.00210537	0	0.00422321	0.00263004	0.000887684	0.000521133	0.00391639
Leptotrichia_goodfellowii	0.00359074	0.00335112	0.00174972	0.00132038	0.00174972	0.00132038	0.000537736	0.000318077	0.0016661	0.0013876	0.00167887	0.00156146	0.000537736	0.000318077	1.32357e-05	9.44046e-06	0	0	0	0	0	0	0	0	1.51389e-05	0	0	0	0	0	0	0	0
Leptotrichia_hongkongensis	0.00170779	0.0177485	0.000113408	5.2815e-05	0.000113408	5.2815e-05	6.32631e-05	0.000123697	0	0	0	0	6.32631e-05	0.000123697	0.00819292	8.49642e-05	0.000101945	3.81359e-05	3.53774e-05	0.000380011	0.000253146	0.000540541	0.000533772	0.0618224	0.0038907	0.00408392	0.00306687	0	0.00422321	0.00360866	0.00395423	0.00470356	7.20807e-05
Leptotrichia_shahii	0.000197053	0.0127839	0.0101095	0.0125348	0.0101095	0.0125348	0.00691677	0.00795193	0	0.000260176	2.75224e-05	0.000727257	0.00691677	0.00795193	0.000820616	0.000566428	0.000464416	0.000228815	0.000117925	0.000312152	0.000180819	0.00092935	0.000469719	0.00101691	9.08334e-05	0.000962451	0.000265243	0	0.000150159	0.000104852	6.45588e-05	1.33624e-05	0
Leptotrichia_sp_oral_taxon_212	0.000109474	0.000124116	0	0	0	0	0	1.7671e-05	0	0	0	0	0	1.7671e-05	0.00746496	0.000519226	0.00056636	0.000254239	0.000601415	0.000583589	0.000452047	0.000218113	0.00011743	0.00936159	0.0209371	0.0222274	0.0144723	0	0.020872	0.0174229	0.00143643	0.000895279	0
Leptotrichia_sp_oral_taxon_215	0	0.000124116	0	0	0	0	0	0	0	0	0	0	0	0	0	0	0	0	0	0	0	0	0	0	0	0	0	0	0	0	0	0	0
Leptotrichia_sp_oral_taxon_215	0.00240843	0.00906044	0.000502236	0.000704201	0.000502236	0.000704201	8.43508e-05	0.000141368	0.00034002	0.000520352	0	4.27798e-05	8.43508e-05	0.000141368	0.00170741	0.0016332	0.00161979	0.00251697	0.00258255	0.0029858	0.00287502	0.00274064	0.00230589	0.00469575	0.000711528	0.000715335	0.000696263	0	0.000488015	0.000996094	0.000677868	0.000547857	0.000192215
Leptotrichia_sp_oral_taxon_217	0	0	0	0	0	0	0	0	0	0	0	0	0	0	0	0	0	0	0	0	0	0	0	0	0	0	0	0	0	0	0	0	0
Leptotrichia_sp_oral_taxon_218	0	0	0	0	0	0	0	0	0	0	0	0	0	0	0	0	0	0	0	0	0	0	0	0	0	0	0	0	0	0	0	0	0
Leptotrichia_sp_oral_taxon_219	0.000372211	0.00086881	0.000259218	8.80251e-05	0.000259218	8.80251e-05	0.000305772	0.000335748	0.000238014	0.000115634	0.00011009	0.000299459	0.000305772	0.000335748	0.005109	0.000358738	0.000555033	0.000292375	0.000896226	0.000841454	0.000994503	0.000426743	0.000266886	0.00019441	6.05556e-05	6.50305e-05	3.31554e-05	0	1.87698e-05	9.61144e-05	6.45588e-05	1.33624e-05	0.00747237
Leptotrichia_sp_oral_taxon_221	0.00370022	0.000992925	0.00150671	0.00216542	0.00150671	0.00216542	0.000643175	0.000459445	3.4002e-05	0.000202359	8.25673e-05	6.41698e-05	0.000643175	0.000459445	0	0	0	0	0	0	0	0	0	0.0166295	0.000121111	0.0051244	0.00349789	0	0.0137395	0.00011359	0.0549718	0.000922004	0
Leptotrichia_sp_oral_taxon_223	0	0	0	0	0	0	0	0	0	0	0	0	0	0	0	0	0	0	0	0	0	0	0	0	0	0	0	0	0	0	0	0	0
Leptotrichia_sp_oral_taxon_223	0.000153263	0.00148939	8.10058e-05	0.00014084	8.10058e-05	0.00014084	0.000105439	1.7671e-05	0.00017001	8.67253e-05	8.25673e-05	2.13899e-05	0.000105439	1.7671e-05	3.97072e-05	0	0	1.2712e-05	1.17925e-05	0	0	0	0	0.00019441	3.02778e-05	2.60122e-05	0	0	5.63095e-05	8.73767e-06	9.68382e-05	1.33624e-05	0.0006247
Leptotrichia_sp_oral_taxon_392	0.000832001	0.00285466	0	0	0	0	0	0	0	8.67253e-05	0	0	0	0	0.00210448	0	0	0	0	0	0	0	0	0.00182446	0.000227083	6.50305e-05	6.63108e-05	0	9.38491e-05	0.000131065	1.61397e-05	0	0.0165786
Leptotrichia_sp_oral_taxon_417	0.0419942	0.0239543	0.00115028	0.00121475	0.00115028	0.00121475	0.000611543	0.000512458	0.000238014	0.000260176	0.000137612	0.000363629	0.000611543	0.000512458	3.97072e-05	9.44046e-06	0	0	1.17925e-05	0	0	9.48317e-06	0	0.100031	0.0046325	0.00961151	0.000314976	0	0.0296751	0.0024815	0.0299392	0.00660101	0
Leptotrichia_sp_oral_taxon_462	0	0	0	0	0	0	0	0	0	0	0	0	0	0	0	0	0	0	0	0	0	0	0	0	0	0	0	0	0	0	0	0	0
Leptotrichia_sp_oral_taxon_463	0	0	0	0	0	0	0	0	0	0	0	0	0	0	0	0	0	0	0	0	0	0	0	1.49546e-05	0	0	0	0	0	0	0	0	0
Leptotrichia_sp_oral_taxon_498	0	0	0	0	0	0	0	0	0	0	2.75224e-05	0	0	0	7.94145e-05	0	0	1.2712e-05	1.17925e-05	0	0	0	0	2.99092e-05	0	1.30061e-05	0	0	0	8.73767e-06	0	0	4.80538e-05
Leptotrichia_sp_oral_taxon_847	0	0	0	0	0	0	0	0	0	0	0	0	0	0	0	0	0	0	0	0	0	0	0	0	0	0	0	0	0	0	0	0	9.61076e-05
Leptotrichia_sp_oral_taxon_879	0.000153263	0.000124116	0	0	0	0	0	0	0	0	0	0	0	0	0.0001853	9.44046e-06	1.13272e-05	2.54239e-05	2.35849e-05	2.71437e-05	0	2.84495e-05	1.06754e-05	5.98185e-05	0.000105972	6.50305e-05	4.97331e-05	0	0.000112619	0.00011359	0	0	0.000168188
Leptotrichia_wadei	8.75791e-05	0	0	0	0	0	0	0	0	0	0	0	0	0	0	0	0	0	0	0	0	9.48317e-06	0	0.00077764	3.02778e-05	0.000611287	0.000248665	0	5.63095e-05	6.11637e-05	0.000145257	0	4.80538e-05
Leptotrichiaceae_Genus_probe	0	0	0	0	0	0	0	0	0	0	0	0	0	0	0	0	0	0	0	0	0	0	0	0	0	0	0	0	0	0	0	0	0
Leptotrichiaceae[G-1]_sp_oral_taxon_210	2.18948e-05	0	0	0	0	0	0	0	3.4002e-05	5.78168e-05	0	2.13899e-05	0	0	0	0	0	0	0	0	0	0	0	0	0	0	0	0	0	0	0	0	0
Leptotrichiaceae[G-1]_sp_oral_taxon_220	0	0	0	0	0	0	0	0	0	0	0	0	0	0	0	0	0	0	0	0	0	0	0	0	0	0	0	0	0	0	0	0	0
Listeria_Genus_probe	0	0	0	0	0	0	0	0	0	0	0	0	0	0	0	0	0	0	0	0	0	0	0	0	0	0	0	0	0	0	0	0	0
Lysinibacillus_fusiformis	0	0	0	0	0	0	0	0	0	0	0	0	0	0	0	0	0	0	0	0	0	0	0	0	0	0	0	0	0	0	0	0	0
Lysinibacillus_Genus_probe	0	0	0	0	0	0	0	0	0	0	0	0	0	0	0	0	0	0	0	0	0	0	0	0	0	0	0	0	0	0	0	0	0
Megasphaera_micronuciformis	0.001248	0.00210997	0.00158771	0.00204218	0.00158771	0.00204218	0.00183463	0.0016434	0.00034002	0.00124306	0.000440359	0.000427798	0.00183463	0.0016434	0	0	2.26544e-05	0	1.17925e-05	1.35718e-05	0	0	0	0	0.00431459	0.00753053	0.00442625	0	0.00309702	0.0069115	0.00614923	0.00625359	0
Megasphaera_sp_oral_taxon_123	0	0	0	0	0	0	0	0	0	0	0	0	0	0	0	1.88809e-05	2.26544e-05	6.35599e-05	0	8.1431e-05	3.61637e-05	4.74158e-05	6.40526e-05	0	0	0	0	0	0	0	0	0	0
Megasphaera_sp_oral_taxon_123	0	0	0	0	0	0	0	0	0	0	0	0	0	0	0	0	0	0	0	0	0	0	0	0	0	0	0	0	0	0	0	0	0
Megasphaera_sp_oral_taxon_841	0	0	0	0	0	0	0	0	0	0	0	0	0	0	0	0	0	0	0	0	0	0	0	0	0	0	0	0	0	0	0	0	0
Microbacterium_sp_oral_taxon_185	0	0	0	0	0	0	0	0	0	0	0	0	0	0	0	0	0	0	0	0	0	0	0	0	0	0	0	0	0	0	0	0	0
Mitsuokella_Genus_probe	0	0	0	0	0	0	0	0	0	0	0	0	0	0	0	0	0	0	0	0	0	0	0	0	0	0	0	0	0	0	0	0	0
Mitsuokella_multacida	0	0	0	0	0	0	0	0	0	0	0	0	0	0	0	0	0	0	0	0	0	0	0	0	0	0	0	0	0	0	0	0	0
Mitsuokella_sp_oral_taxon_131	0	0	0	0	0	0	0	0	0	0	0	0	0	0	0	0	0	0	0	0	0	0	0	0	0	0	0	0	0	0	0	0	0
Mitsuokella_sp_oral_taxon_521	0	0	0	0	0	0	0	0	0	0	0	0	0	0	0	0	0	0	0	0	0	0	0	0	0	0	0	0	0	0	0	0	0
Mitsuokella_sp_oral_taxon_521	0	0	0	0	0	0	0	0	0	0	0	0	0	0	0	0	0	0	0	0	0	0	0	0	0	0	0	0	0	0	0	0	0
Mitsuokella_sp_oral_taxon_521	0	0	0	0	0	0	0	0	0	0	0	0	0	0	0	0	0	0	0	0	0	0	0	0	0	0	0	0	0	0	0	0	0
Mobiluncus_Genus_probe	0	0	0	0	0	0	0	0	0	0	0	0	0	0	0	0	0	0	0	0	0	0	0	0	0	0	0	0	0	0	0	0	0
Mobiluncus_mulieris	0	0	0	0	0	0	0	0	0	0	0	0	0	0	0	0	0	0	0	0	0	0	0	0	0	0	0	0	0	0	0	0	0
Mogibacterium_diversum	0	0	0	0	0	0	0	0	0	0	0	0	0	0	0	0	0	0	0	0	0	0	0	0	0	0	0	0	0	0	0	0	0
Mogibacterium_Genus_probe	0.000109474	0	0.000745253	0.00114433	0.000745253	0.00114433	0.00114928	0.00143135	0.000306018	0.000346901	0.000715583	0.000834207	0.00114928	0.00143135	0	0	0	0	0	1.35718e-05	0	0	0	5.98185e-05	7.56945e-05	0.000182085	6.63108e-05	0	3.75397e-05	0.000131065	0.000161397	9.35366e-05	0
Mogibacterium_pumilum	0	0	0	0	0	0	0	0	0	0	0	0	0	0	0	0	0	0	0	0	0	0	0	0	0	0	0	0	0	8.73767e-06	0	0	0
Mogibacterium_timidum	2.18948e-05	0	1.62012e-05	5.2815e-05	1.62012e-05	5.2815e-05	2.10877e-05	1.7671e-05	0	0	0	0	2.10877e-05	1.7671e-05	0	0	0	0	0	0	0	0	0	0	0	0	0	0	0	0	0	0	0.00108121
Mollicutes[G-1]_sp_oral_taxon_504	0	0	0	0	0	0	0	0	0	0	0	0	0	0	0	0	0	0	0	0	0	0	0	0	0	0	0	0	0	0	0	0	0
Mollicutes[G-2]_sp_oral_taxon_906	0	0	0	0	0	0	0	0	0	0	0	0	0	0	0	0	0	0	0	0	0	0	0	0	0	0	0	0	0	0	0	0	0
Moraxella_Genus_probe_1	0	0	0	0	0	0	0	0	0	0	0	0	0	0	0	0	0	0	0	0	0	0	0	0	0	0	0	0	0	0	0	0	0
Moraxella_Genus_probe_2	0	0	0	7.04201e-05	0	7.04201e-05	0	0	0	0	0	0	0	0	0	0	0	0	0	0	0	0	0	0	0	0	0	0	0	0	0	0	0
Mycobacterium_Genus_probe	0	0	0	0	0	0	0	0	0	0	0	0	0	0	0	0	0	0	0	0	0	0	0	0	0	0	0	0	0	0	0	0	0
Mycobacterium_leprae	0	0	0	0	0	0	0	0	0	0	0	0	0	0	0	0	0	0	0	0	0	0	0	0	0	0	0	0	0	0	0	0	0
Mycoplasma_buccale	0	0	0	0	0	0	0	0	0	0	0	0	0	0	0	0	0	0	0	0	0	0	0	0	0	0	0	0	0	0	0	0	0
Mycoplasma_faucium	0	0	0	0	0	0	0	0	3.4002e-05	0	0	0	0	0	0	0	0	0	0	0	0	0	0	0	0	0	0	0	0	0	0	0	0.000600673
Mycoplasma_fermentans	0	0	0	0	0	0	0	0	0	0	0	0	0	0	0	0	0	0	0	0	0	0	0	0	0	0	0	0	0	0	0	0	0
Mycoplasma_genitalium	0	0	0	0	0	0	0	0	0	0	0	0	0	0	0	0	0	0	0	0	0	0	0	0	0	0	0	0	0	0	0	0	0
Mycoplasma_Genus_probe	0	0	0	3.521e-05	0	3.521e-05	1.05439e-05	0	3.4002e-05	2.89084e-05	0	2.13899e-05	1.05439e-05	0	0	0	0	0	0	0	0	0	0	0	0	0	0	0	0	0	0	0	0
Mycoplasma_hominis	0	0	0	0	0	0	0	0	0	0	0	0	0	0	0	0	0	0	0	0	0	0	0	0	0	0	0	0	0	0	0	0	0
Mycoplasma_lipophilum	0	0	0	0	0	0	0	0	0	0	0	0	0	0	0	0	0	0	0	0	0	0	0	0	0	0	0	0	0	0	0	0	0
Mycoplasma_orale	0	0	0	0	0	0	0	0	0	0	0	0	0	0	0	0	0	0	0	0	0	0	0	0	0	0	0	0	0	0	0	0	0
Mycoplasma_pneumoniae	0	0	0	0	0	0	0	0	0	0	0	0	0	0	0	0	0	0	0	0	0	0	0	0	0	0	0	0	0	0	0	0	0
Mycoplasma_salivarium	2.18948e-05	0	1.62012e-05	0	1.62012e-05	0	2.10877e-05	0	0.000102006	5.78168e-05	0	4.27798e-05	2.10877e-05	0	0	2.83214e-05	5.6636e-05	1.2712e-05	1.17925e-05	2.71437e-05	7.23275e-05	2.84495e-05	4.27017e-05	0	0	0	0	0	0	0	0	0	0
Neisseria_bacilliformis	2.18948e-05	0.000124116	0	0	0	0	0	0	0	0	0	0	0	0	0.00542665	0	0	0	0	0	0	0	0	0	0	0	0	0	0	0	0	0	7.20807e-05
Neisseria_elongata	0.00199242	0.00124116	0	7.04201e-05	0	7.04201e-05	0	0	0	0	0	0	0	0	0.00607521	9.44046e-06	0	2.54239e-05	0	0	0	0	0	0.000448638	0	0	0	0	0	0	0	0	0.0555262
Neisseria_flavescens	0	0	0	0	0	0	0	0	0	0	0	0	0	0	0	0	0	0	0	0	0	0	0	0	0	0	0	0	0	0	0	0	0
Neisseria_flavescens	0.00339369	0	0	0	0	0	0	0	3.4002e-05	2.89084e-05	5.50449e-05	6.41698e-05	0	0	0.000555901	0	0	1.2712e-05	0	0	1.80819e-05	0	0	0	0	1.30061e-05	0	0	0	0	0	1.33624e-05	0.00382028
Neisseria_Genus_probe_1	0	0	0	0	0	0	0	0	0	0	0	0	0	0	0.00567813	9.44046e-06	1.13272e-05	1.2712e-05	0	0	0	1.89663e-05	1.06754e-05	0	0	0	0	0	0	0	0	0	0.000384431
Neisseria_Genus_probe_2	0.0773761	0.0366141	3.24023e-05	3.521e-05	3.24023e-05	3.521e-05	5.27193e-05	8.83548e-05	0.000102006	0.000173451	0.000302747	0.000149729	5.27193e-05	8.83548e-05	0.02667	9.44046e-06	2.26544e-05	1.2712e-05	1.17925e-05	1.35718e-05	5.42456e-05	1.89663e-05	4.27017e-05	0.0340068	7.56945e-05	5.20244e-05	1.65777e-05	0	9.38491e-05	7.8639e-05	8.06985e-05	6.68119e-05	0.0117732
Neisseria_gonorrhoeae	0	0	0	0	0	0	0	0	0	0	0	0	0	0	0	0	0	0	0	0	0	0	0	0	0	0	0	0	0	0	0	0	0
Neisseria_lactamica	0	0	0	0	0	0	0	0	0	0	0	0	0	0	0	0	0	0	0	0	0	0	0	0	0	0	0	0	0	0	0	0	0
Neisseria_meningitidis	0.000175158	0	0	0	0	0	0	0	0	0	0	0	0	0	2.64715e-05	0	0	0	0	0	0	0	0	1.49546e-05	0	0	0	0	0	0	0	0	2.40269e-05
Neisseria_pharyngis	2.18948e-05	0	0	0	0	0	0	0	0	0	0	0	0	0	1.32357e-05	0	0	0	0	0	0	0	0	0	0	0	0	0	1.87698e-05	0	0	1.33624e-05	0
Neisseria_pharyngis	0	0	0	0	0	0	0	0	0	0	0	0	0	0	0	0	0	0	0	0	0	0	0	0	0	0	0	0	0	0	0	0	0
Neisseria_sicca	0	0	0	0	0	0	0	0	0	0	0	0	0	0	2.64715e-05	9.44046e-06	0	0	0	0	0	0	0	0	0	0	0	0	0	0	0	0	0
Neisseria_sp_oral_taxon_018	0	0	0	0	0	0	0	0	0	0	0	0	0	0	0	0	0	0	0	0	0	0	0	0	0	0	0	0	0	0	0	0	0
Neisseria_sp_oral_taxon_020	0	0	0	0	0	0	0	0	0	0	0	0	0	0	0	0	0	0	0	0	0	0	0	0	0	0	0	0	0	0	0	0	0
Neisseria_sp_oral_taxon_499	2.18948e-05	0	0	0	0	0	0	0	0	0	0	0	0	0	0	0	0	0	0	0	0	0	0	0	0	0	0	0	0	0	0	0	0
Neisseria_sp_oral_taxon_523	0	0	0	0	0	0	0	0	0	0	0	0	0	0	0	0	0	0	0	0	0	0	0	0	0	0	0	0	0	0	0	0	0
Neisseria_subflava	0	0	0	0	0	0	0	0	0	0	0	0	0	0	0	0	0	0	0	0	0	0	0	0	0	0	0	0	0	0	0	0	0
Neisseria_weaveri	0	0	0	0	0	0	0	0	0	0	0	0	0	0	0	0	0	0	0	0	0	0	0	0	0	0	0	0	0	0	0	0	0
Olsenella_Genus_probe	0	0	0	0	0	0	0	0	0	0	0	0	0	0	0	0	2.26544e-05	0	0	0	0	0	0	0	0	0	0	0	0	0	0	0	0
Olsenella_profusa	0	0	0	0	0	0	0	0	0	0	0	0	0	0	0	0	0	0	0	0	0	0	0	0	0	0	0	0	0	0	0	0	0
Olsenella_sp_oral_taxon_807	0	0	0	0	0	0	0	1.7671e-05	0	0	0	0	0	1.7671e-05	0	0	0	0	0	0	0	0	0	0	0	0	0	0	0	0	0	0	2.40269e-05
Olsenella_sp_oral_taxon_809	0	0	0	0	0	0	0	0	0	0	0	0	0	0	0	0	0	0	0	0	0	0	0	0	0	0	0	0	0	0	0	0	0
Olsenella_uli	0	0	0	1.7605e-05	0	1.7605e-05	0	0	0	0	0	0	0	0	0	0	0	0	0	0	0	9.48317e-06	0	0	0	0	0	0	0	0	0	0	0
Oribacterium_Genus_probe	0.000153263	0	0.00155531	0.00167248	0.00155531	0.00167248	0.00199279	0.00141368	0.00292418	0.00263067	0.00167887	0.00231011	0.00199279	0.00141368	1.32357e-05	6.60832e-05	5.6636e-05	5.08479e-05	5.89623e-05	0.000176434	0.000144655	5.6899e-05	2.13509e-05	2.99092e-05	0.000227083	0.000481226	0.000232088	0	0.000375397	0.000305818	0.000936103	0.00149659	0
Oribacterium_sinus	0.00645896	0.0191138	0.00717711	0.0115489	0.00717711	0.0115489	0.0105649	0.00920657	0.00537232	0.00491443	0.00368801	0.00943295	0.0105649	0.00920657	1.32357e-05	0	0	1.2712e-05	1.17925e-05	1.35718e-05	0	9.48317e-06	0	0.00097205	4.54167e-05	7.80366e-05	4.97331e-05	0	0.000206468	6.11637e-05	4.84191e-05	0.000106899	0
Oribacterium_sp_oral_taxon_102	0	0	1.62012e-05	0	1.62012e-05	0	0	0	0	0	0	0	0	0	0	0	0	0	0	0	0	0	0	0	0	0	0	0	0	0	0	0	0
Oribacterium_sp_oral_taxon_108	0.00107284	0.0023582	0.011438	0.0127988	0.011438	0.0127988	0.00890955	0.010956	0.00452227	0.00424954	0.00335774	0.00562555	0.00890955	0.010956	0	0	1.13272e-05	1.2712e-05	1.17925e-05	1.35718e-05	1.80819e-05	0	0	1.49546e-05	6.05556e-05	2.60122e-05	3.31554e-05	0	9.38491e-05	0	3.22794e-05	0	0
Oribacterium_sp_oral_taxon_108	0.0207344	0.0115428	0.000939667	0.0010387	0.000939667	0.0010387	0.000885684	0.000989574	0.00122407	0.00150324	0.000853195	0.00104811	0.000885684	0.000989574	0	0	0	0	0	0	0	0	0	0	0	0	0	0	0	0	0	0	0
Oribacterium_sp_oral_taxon_108	0.00304337	0.00111704	0.000194414	0.000158445	0.000194414	0.000158445	0.000305772	0.000265064	0.00017001	0.000231267	0.00011009	0.000342239	0.000305772	0.000265064	0	0	0	0	0	0	0	0	0	0	0	0	0	0	0	0	0	0	2.40269e-05
Ottowia_sp_oral_taxon_894	0	0	0	0	0	0	0	0	0	0	0	0	0	0	0	0	0	0	0	0	0	0	0	1.49546e-05	0	0	0	0	0	0	0	0	0
Ottowia_sp_oral_taxon_894	0	0	0	0	0	0	0	0	0	0	0	0	0	0	0	0	0	0	0	0	0	0	0	0	0	0	0	0	0	0	0	0	0
Paenibacillus_Genus_probe	0	0	0	0	0	0	0	0	0	0	0	0	0	0	0	0	0	0	0	0	0	0	0	0	0	0	0	0	0	0	0	0	0
Paenibacillus_sp_oral_taxon_786	0	0	0	0	0	0	0	0	0	0	0	0	0	0	0	0	0	0	0	0	0	0	0	0	0	0	0	0	0	0	0	0	0
Parascardovia_denticolens	0	0	0	0	0	0	0	0	0	0	0	0	0	0	0	0	0	0	0	0	0	0	0	0	0	0	0	0	0	0	0	0	0
Parvimonas_Genus_probe	0.00091958	0.000744694	0.00056704	0.00135559	0.00056704	0.00135559	0.000537736	0.000565471	0.000952057	0.00118525	0.00121099	0.00293042	0.000537736	0.000565471	0.000516194	0.000330416	0.000328489	0.000266951	0.000389151	0.000678592	0.000795602	0.000464675	0.000448368	0	4.54167e-05	9.10427e-05	3.31554e-05	0	7.50793e-05	0.000104852	6.45588e-05	0.000213798	0.00718405
Parvimonas_micra	0.000591159	0.00086881	0.00213855	0.00929545	0.00213855	0.00929545	0.00382742	0.00415268	0.00323019	0.00312211	0.0034403	0.00658809	0.00382742	0.00415268	0.000132357	0.000849642	0.000656978	0.000635599	0.000908019	0.00199506	0.00262187	0.00142248	0.00151591	0	3.02778e-05	2.60122e-05	1.65777e-05	0	1.87698e-05	8.73767e-06	4.84191e-05	0.000120261	0.0333253
Parvimonas_sp_oral_taxon_110	0	0	0	0	0	0	0	0	0	0	0	0	0	0	0	0	0	0	0	0	0	0	0	0	0.000166528	0.000377177	0.000149199	0	0.000168928	0.000253392	0.000193676	0.000307335	0
Peptococcus_sp_oral_taxon_167	0.000197053	0	1.62012e-05	0	1.62012e-05	0	3.16316e-05	1.7671e-05	0	2.89084e-05	2.75224e-05	4.27798e-05	3.16316e-05	1.7671e-05	1.32357e-05	0	4.53088e-05	0	3.53774e-05	4.07155e-05	3.61637e-05	1.89663e-05	0	0	0	0	0	0	0	0	0	0	2.40269e-05
Peptococcus_sp_oral_taxon_167	0	0	0	0	0	0	0	0	0	0	0	0	0	0	0	0	0	0	0	0	0	0	0	0	0	0	0	0	0	0	0	0	0.00235464
Peptococcus_sp_oral_taxon_168	0	0	0	0	0	0	0	0	0	0	0	0	0	0	0	0	0	0	0	0	0	0	0	0	0	0	0	0	0	0	0	0	0
Peptoniphilus_asaccharolyticus	0	0	0	0	0	0	0	0	0	0	0	0	0	0	0	0	0	0	0	0	0	0	0	0	0	0	0	0	0	0	0	0	0
Peptoniphilus_Genus_probe	0	0	0	0	0	0	0	3.53419e-05	0	2.89084e-05	0	8.55597e-05	0	3.53419e-05	0	0	0	0	0	0	0	0	0	0	0	0	0	0	0	0	0	0	0
Peptoniphilus_indolicus	0	0	0	0	0	0	0	0	0	0	0	0	0	0	0	0	0	0	0	0	0	0	0	0	0	0	0	0	0	0	0	0	0
Peptoniphilus_lacrimalis	0	0	0	0	0	0	0	0	0	0	0	0	0	0	0	0	0	0	0	0	0	0	0	0	0	0	0	0	0	0	0	0	0
Peptoniphilus_sp_oral_taxon_375	0	0	0	0	0	0	0	0	0	0	0	0	0	0	0	0	0	0	0	0	0	0	0	0	0	0	0	0	0	0	0	0	0
Peptoniphilus_sp_oral_taxon_386	0	0	0	0	0	0	0	0	0	0	0	0	0	0	0	0	0	0	0	0	0	0	0	0	0	0	0	0	0	0	0	0	0
Peptoniphilus_sp_oral_taxon_836	0	0	0	0	0	0	0	0	0	5.78168e-05	2.75224e-05	0	0	0	0	0	0	0	0	0	0	0	0	0	0	0	0	0	0	0	0	0	0
Peptostreptococcaceae[11][G-1]_sp_oral_taxon_383	0	0	0	0	0	0	0	0	0	0	0	0	0	0	0	0	0	0	0	0	0	0	0	0	0	0	0	0	0	0	0	0	7.20807e-05
Peptostreptococcaceae[11][G-2]_sp_oral_taxon_091	8.75791e-05	0	0.00178213	0.00163727	0.00178213	0.00163727	0.00249889	0.00208517	0.00108807	0.00127197	0.00148621	0.00158285	0.00249889	0.00208517	0	0	0	0	0	0	0	0	0	0	0	0	0	0	0	0	0	0	0
Peptostreptococcaceae[11][G-2]_sp_oral_taxon_091	0	0	0	0	0	0	0	0	0	0	0	0	0	0	0	0	0	0	0	0	0	0	0	0	0	0	0	0	0	0	0	0	7.20807e-05
Peptostreptococcaceae[11][G-2]_sp_oral_taxon_091	4.37895e-05	0	0.000324023	0.00017605	0.000324023	0.00017605	5.27193e-05	0.00017671	0.00214213	0.00231267	0.00129355	0.0014759	5.27193e-05	0.00017671	0	0	0	0	0	0	0	0	0	0	0	0	0	0	0	0	0	0	0
Peptostreptococcaceae[11][G-3]_sp_oral_taxon_382	0	0	0	0	0	0	0	0	0	0	0	0	0	0	0	0	0	0	0	0	0	0	0	0	0	0	0	0	0	0	0	0	0.000192215
Peptostreptococcaceae[11][G-3]_sp_oral_taxon_495	0	0	0	0	0	0	2.10877e-05	0	0	0	0	0	2.10877e-05	0	0	0	0	0	0	0	0	0	0	0	0	0	0	0	0	0	0	0	2.40269e-05
Peptostreptococcaceae[11][G-4]_sp_oral_taxon_103	0	0	0	0	0	0	0	0	0	0	0	0	0	0	0	0	0	0	0	0	0	0	0	0	0	0	0	0	0	0	0	0	0
Peptostreptococcaceae[11][G-4]_sp_oral_taxon_369	0	0	0.00160391	0.00160206	0.00160391	0.00160206	0.0021404	0.00173175	0.000408024	0.000520352	0.000137612	0.000192509	0.0021404	0.00173175	0	0	0	0	0	0	0	0	0	0	0	0	0	0	0	0	0	0	0.000576646
Peptostreptococcaceae[11][G-5]_sp_oral_taxon_493	0	0	0	0	0	0	0	0	0	0	0	0	0	0	0	0	0	0	0	0	0	0	0	0	0	0	0	0	0	0	0	0	0
Peptostreptococcaceae[11][G-7]_sp_oral_taxon_081	2.18948e-05	0	0	1.7605e-05	0	1.7605e-05	1.05439e-05	0	0	0	0	0	1.05439e-05	0	0	0	1.13272e-05	0	0	1.35718e-05	1.80819e-05	9.48317e-06	0	0	0	0	0	0	0	8.73767e-06	0	0	2.40269e-05
Peptostreptococcaceae[11][G-7]_sp_oral_taxon_106	0.000109474	0	0	1.7605e-05	0	1.7605e-05	2.10877e-05	0	3.4002e-05	0	0	0	2.10877e-05	0	0	0	1.13272e-05	0	1.17925e-05	1.35718e-05	0	0	0	0	0	0	0	0	0	0	0	0	0
Peptostreptococcaceae[13][G-1]_sp_oral_taxon_113	0	0	0	0	0	0	0	0	0	0	0	0	0	0	0	0	0	0	0	0	0	0	0	0	0	0	0	0	0	0	0	0	0.00956271
Peptostreptococcaceae[13][G-2]_sp_oral_taxon_790	0	0	0	0	0	0	0	0	0	0	0	0	0	0	0	0	0	0	0	0	0	0	0	0	0	0	0	0	0	0	0	0	0
Peptostreptococcus_anaerobius	0	0	0	0	0	0	0	0	0	0	0	0	0	0	0	0	0	0	0	0	0	0	0	0	0	0	0	0	0	0	0	0	0
Peptostreptococcus_Genus_probe	0	0	0.00290001	0.00359142	0.00290001	0.00359142	0.00380633	0.00404665	0.0138048	0.0142229	0.0123025	0.0122136	0.00380633	0.00404665	0	0	0	0	0	0	0	9.48317e-06	0	0	0	0	0	0	0	0	0	0	2.40269e-05
Peptostreptococcus_stomatis	0.000197053	0.000744694	0.0868868	0.0905426	0.0868868	0.0905426	0.0947471	0.100018	0.336722	0.372948	0.343425	0.334282	0.0947471	0.100018	0	2.83214e-05	7.92905e-05	0	1.17925e-05	9.50029e-05	3.61637e-05	2.84495e-05	2.13509e-05	0	1.51389e-05	1.30061e-05	0	0	0.000150159	1.74753e-05	0	1.33624e-05	0.000264296
Porphyromonas_asaccharolytica	0	0	0	0	0	0	0	0	0	0	0	0	0	0	0	0	0	0	0	0	0	0	0	0	0	0	0	0	0	0	0	0	0
Porphyromonas_catoniae	0	0	0	0	0	0	0	0	0	0	0	0	0	0	0	0	0	0	0	0	0	0	0	0	0	1.30061e-05	0	0	0	0	0	0	0
Porphyromonas_catoniae	0	0	0	0	0	0	0	0	0	0	0	0	0	0	0	0	0	1.2712e-05	0	0	0	0	0	0	0	0	0	0	0	0	0	0	0
Porphyromonas_catoniae	0	0	0	0	0	0	0	0	0	0	0	0	0	0	0	0	0	0	0	0	0	0	0	0	0	0	0	0	0	0	0	0	0
Porphyromonas_catoniae	0.00144506	0.000248231	9.72069e-05	1.7605e-05	9.72069e-05	1.7605e-05	0	0	0.00017001	0.000144542	5.50449e-05	0	0	0	0.000952973	0.00081188	0.000951486	0.000444919	0.00114387	0.00124861	0.00115724	0.000237079	0.000288237	0	0	0	0	0	0	0	0	0	0.000768861
Porphyromonas_catoniae	0.00140127	0	0	0	0	0	0	0	0.000136008	2.89084e-05	0	0	0	0	0.000211772	0.000122726	7.92905e-05	1.2712e-05	8.25472e-05	0.000122147	0.000108491	1.89663e-05	1.06754e-05	0	0	0	0	0	0	0	0	0	0.000360404
Porphyromonas_catoniae	0	0	0	0	0	0	0	0	0	0	0	0	0	0	0	0	0	0	0	0	0	0	0	0	0	0	0	0	0	0	0	0	0
Porphyromonas_endodontalis	0.00118232	0.00248231	0.00103687	0.00151403	0.00103687	0.00151403	0.00599945	0.00786358	0.00017001	0.000462535	0.000137612	0.000663087	0.00599945	0.00786358	0.0001853	0.00202026	0.00202757	0.00193222	0.00181604	0.00230721	0.00227832	0.00277857	0.0029998	0	0	0	0	0	0	0	0	0	0.00221048
Porphyromonas_Genus_probe_1	6.56843e-05	0	3.24023e-05	5.2815e-05	3.24023e-05	5.2815e-05	0.000158158	0.000247394	0	0.000115634	5.50449e-05	0	0.000158158	0.000247394	1.32357e-05	6.60832e-05	5.6636e-05	1.2712e-05	9.43396e-05	6.78592e-05	9.04094e-05	5.6899e-05	5.33772e-05	0	0	0	0	0	0	0	0	0	0.000168188
Porphyromonas_Genus_probe_2	0.00422569	0.00210997	0.000502236	0.000774621	0.000502236	0.000774621	0.000780245	0.000848206	0.000238014	0.000520352	0.000715583	0.000748647	0.000780245	0.000848206	0.00579725	0.00231291	0.00267322	0.00183052	0.00371462	0.00422084	0.00361637	0.00177335	0.00176145	0.000239274	0.00243736	0.0029784	0.00102782	0	0.00153913	0.00135434	0.000258235	0.000293972	0.00216242
Porphyromonas_Genus_probe_3	0	0	0	0	0	0	0	0	0	0	0	0	0	0	0	0	0	0	0	0	0	0	0	0	0	0	0	0	0	0	0	0	0
Porphyromonas_gingivalis	2.18948e-05	0	0	0	0	0	0	0	0.000102006	0	2.75224e-05	8.55597e-05	0	0	0	0	0	0	0	0	0	0	0	0	0	0	0	0	0	0	0	0	0.000384431
Porphyromonas_sp_oral_taxon_275	0	0	0	0	0	0	0	0	0	0	0	0	0	0	0	0	0	0	0	0	0	0	0	0	0	0	0	0	0	0	0	0	0
Porphyromonas_sp_oral_taxon_275	0.000350316	0.000248231	3.24023e-05	3.521e-05	3.24023e-05	3.521e-05	2.10877e-05	3.53419e-05	6.80041e-05	8.67253e-05	8.25673e-05	0.00010695	2.10877e-05	3.53419e-05	0	0	0	0	0	0	0	0	0	0	0	0	0	0	0	0	0	0	0.000432484
Porphyromonas_sp_oral_taxon_275	0	0	0	0	0	0	0	0	0	0	0	0	0	0	0	0	0	0	0	0	0	0	0	0	0	0	0	0	0	0	0	0	0
Porphyromonas_sp_oral_taxon_277	0	0	0	0	0	0	0	0	0	0	0	0	0	0	0	0	0	0	0	0	0	0	0	0	0	0	0	0	0	0	0	0	0
Porphyromonas_sp_oral_taxon_277	0	0	1.62012e-05	0	1.62012e-05	0	0	0	0	0	0	0	0	0	0	0	0	0	0	1.35718e-05	0	0	0	0	0	0	0	0	0	0	0	0	0
Porphyromonas_sp_oral_taxon_278	0.000218948	0	0	1.7605e-05	0	1.7605e-05	1.05439e-05	0	3.4002e-05	0	0	0	1.05439e-05	0	1.32357e-05	0	0	0	0	1.35718e-05	0	0	0	0	0	0	0	0	0	0	0	0	0
Porphyromonas_sp_oral_taxon_279	0.000175158	0	0	0	0	0	0	3.53419e-05	0	0	5.50449e-05	4.27798e-05	0	3.53419e-05	0	0	1.13272e-05	0	0	0	0	9.48317e-06	0	2.99092e-05	0	0	0	0	0	0	0	1.33624e-05	4.80538e-05
Porphyromonas_sp_oral_taxon_279	2.18948e-05	0	1.62012e-05	1.7605e-05	1.62012e-05	1.7605e-05	0	0	0	0	0	0	0	0	0	0	0	0	0	1.35718e-05	0	0	0	5.98185e-05	0	0	0	0	0	0	0	0	0
Porphyromonas_sp_oral_taxon_279	0.0143849	0.00310289	0.000810058	0.00056336	0.000810058	0.00056336	0.00027414	0.000530129	0.00387623	0.00332447	0.00432102	0.00312293	0.00027414	0.000530129	0.00104562	3.77619e-05	6.79633e-05	3.81359e-05	0.000117925	0.00014929	0.000162737	6.63822e-05	4.27017e-05	0.0366538	0.00208917	0.00222404	0.00114386	0	0.00101357	0.0012757	0.000242096	0.00022716	0.000480538
Porphyromonas_sp_oral_taxon_284	2.18948e-05	0	0	0	0	0	0	1.7671e-05	0	0	0	0	0	1.7671e-05	3.97072e-05	9.44046e-06	4.53088e-05	1.2712e-05	2.35849e-05	5.42873e-05	3.61637e-05	9.48317e-06	3.20263e-05	2.99092e-05	0	0	0	0	0	8.73767e-06	0	0	2.40269e-05
Porphyromonas_sp_oral_taxon_285	0	0	0	0	0	0	0	1.7671e-05	0	0	0	0	0	1.7671e-05	0	0	0	0	0	0	0	0	0	0	0	0	0	0	0	0	0	0	0
Porphyromonas_sp_oral_taxon_395	0.000547369	0.00111704	0.000761454	0.000792226	0.000761454	0.000792226	0.0047131	0.0060258	6.80041e-05	0.00054926	0.000385314	0.000534748	0.0047131	0.0060258	0	0	0	0	0	0	0	9.48317e-06	0	0	0	0	0	0	0	0	0	0	2.40269e-05
Porphyromonas_uenonis	0	0	0	0	0	0	0	0	0	0	0	0	0	0	0	0	0	0	0	0	0	0	0	0	0	0	0	0	0	0	0	0	0
Prevotella_baroniae	6.56843e-05	0	0.000259218	0.000123235	0.000259218	0.000123235	0.000253052	0.00017671	6.80041e-05	0.000289084	0.000302747	0.000299459	0.000253052	0.00017671	0	0	0	0	1.17925e-05	0	0	0	0	0	0	0	0	0	0	0	0	0	0
Prevotella_bivia	0	0	0	0	0	0	0	0	0	0	0	0	0	0	0	0	0	0	0	0	0	0	0	0	0	0	0	0	0	0	0	0	0
Prevotella_buccae	2.18948e-05	0	0.000178213	0.000158445	0.000178213	0.000158445	0.000358491	0.000388761	0.000136008	0.000173451	0.000165135	8.55597e-05	0.000358491	0.000388761	0	0	0	1.2712e-05	0	0	0	9.48317e-06	0	0	4.54167e-05	0	0	0	0	0	0	0	0
Prevotella_buccalis	0	0	0	0	0	0	0	0	0	0	0	0	0	0	0	0	0	0	0	0	0	0	0	0	0	0	0	0	0	0	0	0	0
Prevotella_dentalis	2.18948e-05	0	0.00014581	0.00014084	0.00014581	0.00014084	0.000200333	0.00017671	0.000136008	2.89084e-05	0.000220179	8.55597e-05	0.000200333	0.00017671	0	0	0	0	0	0	0	0	0	0	0	0	0	0	0	0	0	0	0
Prevotella_denticola	2.18948e-05	0	6.48046e-05	7.04201e-05	6.48046e-05	7.04201e-05	0	0	0	2.89084e-05	0	2.13899e-05	0	0	0	0	1.13272e-05	0	0	1.35718e-05	0	9.48317e-06	0	4.48638e-05	0	0	0	0	0	0	1.61397e-05	0	2.40269e-05
Prevotella_enoeca	0	0	0	0	0	0	0	0	0	0	0	0	0	0	0	0	0	0	0	0	0	0	0	0	0	0	0	0	0	0	0	0	0
Prevotella_enoeca	2.18948e-05	0	0	0	0	0	0	0	0	0	0	0	0	0	0	0	0	0	0	0	0	0	0	0	0	0	0	0	0	0	0	0	0
Prevotella_fusca	0	0	0	0	0	0	0	0	0	0	0	0	0	0	0	0	0	0	0	0	0	0	0	0	0	0	0	0	0	0	0	0	0
Prevotella_fusca	0	0	0	0	0	0	0	0	0	0	0	0	0	0	0	0	0	0	0	0	0	0	0	0	0	0	0	0	0	0	0	0	0
Prevotella_fusca	0	0	0	0	0	0	0	0	0	0	0	0	0	0	0	0	0	0	0	0	0	0	0	0	0	0	0	0	0	0	0	0	0
Prevotella_Genus_probe_1	0.0037878	0.0016135	0.00124749	0.00142601	0.00124749	0.00142601	0.000601	0.000954232	0.00112207	0.00101179	0.000605493	0.000663087	0.000601	0.000954232	0.000119122	0	1.13272e-05	0	0	0	0	0	1.06754e-05	0.000269183	0.000590417	0.000585274	9.94662e-05	0	0.000356627	0.000305818	0.000225956	0.000173711	0
Prevotella_Genus_probe_2	0.00118232	0.00086881	0.00184693	0.00149643	0.00184693	0.00149643	0.00195061	0.00243859	0.00142809	0.00245722	0.0026972	0.00252401	0.00195061	0.00243859	0.00103239	0.00117062	0.000996794	0.00110594	0.00104953	0.00162862	0.00171778	0.00105263	0.000886061	0.000299092	0.000333056	0.000338159	0.000116044	0	0.000337857	0.000183491	0.000161397	0.000173711	0.000288323
Prevotella_histicola	0.00825433	0.0250714	0.000502236	0.000633781	0.000502236	0.000633781	0.000379579	0.000759852	0.000102006	0.000317993	0.000220179	0.000213899	0.000379579	0.000759852	2.64715e-05	0	0	0	0	0	0	0	0	0	0	0	0	0	0	0	0	0	7.20807e-05
Prevotella_intermedia	0	0	0	0	0	0	0	0	0	0	0	0	0	0	0	0	0	0	0	0	0	0	0	0	0	0	0	0	0	0	0	0	0
Prevotella_intermedia	0	0	0	0	0	0	0	0	0	2.89084e-05	0	2.13899e-05	0	0	0	0	0	0	0	0	0	0	0	0	0	0	0	0	0	0	0	0	0
Prevotella_intermedia	0.00190485	0.00136527	0.0027704	0.00283441	0.0027704	0.00283441	0.00347947	0.00443541	0.000442027	5.78168e-05	0.000660538	0.00136895	0.00347947	0.00443541	0	0	0	0	0	0	0	0	0	1.49546e-05	0	0	0	0	0	0	0	0	0.000168188
Prevotella_loescheii	0	0	0	0	0	0	0	0	0	0	0	0	0	0	0	0	0	0	0	0	0	0	0	0	0	0	0	0	0	0	0	0	0
Prevotella_loescheii	0.000481685	0.000124116	0.000486035	0.00038731	0.000486035	0.00038731	7.3807e-05	0.000141368	0.000578035	0.000953978	0.000137612	0.000213899	7.3807e-05	0.000141368	0.00128387	2.83214e-05	6.79633e-05	1.2712e-05	3.53774e-05	0.000162862	9.04094e-05	7.58653e-05	1.06754e-05	5.98185e-05	1.51389e-05	0	0	0	0	0	0	0	0
Prevotella_loescheii	0	0	0	0	0	0	0	0	0	0	0	0	0	0	0	0	0	0	0	0	0	0	0	0	0	0	0	0	0	0	0	0	0
Prevotella_maculosa	0.000416001	0.000372347	0.000243017	0.00021126	0.000243017	0.00021126	0.000179245	0.000247394	0.000476029	0.000433626	0.000467881	0.000577528	0.000179245	0.000247394	7.94145e-05	0	3.39816e-05	5.08479e-05	2.35849e-05	5.42873e-05	5.42456e-05	2.84495e-05	1.06754e-05	0.000209365	0	2.60122e-05	0	0	0	1.74753e-05	0	0	0
Prevotella_marshii	0	0	0	0	0	0	0	0	0	0	0	0	0	0	0	0	0	0	0	0	0	0	0	0	0	0	0	0	0	0	0	0	0
Prevotella_marshii	4.37895e-05	0	1.62012e-05	0	1.62012e-05	0	0	0	0	2.89084e-05	0	0	0	0	0	0.000141607	9.06177e-05	7.62718e-05	9.43396e-05	0.000230721	0.000307392	0.000151731	0.000170807	0	0	0	0	0	0	0	0	0	0
Prevotella_melaninogenica	0.0679395	0.100782	0.000680448	0.000880251	0.000680448	0.000880251	0.00073807	0.000795193	0.000442027	0.000751619	0.000743106	0.000598918	0.00073807	0.000795193	0.000119122	9.44046e-06	0	0	2.35849e-05	0	3.61637e-05	1.89663e-05	0	0.0170034	0.000393611	0.000208098	0.000165777	0	0.000206468	0.000139803	9.68382e-05	0.000187073	0
Prevotella_micans	2.18948e-05	0	0	0	0	0	1.05439e-05	0	0	0	0	2.13899e-05	1.05439e-05	0	0	0	0	0	0	0	0	0	0	0	0	0	0	0	0	0	0	0	0
Prevotella_micans	0	0	0	0	0	0	0	0	0	0	0	0	0	0	0	0	0	0	0	0	0	0	0	0	0	0	0	0	0	0	0	0	0
Prevotella_multiformis	0	0	0	0	0	0	0	0	0	0	0	0	0	0	0	0	0	0	0	0	0	0	0	0	0	0	0	0	0	0	0	0	0
Prevotella_multisaccharivorax	0	0	0	0	0	0	0	0	0	0	0	0	0	0	0	0	0	0	0	0	0	0	0	0	0	0	0	0	0	0	0	0	0
Prevotella_nigrescens	0.00516717	0.000744694	0.00202514	0.00195416	0.00202514	0.00195416	0.00139179	0.00159039	0.0190751	0.0224329	0.0432928	0.0564266	0.00139179	0.00159039	0.00517518	3.77619e-05	1.13272e-05	0	0	0	0	9.48317e-06	1.06754e-05	0	0	0	0	0	0	0	0	0	0.000456511
Prevotella_oralis	6.56843e-05	0.000124116	0.000955868	0.0010387	0.000955868	0.0010387	0.000453386	0.000812864	0.000816049	0.000289084	0.000688061	0.000663087	0.000453386	0.000812864	0	1.88809e-05	5.6636e-05	0.000101696	4.71698e-05	6.78592e-05	0.000126573	0.000123281	0.00011743	0	0	0	0	0	0	0	0	0	0
Prevotella_oris	0.00151074	0.00148939	0.00238157	0.00338016	0.00238157	0.00338016	0.00455494	0.00556635	0.00350221	0.00427845	0.0058898	0.00607474	0.00455494	0.00556635	0.00318981	0.003172	0.00340949	0.00327969	0.00420991	0.00565946	0.00564154	0.00544334	0.00423815	0.000224319	0.00131708	0.00197693	0.000629953	0	0.000900952	0.000873767	0.000645588	0.000895279	4.80538e-05
Prevotella_oulorum	0.000328422	0.00111704	6.48046e-05	0	6.48046e-05	0	9.48947e-05	1.7671e-05	0.000102006	0.000144542	8.25673e-05	0.000299459	9.48947e-05	1.7671e-05	2.64715e-05	0	0	0	0	0	0	0	0	0.00436675	4.54167e-05	0	0	0	0	8.73767e-06	0	0	0
Prevotella_pallens	0.00700633	0.00335112	0.000486035	0.00017605	0.000486035	0.00017605	0.000485017	0.000530129	0.000102006	0.000202359	0.000165135	0.000149729	0.000485017	0.000530129	0	0	0	0	0	0	0	0	0	0.00167492	0	0	0	0	0	0	0	0	0
Prevotella_pallens	0.00188295	0.00198585	0	3.521e-05	0	3.521e-05	0	1.7671e-05	3.4002e-05	0	0	2.13899e-05	0	1.7671e-05	0	0	0	0	0	0	0	0	0	4.48638e-05	0	0	0	0	0	0	0	0	0
Prevotella_pleuritidis	0.000197053	0.000248231	4.86035e-05	0	4.86035e-05	0	6.32631e-05	3.53419e-05	0	0	0	0	6.32631e-05	3.53419e-05	0	0	0	0	0	0	0	0	0	0	0	0	0	0	0	0	0	0	0
Prevotella_saccharolytica	0	0	0	0	0	0	0	0	0	0	0	0	0	0	0	0	0	0	0	0	0	0	0	0	0	0	0	0	0	0	0	0	0
Prevotella_saccharolytica	0.000240843	0.000124116	0.00113408	0.00130277	0.00113408	0.00130277	0.00107547	0.00144902	0.00741244	0.00763182	0.00410084	0.00549721	0.00107547	0.00144902	0.000198536	0.00233179	0.00272986	0.00203392	0.00341981	0.004818	0.00502676	0.00149834	0.00176145	0.000478548	0.000317917	0.000624293	0.000580219	0	0.000319087	0.000436883	8.06985e-05	0.000120261	0
Prevotella_saccharolytica	0.000175158	0	0.000680448	0.000739411	0.000680448	0.000739411	0.000242509	0.000388761	0.000986059	0.000896161	0.000385314	0.000513358	0.000242509	0.000388761	0.000119122	0.000500345	0.000532379	0.000572039	0.000625	0.000990744	0.000976421	0.000312945	0.000202833	0	0	0	0	0	0	0	0	0	0
Prevotella_salivae	0.0177348	0.0276778	0.0098989	0.0129925	0.0098989	0.0129925	0.0105439	0.0126347	0.00204012	0.00251503	0.00242197	0.00239567	0.0105439	0.0126347	0	0	0	0	0	0	0	0	0	0.00136087	6.05556e-05	0.000104049	0	0	1.87698e-05	1.74753e-05	0	2.67247e-05	0
Prevotella_scopos	0	0	0	0	0	0	0	0	0	2.89084e-05	0	0	0	0	0	0	0	0	0	0	0	0	0	0	0	0	0	0	0	0	0	0	0
Prevotella_shahii	0.000306527	0	3.24023e-05	0.000158445	3.24023e-05	0.000158445	8.43508e-05	0.000212052	0.00105406	0.00106961	0.000770628	0.000684477	8.43508e-05	0.000212052	0	0	0	0	0	0	0	0	0	0	0	0	0	0	0	0	0	0	0
Prevotella_sp_oral_taxon_292	0.000131369	0	0.000259218	0.00017605	0.000259218	0.00017605	0.000263596	0.000512458	0.000204012	0.000375809	0.000963285	0.000855597	0.000263596	0.000512458	1.32357e-05	0.000103845	0.000101945	0.000139832	0.000165094	0.000244293	0.000325474	9.48317e-05	0.00011743	0	3.02778e-05	2.60122e-05	3.31554e-05	0	5.63095e-05	0	3.22794e-05	1.33624e-05	0
Prevotella_sp_oral_taxon_292	0	0	0	0	0	0	0	0	0	0	0	0	0	0	0	0	0	0	0	0	0	0	0	0	0	0	0	0	0	0	0	0	0
Prevotella_sp_oral_taxon_293	0	0	0	0	0	0	0	0	0	0	0	0	0	0	0	0	0	0	0	0	0	0	0	0	0	0	0	0	0	0	0	0	0
Prevotella_sp_oral_taxon_296	0	0	1.62012e-05	0	1.62012e-05	0	0	0	0	0	2.75224e-05	0	0	0	0	0	0	0	0	0	0	0	0	0	0	0	0	0	0	0	0	0	0
Prevotella_sp_oral_taxon_300	0	0	0	0	0	0	0	0	0	0	0	0	0	0	0	0	0	0	0	0	0	0	0	0	0	0	0	0	0	0	0	0	0
Prevotella_sp_oral_taxon_300	2.18948e-05	0.000248231	8.10058e-05	0.000123235	8.10058e-05	0.000123235	0.000189789	7.06839e-05	3.4002e-05	0.000144542	0.000275224	0.000256679	0.000189789	7.06839e-05	0	4.72023e-05	6.79633e-05	7.62718e-05	5.89623e-05	8.1431e-05	3.61637e-05	6.63822e-05	0	0	0	0	0	0	0	0	0	0	0
Prevotella_sp_oral_taxon_301	2.18948e-05	0.000248231	0.00014581	7.04201e-05	0.00014581	7.04201e-05	0	0	0.00017001	0.000173451	0.000412836	0.000320849	0	0	2.64715e-05	1.88809e-05	4.53088e-05	5.08479e-05	1.17925e-05	9.50029e-05	7.23275e-05	2.84495e-05	2.13509e-05	0	0	0	0	0	0	0	0	0	0
Prevotella_sp_oral_taxon_304	2.18948e-05	0	0	0	0	0	0	0	0	0	0	0	0	0	0	0	0	0	0	0	0	0	0	0	0	0	0	0	0	0	0	0	0
Prevotella_sp_oral_taxon_305	0.000394106	0.000620578	0.00042123	0.00042252	0.00042123	0.00042252	0.00068535	0.000671497	0.000204012	0.000520352	0.000440359	0.000812817	0.00068535	0.000671497	0	0	0	0	0	0	0	0	0	0	0	0	0	0	0	0	0	0	0
Prevotella_sp_oral_taxon_306	0	0	0	0	0	0	0	0	0	0	0	0	0	0	0	0	0	0	0	0	0	0	0	0	0	0	0	0	0	0	0	0	0
Prevotella_sp_oral_taxon_309	0.00481685	0.00260643	4.86035e-05	8.80251e-05	4.86035e-05	8.80251e-05	3.16316e-05	0.000106026	0	8.67253e-05	0	4.27798e-05	3.16316e-05	0.000106026	0	0	0	0	0	0	0	0	0	0	0	0	0	0	0	0	0	0	0
Prevotella_sp_oral_taxon_310	0	0	0	0	0	0	0	0	0	0	0	0	0	0	0	0	0	0	0	0	0	0	0	0	0	0	0	0	0	0	0	0	0
Prevotella_sp_oral_taxon_315	0	0	0	3.521e-05	0	3.521e-05	0	0	0	0	2.75224e-05	0	0	0	0	0	0	0	0	0	0	0	0	0	0	0	0	0	0	0	0	0	0
Prevotella_sp_oral_taxon_317	0	0.000248231	1.62012e-05	0	1.62012e-05	0	3.16316e-05	3.53419e-05	3.4002e-05	0	0	0	3.16316e-05	3.53419e-05	0	0	0	0	0	0	0	0	0	0	0	0	0	0	0	0	0	0	0.00185007
Prevotella_sp_oral_taxon_317	0.000109474	0.000248231	4.86035e-05	8.80251e-05	4.86035e-05	8.80251e-05	1.05439e-05	3.53419e-05	3.4002e-05	0	2.75224e-05	0	1.05439e-05	3.53419e-05	0.000966209	0.000217131	0.000351143	0.000305087	0.000448113	0.000651448	0.000777521	0.000436226	0.00023486	0	0	0	0	0	0	0	0	0	2.40269e-05
Prevotella_sp_oral_taxon_317	0	0	0	0	0	0	0	0	0	0	0	0	0	0	0	0	0	0	0	0	0	0	0	0	0	0	0	0	0	0	0	0	0
Prevotella_sp_oral_taxon_376	0	0	0	0	0	0	0	0	0	0	0	0	0	0	0	0	0	0	0	0	0	0	0	0	0	0	0	0	0	0	0	0	0
Prevotella_sp_oral_taxon_396	0.000218948	0	0.000761454	0.00119714	0.000761454	0.00119714	0.000442842	0.0005478	0.00017001	0.000173451	0.000385314	0.000534748	0.000442842	0.0005478	0	0	0	0	0	0	0	0	0	0	0	0	0	0	0	0	0	0	0
Prevotella_sp_oral_taxon_443	0	0.000124116	0.000113408	0.00014084	0.000113408	0.00014084	0.000105439	1.7671e-05	0	0	0	2.13899e-05	0.000105439	1.7671e-05	0	0	0	0	0	0	0	0	0	0	0	0	0	0	0	0	0	0	0
Prevotella_sp_oral_taxon_472	0.000175158	0.000124116	0.000178213	0.000193655	0.000178213	0.000193655	1.05439e-05	5.30129e-05	0.000136008	0.000202359	5.50449e-05	0	1.05439e-05	5.30129e-05	0.000344129	1.88809e-05	6.79633e-05	0	3.53774e-05	1.35718e-05	5.42456e-05	3.79327e-05	3.20263e-05	0	0	0	0	0	0	0	0	0	7.20807e-05
Prevotella_sp_oral_taxon_475	6.56843e-05	0	0	0	0	0	0	1.7671e-05	0	5.78168e-05	5.50449e-05	2.13899e-05	0	1.7671e-05	0.000132357	7.55237e-05	6.79633e-05	8.89838e-05	7.07547e-05	0.000122147	0.000126573	1.89663e-05	6.40526e-05	0	0	1.30061e-05	0	0	0	0	0	0	0
Prevotella_sp_oral_taxon_515	0	0	3.24023e-05	8.80251e-05	3.24023e-05	8.80251e-05	0.000105439	0.000159039	3.4002e-05	5.78168e-05	2.75224e-05	4.27798e-05	0.000105439	0.000159039	0	0	0	0	0	0	0	0	0	0	0	0	0	0	0	0	0	0	0
Prevotella_sp_oral_taxon_526	2.18948e-05	0	1.62012e-05	0	1.62012e-05	0	0	0	0	0	0	0	0	0	0	0	0	0	0	0	0	0	0	0	0	0	0	0	0	0	0	0	0
Prevotella_sp_oral_taxon_820	0	0	0	0	0	0	0	0	0	0	0	0	0	0	0	0	0	0	0	0	0	0	0	0	0	0	0	0	0	0	0	0	0
Prevotella_veroralis	0.00284632	0.00273054	1.62012e-05	7.04201e-05	1.62012e-05	7.04201e-05	3.16316e-05	0	0.000136008	5.78168e-05	2.75224e-05	2.13899e-05	3.16316e-05	0	0	0	0	0	0	0	0	0	0	0	0	0	0	0	0	0	0	0	0
Propionibacterium_acidifaciens	0	0	0	0	0	0	0	0	0	0	0	0	0	0	0	0	0	0	0	0	0	0	0	0	0	0	0	0	0	0	0	0	0
Propionibacterium_acnes	0	0	0	0	0	0	0	0	0	0	0	0	0	0	0	0	0	0	0	0	0	0	0	0	0	0	0	0	0	0	0	0	0
Propionibacterium_avidum	0	0	0	0	0	0	0	0	0	0	0	0	0	0	0	0	0	0	0	0	0	0	0	0	0	0	0	0	0	0	0	0	0
Propionibacterium_avidum	0	0	0	0	0	0	0	0	0	0	0	0	0	0	0	0	0	0	0	0	0	0	0	0	0	0	0	0	0	0	0	0	0
Propionibacterium_Genus_probe	0	0	0	0	0	0	0	0	0	0	0	0	0	0	0	0	0	0	0	0	0	0	0	0	0	0	0	0	0	0	0	0	0
Propionibacterium_propionicum	0	0	0	0	0	0	0	0	0	0	0	0	0	0	0	0	0	0	0	0	0	0	0	0	0	0	0	0	0	0	0	0	9.61076e-05
Propionibacterium_sp_oral_taxon_192	0	0	0	0	0	0	0	0	0	0	0	0	0	0	0	0	0	0	0	0	0	0	0	0	0	0	0	0	0	0	0	0	0
Propionibacterium_sp_oral_taxon_193	0	0	0	0	0	0	0	0	0	0	0	0	0	0	0	0	0	0	0	0	0	0	0	0	0	0	0	0	0	0	0	0	0
Propionibacterium_sp_oral_taxon_194	0	0	0	0	0	0	0	0	0	0	0	0	0	0	0	0	0	0	0	0	0	0	0	0	0	0	0	0	0	0	0	0	0
Propionibacterium_sp_oral_taxon_915	0	0	0	0	0	0	0	0	0	0	0	0	0	0	0	0	0	0	0	0	0	0	0	0	0	0	0	0	0	0	0	0	0
Proteus_Genus_probe	0	0	0	0	0	0	0	0	0	0	0	0	0	0	0	0	0	0	0	0	0	0	0	0	0	0	0	0	0	0	0	0	0
Proteus_mirabilis	0	0	0	0	0	0	0	0	0	0	0	0	0	0	0	0	0	0	0	0	0	0	0	0	0	0	0	0	0	0	0	0	0
Pseudomonas_aeruginosa	0	0	0	0	0	0	0	0	0	0	0	0	0	0	0	0	0	0	0	0	0	0	0	0	0	0	0	0	0	0	0	0	0
Pseudomonas_fluorescens	0	0	0	0	0	0	0	0	0	0	0	0	0	0	0	0	0	0	0	0	0	0	0	0	0	0	0	0	0	0	0	0	0
Pseudomonas_Genus_probe	0	0	0	0	0	0	0	0	0	0	0	0	0	0	0	0	0	0	0	0	0	0	0	0	0	0	0	0	0	0	0	0	0
Pseudomonas_otitidis	0	0	0	0	0	0	0	0	0	0	0	0	0	0	0	0	0	0	0	0	0	0	0	0	0	0	0	0	0	0	0	0	0
Pseudomonas_sp_oral_taxon_032	0	0	0	0	0	0	0	0	0	0	0	0	0	0	0	0	0	0	0	0	0	0	0	0	0	0	0	0	0	0	0	0	0
Pseudoramibacter_alactolyticus	0	0	0	0	0	0	0	0	0	0	0	0	0	0	0	0	0	0	0	0	0	0	0	0	0	0	0	0	0	0	0	0	0
Pyramidobacter_piscolens	0	0	0	0	0	0	0	1.7671e-05	0	0	0	0	0	1.7671e-05	0	0	0	0	0	0	0	0	0	0	0	0	0	0	0	0	0	0	0
Rhodocyclus_sp_oral_taxon_028	0	0	0	0	0	0	0	0	0	0	0	0	0	0	0	0	0	0	0	0	0	0	0	0	0	0	0	0	0	0	0	0	0
Rothia_aeria	0.00479496	0.00210997	0	3.521e-05	0	3.521e-05	0	0	3.4002e-05	2.89084e-05	5.50449e-05	2.13899e-05	0	0	0.00439427	0	0	0	0	0	0	0	0	0.00101691	0	0	0	0	0	0	0	0	9.61076e-05
Rothia_dentocariosa	0.0111225	0.00459228	0	0	0	0	0	0	3.4002e-05	0.000115634	8.25673e-05	6.41698e-05	0	0	0.00816645	9.44046e-06	0	0	1.17925e-05	0	0	2.84495e-05	1.06754e-05	0.000897277	0	0	0	0	0	1.74753e-05	0	0	0.0006247
Rothia_Genus_probe	0.0066998	0.00310289	0	0	0	0	0	0	0	2.89084e-05	8.25673e-05	4.27798e-05	0	0	0.00596932	9.44046e-06	0	1.2712e-05	1.17925e-05	1.35718e-05	0	9.48317e-06	1.06754e-05	0.000643048	1.51389e-05	1.30061e-05	0	0	0	0	0	1.33624e-05	0.00175396
Rothia_mucilaginosa	0.0735445	0.0249473	0	0	0	0	0	1.7671e-05	0.000986059	0.000693802	0.00112842	0.000705867	0	1.7671e-05	3.97072e-05	9.44046e-06	1.13272e-05	2.54239e-05	0	0	5.42456e-05	9.48317e-06	1.06754e-05	0.00038882	4.54167e-05	2.60122e-05	0	0	0	8.73767e-06	1.61397e-05	5.34495e-05	0.000408457
Sanguibacter_Genus_probe	0	0	0	0	0	0	0	0	0	0	0	0	0	0	0	0	0	0	0	0	0	0	0	0	0	0	0	0	0	0	0	0	0
Scardovia_Genus_probe	0	0	0	0	0	0	0	3.53419e-05	0	0	0	0	0	3.53419e-05	0	0	0	0	0	0	0	0	0	0	0	0	0	0	0	0	0	0	0
Scardovia_inopinata	0	0	0	0	0	0	0	0	0	0	0	0	0	0	0	0	0	0	0	0	0	0	0	0	0	0	0	0	0	0	0	0	0
Scardovia_wiggsiae	0	0	1.62012e-05	0	1.62012e-05	0	2.10877e-05	5.30129e-05	0	0	0	0	2.10877e-05	5.30129e-05	0	0	0	0	0	0	0	0	0	0	0	3.90183e-05	0	0	0.000131389	8.73767e-06	3.22794e-05	2.67247e-05	0
Selenomonas_&_Centipeda_Genus_probe	0.000875791	0	0.00155531	0.00132038	0.00155531	0.00132038	0.00151831	0.00114861	0.00207412	0.00208141	0.00280729	0.00391435	0.00151831	0.00114861	0.000344129	0.000670273	0.00140457	0.000750006	0.00123821	0.00127575	0.00104875	0.000692271	0.000597824	0.000329001	0.000423889	0.000351165	0.00021551	0	0.000150159	0.000244655	0.000306654	0.000360784	2.40269e-05
Selenomonas_artemidis	0.000525475	0.000372347	0.000243017	0.000158445	0.000243017	0.000158445	0.000168702	0.00017671	0.00034002	0.000144542	0.00011009	0.000278069	0.000168702	0.00017671	0.0012574	0.000113286	0.000158581	8.89838e-05	0.000212264	0.000135718	0.000180819	0.000170697	0.000160132	0	0	0	0	0	0	0	0	0	0
Selenomonas_artemidis	0	0	0	0	0	0	0	0	0	0	0	0	0	0	0.000463251	9.44046e-06	3.39816e-05	2.54239e-05	1.17925e-05	2.71437e-05	3.61637e-05	6.63822e-05	3.20263e-05	0.00125619	0	2.60122e-05	0	0	1.87698e-05	8.73767e-06	0	1.33624e-05	0
Selenomonas_dianae	0	0	0	0	0	0	0	0	0	0	0	0	0	0	0	9.44046e-06	0	0	0	0	0	0	0	0	0	0	0	0	0	0	0	0	2.40269e-05
Selenomonas_dianae	0.000131369	0.000124116	0.000777655	0.000845041	0.000777655	0.000845041	0.000959491	0.00106026	0.000510031	0.00101179	0.000770628	0.00109089	0.000959491	0.00106026	5.2943e-05	0.0037101	0.00539175	0.00545344	0.00538915	0.00785809	0.00786562	0.00671408	0.00524164	0.000104682	0.000242222	0.000143067	6.63108e-05	0	0.000112619	0.000131065	3.22794e-05	0.000173711	0
Selenomonas_flueggei	4.37895e-05	0	0.000826259	0.000880251	0.000826259	0.000880251	0.000537736	0.000636155	6.80041e-05	2.89084e-05	0.00011009	4.27798e-05	0.000537736	0.000636155	0	0.000113286	0.000215217	0.00012712	0.000117925	0.000203578	0.000126573	0.000151731	5.33772e-05	7.47731e-05	3.02778e-05	1.30061e-05	0	0	0	3.49507e-05	0	0	0
Selenomonas_Genus_probe_1	0	0	1.62012e-05	1.7605e-05	1.62012e-05	1.7605e-05	0	1.7671e-05	0	0	0	0	0	1.7671e-05	0	0.000566428	0.000577688	0.000572039	0.000731132	0.00066502	0.000669029	0.000587956	0.000651202	0.00121132	0	2.60122e-05	0	0	0	8.73767e-06	1.61397e-05	2.67247e-05	0.0018741
Selenomonas_Genus_probe_2	0.000262737	0.000124116	6.48046e-05	0	6.48046e-05	0	1.05439e-05	0	6.80041e-05	2.89084e-05	2.75224e-05	6.41698e-05	1.05439e-05	0	1.32357e-05	0	0	0	0	0	0	0	0	4.48638e-05	0	0	0	0	0	0	0	0	0
Selenomonas_noxia	0.00157642	0.000496463	0.000243017	0.00028168	0.000243017	0.00028168	0.000379579	0.000530129	0	0.000202359	5.50449e-05	2.13899e-05	0.000379579	0.000530129	0.000701494	0	2.26544e-05	1.2712e-05	4.71698e-05	1.35718e-05	5.42456e-05	4.74158e-05	3.20263e-05	0	0	0	0	0	0	0	0	0	0
Selenomonas_noxia	0	0	0	0	0	0	0	0	0	0	0	0	0	0	0	2.83214e-05	0	1.2712e-05	2.35849e-05	0	1.80819e-05	9.48317e-06	0	0	0	0	0	0	0	0	0	0	0
Selenomonas_sp_oral_taxon_133	6.56843e-05	0	1.62012e-05	0	1.62012e-05	0	0	0	0	0	0	0	0	0	0	0	0	0	0	0	1.80819e-05	0	0	0	0	0	0	0	0	0	0	0	0
Selenomonas_sp_oral_taxon_133	0	0	0	0	0	0	0	0	0	0	0	0	0	0	0	0	0	0	0	0	0	0	0	0	0	0	0	0	0	0	0	0	0
Selenomonas_sp_oral_taxon_134	0	0	0	0	0	0	0	0	0	0	0	0	0	0	0	0	0	0	0	0	0	0	0	0	0	0	0	0	0	0	0	0	0
Selenomonas_sp_oral_taxon_134	0	0	0	0	0	0	0	0	0	0	0	0	0	0	0	0	0	0	0	0	0	0	0	0	0	0	0	0	0	0	0	0	9.61076e-05
Selenomonas_sp_oral_taxon_134	4.37895e-05	0	1.62012e-05	0	1.62012e-05	0	0	0	0	2.89084e-05	8.25673e-05	0	0	0	0	0	0	0	0	0	0	0	0	0	0	0	0	0	0	0	0	0	0
Selenomonas_sp_oral_taxon_136	6.56843e-05	0.000124116	0.000226816	0.00014084	0.000226816	0.00014084	0.000263596	0.000300406	0.00017001	0.000260176	0.000605493	0.000363629	0.000263596	0.000300406	0	9.44046e-06	0	0	0	0	0	0	0	0	0	0	0	0	0	0	0	0	0
Selenomonas_sp_oral_taxon_136	0	0	0	0	0	0	0	0	0	0	0	0	0	0	0	0	0	0	0	0	0	0	0	0	0	0	0	0	0	0	0	0	0
Selenomonas_sp_oral_taxon_137	0	0	0	0	0	0	0	0	0	0	0	0	0	0	0.000238243	3.77619e-05	3.39816e-05	0	0.000129717	2.71437e-05	7.23275e-05	3.79327e-05	2.13509e-05	0	0	0	0	0	0	0	0	0	0
Selenomonas_sp_oral_taxon_137	0	0	0	0	0	0	0	0	0	0	0	0	0	0	0	0	0	0	0	0	0	0	0	0	0	0	0	0	0	0	0	0	0
Selenomonas_sp_oral_taxon_137	0	0	0	0	0	0	0	0	0	0	0	0	0	0	0.000158829	9.44046e-06	4.53088e-05	2.54239e-05	2.35849e-05	5.42873e-05	0.000108491	5.6899e-05	7.4728e-05	0	0	0	0	0	0	0	0	0	0
Selenomonas_sp_oral_taxon_138	4.37895e-05	0	0	0	0	0	0	0	0	0	0	0	0	0	1.32357e-05	2.83214e-05	2.26544e-05	5.08479e-05	1.17925e-05	4.07155e-05	3.61637e-05	9.48317e-06	2.13509e-05	1.49546e-05	0	0	0	0	0	1.74753e-05	0	0	0
Selenomonas_sp_oral_taxon_143	0	0	0	0	0	0	0	0	0	0	0	0	0	0	0	0	0	0	0	0	0	0	0	0	0	0	0	0	0	0	0	0	0
Selenomonas_sp_oral_taxon_146	0.000109474	0	0.000469833	0.00028168	0.000469833	0.00028168	0.000179245	0.000335748	0.00017001	0.000520352	0.000550449	0.000342239	0.000179245	0.000335748	1.32357e-05	0.00189753	0.00215217	0.0018051	0.00226415	0.0027958	0.00274844	0.00221906	0.00201766	5.98185e-05	0.000393611	0.000507238	0.000281821	0	0.000469246	0.000699014	0.000435772	0.000547857	0.000264296
Selenomonas_sp_oral_taxon_149	0.00159832	0.000992925	0.0013771	0.00132038	0.0013771	0.00132038	0.00121254	0.00111327	0.00115607	0.000867253	0.00272472	0.00162563	0.00121254	0.00111327	2.64715e-05	0.000387059	0.000634324	0.000559327	0.000695755	0.000773595	0.000506292	0.000673305	0.000480395	5.98185e-05	0.00134736	0.00111852	0.000845463	0	0.000882182	0.00110968	0.000710147	0.00171038	0
Selenomonas_sp_oral_taxon_388	0	0	0	0	0	0	0	0	0	0	0	0	0	0	0	0	0	0	0	0	0	0	0	0	0	0	0	0	0	0	0	0	0
Selenomonas_sp_oral_taxon_442	0	0	0	0	0	0	1.05439e-05	0	0	0	0	0	1.05439e-05	0	0	0	0	0	0	0	0	0	0	0	0	0	0	0	0	0	0	0	0
Selenomonas_sp_oral_taxon_478	8.75791e-05	0.000248231	0.00014581	8.80251e-05	0.00014581	8.80251e-05	4.21754e-05	5.30129e-05	0.000102006	2.89084e-05	0.000220179	0.000149729	4.21754e-05	5.30129e-05	0	0	0	0	0	0	0	0	0	2.99092e-05	3.02778e-05	0.000117055	3.31554e-05	0	3.75397e-05	7.8639e-05	1.61397e-05	0.000173711	0
Selenomonas_sp_oral_taxon_478	0	0	0	5.2815e-05	0	5.2815e-05	0	0	0	0	0	0	0	0	0	0	0	0	0	0	0	0	0	0	0	0	0	0	0	8.73767e-06	0	0	0
Selenomonas_sp_oral_taxon_501	0	0	0	0	0	0	0	0	0	0	0	0	0	0	0	0	0	0	0	0	0	0	0	0	0	0	0	0	0	0	0	0	0
Selenomonas_sputigena	0	0	0	0	0	0	0	0	0	0	0	0	0	0	0	0	0	0	0	0	0	9.48317e-06	0	0	0	0	0	0	0	0	0	0	0
Selenomonas_sputigena	0	0	0	0	0	0	0	0	0	0	0	0	0	0	0	0	0	0	0	0	0	0	0	0	0	0	0	0	0	0	0	0	0
Selenomonas_sputigena	0	0	0	0	0	0	0	0	0	0	0	4.27798e-05	0	0	0	0	0	0	0	0	0	0	0	0.000104682	0	0	0	0	0	0	0	0	0
Selenomonas_sputigena	0	0	0	0	0	0	0	0	0	0	0	0	0	0	0	0	0	0	0	0	0	0	0	0	0	0	0	0	0	0	0	0	0
Selenomonas_sputigena	2.18948e-05	0	6.48046e-05	0	6.48046e-05	0	4.21754e-05	0	0	0	2.75224e-05	0	4.21754e-05	0	2.64715e-05	9.44046e-06	0	0	0	1.35718e-05	0	9.48317e-06	0	0.00207869	0	0	4.97331e-05	0	1.87698e-05	0	0	0	0
Shuttleworthia_satelles	2.18948e-05	0	3.24023e-05	7.04201e-05	3.24023e-05	7.04201e-05	8.43508e-05	0.000159039	3.4002e-05	0	2.75224e-05	0.00010695	8.43508e-05	0.000159039	0	0	0	0	0	0	0	0	0	4.48638e-05	0	0	0	0	0	0	0	0	0
Simonsiella_muelleri	0	0	0	0	0	0	0	0	0	0	0	0	0	0	0	0	0	0	0	0	0	0	0	0	0	0	0	0	0	0	0	0	0
Slackia_exigua	0	0	0.000162012	7.04201e-05	0.000162012	7.04201e-05	4.21754e-05	0.000123697	3.4002e-05	2.89084e-05	0	6.41698e-05	4.21754e-05	0.000123697	0	0	0	0	0	2.71437e-05	0	0	0	0	0	0	0	0	0	0	0	0	0
Slackia_Genus_probe	0	0	1.62012e-05	0	1.62012e-05	0	0	0	0	0	0	0	0	0	0	0	0	0	0	0	0	0	0	0	0	0	0	0	0	0	0	0	0
Sneathia_amnionii	0	0	0	0	0	0	0	0	0	0	0	0	0	0	0	0	0	0	0	0	0	0	0	0	0	0	0	0	0	0	0	0	0
Sneathia_sanguinegens	0	0	0	0	0	0	0	0	0	0	0	0	0	0	0	0	0	0	0	0	0	0	0	0	0	0	0	0	0	0	0	0	0
Solobacterium_moorei	0.000766317	0.000124116	0.00149051	0.00170769	0.00149051	0.00170769	0.00244617	0.00250928	0.000510031	0.00130088	0.000357792	0.000791427	0.00244617	0.00250928	1.32357e-05	1.88809e-05	0	0	1.17925e-05	4.07155e-05	7.23275e-05	7.58653e-05	5.33772e-05	0.000568275	0	0	0	0	3.75397e-05	8.73767e-06	0	1.33624e-05	7.20807e-05
Sphingomonas_Genus_probe	0	0	0	0	0	0	0	0	0	0	0	0	0	0	0	0	0	0	0	0	0	0	0	0	0	0	0	0	0	0	0	0	0
SR1_Genus_probe	4.37895e-05	0	0	1.7605e-05	0	1.7605e-05	0	0	0	0	0	2.13899e-05	0	0	2.64715e-05	0	0	0	0	0	0	0	0	0	0	0	0	0	0	0	0	0	0
SR1[G-1]_sp_oral_taxon_345	4.37895e-05	0	3.24023e-05	0	3.24023e-05	0	1.05439e-05	0	3.4002e-05	2.89084e-05	0	0	1.05439e-05	0	1.32357e-05	0	0	0	0	0	0	0	0	0	0	0	0	0	0	0	0	0	0
SR1[G-1]_sp_oral_taxon_874	6.56843e-05	0	0	0	0	0	0	0	0	0	0	0	0	0	0.000198536	0	0	0	0	0	0	0	0	0	0	0	0	0	0	0	0	0	0
SR1[G-1]_sp_oral_taxon_875	0.000197053	0	0	7.04201e-05	0	7.04201e-05	0	0	0.000102006	0	2.75224e-05	0	0	0	0	0	0	0	0	0	0	0	0	0	0	0	0	0	0	0	0	0	0
Staphylococcus_Genus_probe_1	0	0	0	0	0	0	0	0	0	0	0	0	0	0	0	0	0	0	0	0	0	0	0	0	0	0	0	0	0	0	0	0	0
Staphylococcus_Genus_probe_2	0	0	0	0	0	0	0	0	0	0	0	0	0	0	0	0	0	0	0	0	0	0	0	0	0	0	0	0	0	0	0	0	0
Staphylococcus_Genus_probe_3	0	0	0	0	0	0	0	0	0	0	0	0	0	0	0	9.44046e-06	0	0	0	0	0	0	0	0	0	0	0	0	1.87698e-05	0	0	0	0
Stenotrophomonas_maltophilia	0	0	0	0	0	0	0	0	0	0	0	0	0	0	0	0	0	0	0	0	0	0	0	0	0	0	0	0	0	0	0	0	0
Stenotrophomonas_maltophilia	0	0	0	0	0	0	0	0	0	0	0	0	0	0	0	0	0	0	0	0	0	0	0	0	0	0	0	0	0	0	0	0	0
Stomatobaculum_longum	4.37895e-05	0	1.62012e-05	7.04201e-05	1.62012e-05	7.04201e-05	0.000358491	0.000247394	0.0016661	0.00442299	0.00467881	0.0048769	0.000358491	0.000247394	0	9.44046e-05	6.79633e-05	7.62718e-05	3.53774e-05	0.000122147	0.000126573	6.63822e-05	3.20263e-05	0.000149546	1.51389e-05	2.60122e-05	0	0	0	1.74753e-05	0	0	0
Stomatobaculum_sp_oral_taxon_097	0.00976507	0.00508874	0.00111788	0.00161966	0.00111788	0.00161966	0.00176082	0.00203216	0.00125808	0.00216813	0.0013486	0.00177536	0.00176082	0.00203216	0	0	0	1.2712e-05	0	0	0	0	0	0.00038882	6.05556e-05	9.10427e-05	1.65777e-05	0	1.87698e-05	2.6213e-05	3.22794e-05	4.00871e-05	0.000600673
Stomatobaculum_sp_oral_taxon_373	0	0	0	0	0	0	0	0	0	0	0	0	0	0	0	0	0	0	0	0	0	0	0	0	0	0	0	0	0	0	0	0	0.000168188
Stomatobaculum_sp_oral_taxon_910	0	0	0	0	0	0	0	0	0	0	0	0	0	0	0	0	0	0	0	0	0	0	0	0	0	0	0	0	0	0	0	0	0
Streptococcus_agalactiae	0	0	0	0	0	0	0	0	0	0	0	0	0	0	0	0	0	0	0	0	0	0	0	0	0	0	0	0	0	0	0	0	0
Streptococcus_anginosus	0	0	1.62012e-05	0	1.62012e-05	0	0	1.7671e-05	0.000238014	0.000231267	0.000247702	0.00012834	0	1.7671e-05	0	0	2.26544e-05	1.2712e-05	1.17925e-05	1.35718e-05	0	0	1.06754e-05	0	0	0	0	0	0	0	0	0	0
Streptococcus_constellatus	8.75791e-05	0	0.000615644	0.000510545	0.000615644	0.000510545	0.000801333	0.000636155	0.00510031	0.00329556	0.00324765	0.00312293	0.000801333	0.000636155	6.61787e-05	3.77619e-05	4.53088e-05	0	2.35849e-05	4.07155e-05	5.42456e-05	9.48317e-05	9.60789e-05	5.98185e-05	1.51389e-05	0	1.65777e-05	0	5.63095e-05	1.74753e-05	0	5.34495e-05	0.000432484
Streptococcus_cristatus	2.18948e-05	0	0	0	0	0	0	0	0	0	0	0	0	0	0	0	0	1.2712e-05	2.35849e-05	0	1.80819e-05	0	0	0	0	0	1.65777e-05	0	3.75397e-05	0	0	0	0.000120135
Streptococcus_downei	0	0	0	0	0	0	0	0	0	0	0	0	0	0	0	0	0	0	0	0	0	0	0	0	0	0	0	0	0	0	0	0	0
Streptococcus_Genus_probe_1	0.00613054	0.0111704	0.00531398	0.00443646	0.00531398	0.00443646	0.0041121	0.00503623	0.00948657	0.00838344	0.00495404	0.0061603	0.0041121	0.00503623	0.0212963	0.00213354	0.00190297	0.00177968	0.00180425	0.00238864	0.00274844	0.00370792	0.00392856	0.016136	0.00310347	0.00443508	0.00227114	0	0.00437337	0.00477077	0.0258397	0.0308804	0.0182605
Streptococcus_Genus_probe_2	0	0	0	0	0	0	0	0	0	0	2.75224e-05	2.13899e-05	0	0	0	0	0	0	0	1.35718e-05	0	0	1.06754e-05	0	0	0	0	0	1.87698e-05	0	0	0	0
Streptococcus_Genus_probe_3	0	0	4.86035e-05	0	4.86035e-05	0	0	1.7671e-05	6.80041e-05	5.78168e-05	8.25673e-05	4.27798e-05	0	1.7671e-05	0	0	0	0	0	0	0	0	0	0	0.000545	0.00053325	0.000364709	0	0.000319087	0.000454359	0.000387353	0.000628032	0
Streptococcus_Genus_probe_4	0.140345	0.214348	0.0172542	0.0205274	0.0172542	0.0205274	0.0148985	0.0185192	0.0107446	0.0117368	0.0127704	0.0119784	0.0148985	0.0185192	0.143317	0.242818	0.271173	0.210892	0.361203	0.256277	0.235806	0.214007	0.211406	0.0319131	0.0593899	0.0696607	0.0808826	0	0.0761492	0.0823263	0.0382834	0.0930288	0.278616
Streptococcus_intermedius	0.000262737	0.000744694	0.000502236	0.00059857	0.000502236	0.00059857	0.00115982	0.00128998	0.0050663	0.0054926	0.0134585	0.00810678	0.00115982	0.00128998	0.00131034	0.00256781	0.00147254	0.00184324	0.000471698	0.00124861	0.000994503	0.0035467	0.00439828	0.000149546	4.54167e-05	0	1.65777e-05	0	0	1.74753e-05	0	0	0
Streptococcus_mutans	0	0	0	0	0	0	4.21754e-05	0.000123697	0	0	0	0	4.21754e-05	0.000123697	0.00136328	0.000283214	0.000249199	0.000203392	0.000176887	0.000556445	0.000307392	0.000246562	0.000202833	2.99092e-05	0.000211945	0.000325152	0.000265243	0	0.000225238	0.00026213	0.000242096	0.000106899	4.80538e-05
Streptococcus_parasanguinis_II	8.75791e-05	0.000248231	6.48046e-05	7.04201e-05	6.48046e-05	7.04201e-05	1.05439e-05	3.53419e-05	0	5.78168e-05	2.75224e-05	0	1.05439e-05	3.53419e-05	0.000145593	0.000179369	0.000192563	0.000216104	0.000224057	0.000325724	0.000216982	0.000142248	0.000202833	1.49546e-05	1.51389e-05	3.90183e-05	4.97331e-05	0	1.87698e-05	4.36883e-05	4.84191e-05	4.00871e-05	0.000768861
Streptococcus_pyogenes	0	0	0	0	0	0	0	0	0	0	0	0	0	0	0	0	0	0	0	0	0	0	0	0	0	0	0	0	0	0	0	0	0
Streptococcus_sanguinis	0.0104876	0.0192379	0.0151643	0.0154572	0.0151643	0.0154572	0.0158158	0.0185368	0.0354301	0.0244276	0.0191006	0.0211118	0.0158158	0.0185368	0.0432015	0.00300207	0.0027072	0.00252968	0.00260613	0.00365082	0.00347172	0.00625889	0.00588216	0.0410504	0.00319431	0.00567066	0.00250323	0	0.00521801	0.00681538	0.0543424	0.0649411	0.000192215
Streptococcus_sobrinus	0	0	0	0	0	0	0	0	0	0	0	0	0	0	0	0	0	1.2712e-05	1.17925e-05	1.35718e-05	0	9.48317e-06	0	0.000254228	0.0278102	0.0305123	0.0307185	0	0.0307074	0.0238713	0.0167369	0.0287425	0
Streptococcus_sp_oral_taxon_064	0.000262737	0.000620578	6.48046e-05	5.2815e-05	6.48046e-05	5.2815e-05	2.10877e-05	0.000123697	0	0	2.75224e-05	0	2.10877e-05	0.000123697	0.000158829	0.000283214	0.000328489	0.000266951	0.000412736	0.000325724	0.000325474	0.000237079	0.00023486	5.98185e-05	0.000196806	0.000104049	0.00021551	0	0.000112619	0.000270868	0.000161397	0.000146986	0.00069678
Streptococcus_sp_oral_taxon_066	0.000218948	0.000248231	0	7.04201e-05	0	7.04201e-05	7.3807e-05	5.30129e-05	3.4002e-05	5.78168e-05	0	0	7.3807e-05	5.30129e-05	0.000277951	0.000160488	0.000192563	0.000203392	0.000271226	0.000190006	0.000216982	0.000218113	0.00025621	1.49546e-05	1.51389e-05	6.50305e-05	3.31554e-05	0	1.87698e-05	5.2426e-05	3.22794e-05	2.67247e-05	0
Streptococcus_sp_oral_taxon_068	0	0	0	0	0	0	0	0	0	0	0	0	0	0	0	0	0	0	0	0	0	0	0	0	3.02778e-05	0	1.65777e-05	0	1.87698e-05	3.49507e-05	0	5.34495e-05	0
Streptococcus_sp_oral_taxon_069	0	0	0	0	0	0	0	0	0	0	0	0	0	0	0	0	0	0	0	0	0	0	0	0	0	0	0	0	0	0	0	0	0
Streptococcus_sp_oral_taxon_431	0.000218948	0.000372347	9.72069e-05	3.521e-05	9.72069e-05	3.521e-05	2.10877e-05	5.30129e-05	0.000102006	0	8.25673e-05	2.13899e-05	2.10877e-05	5.30129e-05	0.000158829	0.00019825	0.000237871	0.000254239	0.000436321	0.000339296	0.000325474	0.000284495	0.000266886	8.97277e-05	0.000181667	0.000169079	0.000132622	0	9.38491e-05	0.000166016	0.000161397	0.000200436	0.00233061
Streptococcus_sp_oral_taxon_486	0.000372211	0.000248231	1.62012e-05	0	1.62012e-05	0	0	0	3.4002e-05	0	5.50449e-05	0	0	0	0.000198536	0.000103845	6.79633e-05	0.000114408	0.000106132	6.78592e-05	7.23275e-05	0.000132764	0.000149456	2.99092e-05	0	5.20244e-05	1.65777e-05	0	0	4.36883e-05	1.61397e-05	5.34495e-05	0.000288323
Streptococcus_sp_oral_taxon_487	0	0	0	0	0	0	0	0	0	0	0	0	0	0	0	0	0	0	0	0	0	0	0	0	0	0	0	0	0	0	0	0	0
Syntrophomonadaceae[8][G-1]_sp_oral_taxon_435	0	0	0	0	0	0	0	0	0	0	0	0	0	0	0	0	0	0	0	0	0	0	0	0	0	0	0	0	0	0	0	0	0
Tannerella_forsythia	6.56843e-05	0.000372347	0.00123129	0.00142601	0.00123129	0.00142601	0.000801333	0.00072451	0.000272016	0.000289084	0.000247702	0.000427798	0.000801333	0.00072451	1.32357e-05	0.000330416	0.000634324	0.000584751	0.000601415	0.00103146	0.000759439	0.000436226	0.000384316	0	0	0	0	0	0	4.36883e-05	1.61397e-05	1.33624e-05	0.00100913
Tannerella_Genus_probe	0.000262737	0.000248231	4.86035e-05	0.000123235	4.86035e-05	0.000123235	6.32631e-05	7.06839e-05	0.000102006	8.67253e-05	0	2.13899e-05	6.32631e-05	7.06839e-05	3.97072e-05	2.83214e-05	1.13272e-05	2.54239e-05	1.17925e-05	1.35718e-05	1.80819e-05	9.48317e-06	2.13509e-05	4.48638e-05	0	0	0	0	0	0	0	0	2.40269e-05
Tannerella_sp_oral_taxon_286	0.000306527	0	0	1.7605e-05	0	1.7605e-05	0	0	0	0	0	2.13899e-05	0	0	0.000463251	3.77619e-05	3.39816e-05	1.2712e-05	2.35849e-05	1.35718e-05	5.42456e-05	0	1.06754e-05	0.00104682	0	0	0	0	0	0	0	0	0.000360404
Tannerella_sp_oral_taxon_808	0.00326232	0.000372347	0	1.7605e-05	0	1.7605e-05	5.27193e-05	1.7671e-05	0.000102006	0.000231267	0	2.13899e-05	5.27193e-05	1.7671e-05	0	0	0	0	0	0	0	0	0	0	0	0	0	0	0	0	0	0	0
Tannerella_sp_oral_taxon_916	0	0	0	1.7605e-05	0	1.7605e-05	0	0	0	0	0	0	0	0	0	0	0	0	0	0	0	0	0	0	0	0	0	0	0	0	0	0	0
Tannerella_sp_oral_taxon_916	0	0	0	0	0	0	0	0	0	0	0	0	0	0	0	0	0	0	0	0	0	0	0	0	0	0	0	0	0	0	0	0	0
Tannerella_sp_oral_taxon_916	0	0	0	0	0	0	0	0	0	0	0	0	0	0	0	0	0	0	0	0	0	0	0	0	0	0	0	0	0	0	0	0	0
Tannerella_sp_oral_taxon_916	0.000131369	0	0	0	0	0	0	0	3.4002e-05	0.000115634	2.75224e-05	0	0	0	7.94145e-05	0	0	0	0	0	0	0	0	0	0	0	0	0	0	0	0	0	0
TM7_Genus_probe	0.00523285	0.00434405	8.10058e-05	0.00010563	8.10058e-05	0.00010563	8.43508e-05	1.7671e-05	0.000544033	0.000375809	0.000220179	0.000192509	8.43508e-05	1.7671e-05	0.0016677	4.72023e-05	0.000147254	7.62718e-05	0.000129717	0.000135718	0.000162737	0.000161214	0.000106754	0.00278156	0	2.60122e-05	3.31554e-05	0	3.75397e-05	8.73767e-06	0	0	0.000480538
TM7[G-1]_sp_oral_taxon_346	0.000109474	0.000620578	0	0	0	0	0	0	0	0	0	0	0	0	2.64715e-05	0	0	0	0	0	0	0	0	0.00058323	0	0	0	0	0	0	0	0	4.80538e-05
TM7[G-1]_sp_oral_taxon_347	0	0	0	0	0	0	0	0	0	0	0	0	0	0	0.0151682	1.88809e-05	0	0	0	0	0	9.48317e-06	0	0.00375361	0	1.30061e-05	0	0	0	0	0	0	0
TM7[G-1]_sp_oral_taxon_348	2.18948e-05	0	0	0	0	0	0	0	0	0	0	0	0	0	1.32357e-05	0	0	0	0	0	0	0	0	0	0	0	0	0	0	0	0	0	0
TM7[G-1]_sp_oral_taxon_348	0.00313095	0.000372347	0	0	0	0	0	0	0	0	0	0	0	0	0.000198536	0	1.13272e-05	0	0	0	0	0	0	0	0	0	0	0	0	0	0	0	0
TM7[G-1]_sp_oral_taxon_349	2.18948e-05	0.000248231	0	0	0	0	0	0	0	0	0	0	0	0	0.00128387	0	0	0	0	0	0	0	0	0	0	0	0	0	0	0	0	0	0
TM7[G-1]_sp_oral_taxon_352	0.0071158	0.00645402	3.24023e-05	0	3.24023e-05	0	1.05439e-05	0	3.4002e-05	2.89084e-05	2.75224e-05	4.27798e-05	1.05439e-05	0	0	0	0	0	0	0	0	0	0	7.47731e-05	0	0	0	0	0	0	0	0	0
TM7[G-1]_sp_oral_taxon_353	0.000372211	0.000744694	0	0	0	0	1.05439e-05	1.7671e-05	3.4002e-05	0	0	0	1.05439e-05	1.7671e-05	0.000489722	2.83214e-05	0.000124599	6.35599e-05	5.89623e-05	0.000176434	0.000126573	6.63822e-05	7.4728e-05	0.000717821	0	0	0	0	0	8.73767e-06	0	4.00871e-05	0
TM7[G-1]_sp_oral_taxon_488	0	0	0	0	0	0	0	0	0	0	0	0	0	0	0	0	0	0	0	0	0	0	0	0	0	0	0	0	0	0	0	0	0
TM7[G-2]_sp_oral_taxon_350	0	0	0	0	0	0	0	0	0	0	0	0	0	0	0	0	0	0	0	0	0	0	0	0	0	0	0	0	0	0	0	0	0
TM7[G-3]_sp_oral_taxon_351	4.37895e-05	0.00148939	0	3.521e-05	0	3.521e-05	2.10877e-05	0	0	0	0	0	2.10877e-05	0	0	0	0	0	0	0	0	0	0	0.000149546	0	0	0	0	0	0	0	0	0
TM7[G-4]_sp_oral_taxon_355	0	0	0	0	0	0	0	0	0	0	0	0	0	0	0	0	0	0	0	0	0	0	0	0	0	0	0	0	0	0	0	0	0
TM7[G-5]_sp_oral_taxon_356	0	0	0	0	0	0	0	0	0	0	0	0	0	0	1.32357e-05	0	0	0	0	0	0	0	0	0	0	0	0	0	0	0	0	0	0
TM7[G-5]_sp_oral_taxon_437	0.000218948	0.000744694	0	0	0	0	0	0	0	0	0	0	0	0	0	0	0	0	0	0	0	0	0	0	0	0	0	0	0	0	0	0	0
Treponema_amylovorum	0	0	1.62012e-05	0	1.62012e-05	0	0	0	0	0	0	0	0	0	0	0	0	0	0	0	0	0	0	0	0	0	0	0	0	0	0	0	0.000600673
Treponema_denticola	0	0	0	0	0	0	0	0	0	0	0	0	0	0	0	0	0	0	0	0	0	0	0	0	0	0	0	0	0	0	0	0	0
Treponema_denticola	0	0	0	0	0	0	0	0	0	0	0	2.13899e-05	0	0	0	0	0	0	0	0	0	0	0	0	0	0	0	0	0	0	0	0	0.00182605
Treponema_Genus_probe_1	0	0	0	1.7605e-05	0	1.7605e-05	0	0	0	0	0	0	0	0	0	0	0	0	0	0	0	0	0	0	0	0	0	0	0	0	0	0	4.80538e-05
Treponema_Genus_probe_2	2.18948e-05	0	0	1.7605e-05	0	1.7605e-05	1.05439e-05	1.7671e-05	0	0	0	2.13899e-05	1.05439e-05	1.7671e-05	0	0	0	0	0	0	0	0	0	0	0	0	0	0	0	0	0	0	0.000336377
Treponema_Genus_probe_3	0	0	1.62012e-05	0	1.62012e-05	0	0	0	0	0	0	0	0	0	0	0	0	0	0	0	0	0	0	0	0	0	1.65777e-05	0	0	0	0	0	4.80538e-05
Treponema_Genus_probe_4	0	0	4.86035e-05	0	4.86035e-05	0	5.27193e-05	1.7671e-05	0	0	0	0	5.27193e-05	1.7671e-05	0	0	0	0	0	0	0	0	0	0	0	0	0	0	0	0	0	0	0.00031235
Treponema_Genus_probe_5	0	0	3.24023e-05	0	3.24023e-05	0	1.05439e-05	0	0	0	0	0	1.05439e-05	0	0	0	0	0	0	1.35718e-05	0	0	1.06754e-05	0	0	0	0	0	0	0	0	0	0.000961076
Treponema_Genus_probe_6	0.000153263	0	0.000291621	0.00042252	0.000291621	0.00042252	0.000147614	0.000229723	0.016219	0.0136737	0.00333021	0.00235289	0.000147614	0.000229723	3.97072e-05	0.000236012	0.000215217	0.000254239	0.000283019	0.00014929	0.000180819	3.79327e-05	0	0	0	0	0	0	0	0	0	0	0.00031235
Treponema_lecithinolyticum	0	0	0	0	0	0	0	0	0	0	0	0	0	0	0	0	0	0	0	0	0	0	0	0	0	0	0	0	0	0	0	0	0.0141519
Treponema_maltophilum	6.56843e-05	0.000248231	8.10058e-05	0.00010563	8.10058e-05	0.00010563	2.10877e-05	8.83548e-05	0.000408024	0.000144542	0.000247702	2.13899e-05	2.10877e-05	8.83548e-05	1.32357e-05	0.000151047	0.000260526	0.000305087	0.000212264	0.000244293	0.000307392	3.79327e-05	1.06754e-05	0	0	0	0	0	0	0	0	0	0.000144161
Treponema_pallidum	0	0	0	0	0	0	0	0	0	0	0	0	0	0	0	0	0	0	0	0	0	0	0	0	0	0	0	0	0	0	0	0	0
Treponema_parvum	0	0	0.00014581	3.521e-05	0.00014581	3.521e-05	7.3807e-05	3.53419e-05	6.80041e-05	2.89084e-05	8.25673e-05	2.13899e-05	7.3807e-05	3.53419e-05	0	0	0	0	0	0	0	0	0	0	0	0	0	0	0	0	0	0	0
Treponema_pectinovorum	0	0	0	0	0	0	0	0	0	0	0	0	0	0	0	0	0	0	0	0	0	0	0	0	0	0	0	0	0	0	0	0	0
Treponema_putidum	0	0	0	0	0	0	0	0	0	0	0	0	0	0	0	0	0	0	0	0	0	0	0	0	0	0	0	0	0	0	0	0	0.000240269
Treponema_socranskii	0	0	1.62012e-05	1.7605e-05	1.62012e-05	1.7605e-05	1.05439e-05	0	0.000306018	0.000202359	5.50449e-05	2.13899e-05	1.05439e-05	0	0	9.44046e-06	0	0	0	0	0	0	0	0	0	0	0	0	0	0	0	0	4.80538e-05
Treponema_socranskii	0	0	0	0	0	0	0	1.7671e-05	0	0	0	0	0	1.7671e-05	0	0	0	0	0	0	0	0	0	4.48638e-05	0	0	0	0	0	1.74753e-05	0	0	7.20807e-05
Treponema_socranskii	0	0	0	0	0	0	0	0	0	0	0	0	0	0	0	0	0	0	0	0	0	0	0	0	0	0	0	0	0	0	0	0	0
Treponema_socranskii	8.75791e-05	0.000124116	0.00111788	0.00183092	0.00111788	0.00183092	0.000622087	0.000530129	0.0151309	0.0139628	0.00233941	0.00201065	0.000622087	0.000530129	5.2943e-05	0.000462583	0.000826886	0.000622887	0.000471698	0.00107218	0.000994503	0	0	0	0	0	0	0	0	0	0	0	0.000288323
Treponema_sp_oral_taxon_226	0	0	0	0	0	0	0	0	0	0	0	0	0	0	0	0	0	0	0	0	0	0	0	0	0	0	0	0	0	0	0	0	0
Treponema_sp_oral_taxon_227	0	0	0	0	0	0	0	0	0	0	0	0	0	0	0	0	0	0	0	0	0	0	0	0	0	0	0	0	0	0	0	0	0
Treponema_sp_oral_taxon_228	0	0	0	0	0	0	0	0	0	0	0	0	0	0	0	0	0	0	0	0	0	0	0	0	0	0	0	0	0	0	0	0	0
Treponema_sp_oral_taxon_228	0	0	0	0	0	0	0	0	0	0	0	0	0	0	0	0	0	0	0	0	0	0	0	0	0	0	0	0	0	0	0	0	0
Treponema_sp_oral_taxon_230	0	0	0	0	0	0	0	0	0	0	0	0	0	0	0	0	0	0	0	0	0	0	0	0	0	0	0	0	0	0	0	0	0
Treponema_sp_oral_taxon_232	0	0	0	0	0	0	0	0	0	0	0	0	0	0	0	0	0	0	0	0	0	0	0	0	0	0	0	0	0	0	0	0	0
Treponema_sp_oral_taxon_234	0	0	0	0	0	0	0	0	0	0	0	0	0	0	0	0	0	0	0	0	0	0	0	0	0	0	0	0	0	0	0	0	0
Treponema_sp_oral_taxon_235	0	0	0	0	0	0	0	0	0	0	0	0	0	0	0	0	0	0	0	0	0	0	0	0	0	0	0	0	0	0	0	0	0
Treponema_sp_oral_taxon_236	0	0	0	0	0	0	0	0	0	0	0	0	0	0	0	0	0	0	0	0	0	0	0	0	0	0	0	0	0	0	0	0	0
Treponema_sp_oral_taxon_238	0	0	0	0	0	0	0	0	0	0	0	0	0	0	0	0	0	0	0	0	0	0	0	0	0	0	0	0	0	0	0	0	0
Treponema_sp_oral_taxon_239	0	0	0	0	0	0	0	0	0	0	0	0	0	0	0	0	0	0	0	0	0	0	0	0	0	0	0	0	0	0	0	0	0
Treponema_sp_oral_taxon_242	0	0	1.62012e-05	0	1.62012e-05	0	1.05439e-05	0	0	0	0	0	1.05439e-05	0	0	0	0	0	0	0	0	0	0	0	0	0	0	0	0	0	0	0	0
Treponema_sp_oral_taxon_246	0	0	0	0	0	0	0	0	0	0	0	0	0	0	0	0	0	0	0	0	0	0	0	0	0	0	0	0	0	0	0	0	0
Treponema_sp_oral_taxon_247	0	0	0	0	0	0	1.05439e-05	0	0	0	0	0	1.05439e-05	0	0	0	0	0	0	0	0	0	0	0	0	0	0	0	0	0	0	0	0
Treponema_sp_oral_taxon_249	0	0	0	0	0	0	0	0	0	0	0	0	0	0	0	0	0	0	0	0	0	0	0	0	0	0	0	0	0	0	0	0	0
Treponema_sp_oral_taxon_250	0	0	0	0	0	0	0	0	0	0	0	0	0	0	0	0	0	0	0	0	0	0	0	0	0	0	0	0	0	0	0	0	0
Treponema_sp_oral_taxon_252	0	0	0	0	0	0	0	0	0	0	0	0	0	0	0	0	0	0	0	0	0	0	0	0	0	0	0	0	0	0	0	0	0
Treponema_sp_oral_taxon_253	0	0	0	0	0	0	0	0	0	0	0	0	0	0	0	0	0	0	0	0	0	0	0	0	0	0	0	0	0	0	0	0	0
Treponema_sp_oral_taxon_254	0	0	0	0	0	0	0	0	0	0	0	0	0	0	0	0	0	0	0	0	0	0	0	0	0	0	0	0	0	0	0	0	0
Treponema_sp_oral_taxon_255	0	0	0	0	0	0	0	0	0	0	0	0	0	0	0	0	0	0	0	0	0	0	0	0	0	0	0	0	0	0	0	0	0
Treponema_sp_oral_taxon_256	0	0	0	0	0	0	0	0	0	0	0	0	0	0	0	0	0	0	0	0	0	0	0	0	0	0	0	0	0	0	0	0	0
Treponema_sp_oral_taxon_257	0	0	0	0	0	0	0	0	0	0	0	0	0	0	0	0	0	0	0	0	0	0	0	0	0	0	0	0	0	0	0	0	0
Treponema_sp_oral_taxon_258	0	0	0	0	0	0	0	0	0	0	0	0	0	0	0	0	0	0	0	0	0	0	0	0	0	0	0	0	0	0	0	0	0
Treponema_sp_oral_taxon_260	0	0	0	0	0	0	0	0	0	0	0	0	0	0	0	0	0	0	0	0	0	0	0	0	0	0	0	0	0	0	0	0	0
Treponema_sp_oral_taxon_262	0	0	0	0	0	0	0	0	0	0	0	0	0	0	0	0	0	0	0	0	0	0	0	0	0	0	0	0	0	0	0	0	0
Treponema_sp_oral_taxon_262	0	0	0	0	0	0	0	0	0	0	0	0	0	0	0	0	0	0	0	0	0	0	0	0	0	0	0	0	0	0	0	0	0.000120135
Treponema_sp_oral_taxon_263	0	0	0	0	0	0	0	0	0	0	0	0	0	0	0	0	0	0	0	0	0	0	0	0	0	0	0	0	0	0	0	0	0
Treponema_sp_oral_taxon_264	0	0	0	0	0	0	2.10877e-05	0	0	0	0	0	2.10877e-05	0	0	0	0	0	0	0	0	0	0	0	0	0	0	0	0	0	0	0	0
Treponema_sp_oral_taxon_265	0	0	0	0	0	0	0	0	0	0	0	0	0	0	0	0	0	0	0	0	0	0	0	0	0	0	0	0	0	0	0	0	0
Treponema_sp_oral_taxon_268	0	0	1.62012e-05	0	1.62012e-05	0	0	0	0.000136008	8.67253e-05	0	0	0	0	1.32357e-05	4.72023e-05	0.000147254	0	5.89623e-05	9.50029e-05	1.80819e-05	0	0	0	0	0	0	0	0	0	0	0	0
Treponema_sp_oral_taxon_268	0	0	0	0	0	0	0	0	0.000102006	0	0	0	0	0	0	0	0	0	0	0	0	0	0	0	0	0	0	0	0	0	0	0	0
Treponema_sp_oral_taxon_269	0	0	0	0	0	0	0	0	0	0	0	0	0	0	0	0	0	0	0	0	0	0	0	0	0	0	0	0	0	0	0	0	0
Treponema_sp_oral_taxon_270	0	0	0	0	0	0	0	5.30129e-05	0	0	0	0	0	5.30129e-05	0	0	0	0	0	0	0	0	0	0	0	0	0	0	0	0	0	0	0
Treponema_sp_oral_taxon_271	0	0	0	0	0	0	0	0	0	0	0	0	0	0	0	0	0	0	0	0	0	0	0	0	0	0	0	0	0	0	0	0	0
Treponema_sp_oral_taxon_490	0	0	0	0	0	0	0	0	0	0	0	0	0	0	0	0	0	0	0	0	0	0	0	0	0	0	0	0	0	0	0	0	0
Treponema_sp_oral_taxon_508	0	0	0	0	0	0	2.10877e-05	0	0	0	0	0	2.10877e-05	0	0	0	0	0	0	0	0	0	0	0	0	0	0	0	0	0	0	0	0
Treponema_sp_oral_taxon_508	2.18948e-05	0	0	0	0	0	1.05439e-05	0	3.4002e-05	0	0	0	1.05439e-05	0	0	0	0	0	0	0	0	0	0	0	0	0	0	0	0	0	0	0	0
Treponema_sp_oral_taxon_517	0	0	0	0	0	0	0	0	0	0	0	0	0	0	0	0	0	0	0	0	0	0	0	0	0	0	0	0	0	0	0	0	0
Treponema_sp_oral_taxon_518	0	0	0	0	0	0	1.05439e-05	0	0	0	0	0	1.05439e-05	0	0	0	0	0	0	0	0	0	0	0	0	0	0	0	0	0	0	0	0
Treponema_vincentii	0	0	0	0	0	0	0	0	0	0	0	0	0	0	0	0	0	0	0	0	0	0	0	0	0	0	0	0	0	0	0	0	0
Turicella_otitidis	0	0	0	0	0	0	0	0	0	0	0	0	0	0	0	0	0	0	0	0	0	0	0	0	0	0	0	0	0	0	0	0	0
Variovorax_paradoxus	0	0	0	0	0	0	0	0	0	0	0	0	0	0	0	0	0	0	0	0	0	0	0	0	0	0	0	0	0	0	0	0	0
Veillonella_atypica	0.0180632	0.0122875	0.0013771	0.0017429	0.0013771	0.0017429	0.00107547	0.000989574	0.000272016	0.00054926	0.000247702	0.000299459	0.00107547	0.000989574	0	9.44046e-05	0.000101945	0.000177968	4.71698e-05	0.000122147	7.23275e-05	0.000113798	0.000138781	0.000119637	0.0217849	0.0288605	0.0260933	0	0.0381027	0.0220015	0.0357333	0.0362788	0
Veillonella_atypica	0.00845138	0.0124116	0.00225196	0.00227105	0.00225196	0.00227105	0.00149723	0.00173175	0.000102006	0.000520352	0.000302747	0.000213899	0.00149723	0.00173175	0	1.88809e-05	2.26544e-05	1.2712e-05	1.17925e-05	1.35718e-05	1.80819e-05	9.48317e-06	1.06754e-05	4.48638e-05	0.000439028	0.000377177	0.000364709	0	0.000337857	0.000297081	0.000145257	0.000454321	0
Veillonella_denticariosi	0	0	0	0	0	0	1.05439e-05	0	0	0	0	0	1.05439e-05	0	0	0	1.13272e-05	0	0	0	0	0	0	1.49546e-05	0	1.30061e-05	0	0	0	2.6213e-05	4.84191e-05	2.67247e-05	0
Veillonella_denticariosi	0	0	0	0	0	0	0	0	0	0	0	0	0	0	0	0	0	0	0	0	0	0	0	0	0	0	0	0	0	8.73767e-06	0	1.33624e-05	0
Veillonella_dispar	0.00661222	0.0207273	0.00304582	0.00313369	0.00304582	0.00313369	0.00328968	0.00309242	0.00102006	0.00161887	0.00104585	0.00149729	0.00328968	0.00309242	0.0236787	0.0246018	0.0309459	0.0368393	0.0337146	0.0463342	0.0421669	0.043395	0.0433743	0.0170782	0.0241617	0.0286134	0.0235403	0	0.0224863	0.0246664	0.0311658	0.0537969	4.80538e-05
Veillonella_Genus_probe_1	0.00116042	0.000992925	0.000405029	0.000228865	0.000405029	0.000228865	0.000253052	0.000282735	3.4002e-05	8.67253e-05	5.50449e-05	0.00010695	0.000253052	0.000282735	0	1.88809e-05	2.26544e-05	0	0	0	1.80819e-05	9.48317e-06	1.06754e-05	1.49546e-05	0.0011657	0.00118356	0.00116044	0	0.00129512	0.00110968	0.00172695	0.00128279	0
Veillonella_Genus_probe_2	0.0181289	0.00893633	0.00244637	0.0024471	0.00244637	0.0024471	0.00352165	0.00337515	0.00136008	0.00190796	0.00195409	0.00222455	0.00352165	0.00337515	0.0134475	0.012603	0.0162432	0.0189408	0.018408	0.02295	0.0198358	0.0207397	0.0205822	0.0349489	0.0364545	0.0441557	0.0373827	0	0.0354562	0.0363662	0.0442389	0.0796264	0.000144161
Veillonella_parvula	0	0	0	0	0	0	0	0	0	0	0	0	0	0	0	0	1.13272e-05	0	1.17925e-05	0	0	9.48317e-06	0	0	0	1.30061e-05	3.31554e-05	0	0	0	3.22794e-05	1.33624e-05	0
Veillonella_parvula	0.000350316	0.000744694	4.86035e-05	0.000123235	4.86035e-05	0.000123235	6.32631e-05	0.000106026	0	0.000260176	2.75224e-05	2.13899e-05	6.32631e-05	0.000106026	0.000450015	0.000991249	0.00122334	0.00134747	0.0017217	0.00200863	0.00166353	0.00221906	0.00219914	0.0137732	0.00369389	0.00537152	0.00444282	0	0.00343488	0.00427272	0.00482577	0.00883253	0.000144161
Veillonella_rogosae	0.0213474	0.0197344	0.00492515	0.00434844	0.00492515	0.00434844	0.00602054	0.00599046	0.00190411	0.00251503	0.00250454	0.00245984	0.00602054	0.00599046	1.32357e-05	0	0	0	0	0	0	0	0	5.98185e-05	0	0	0	0	0	0	0	0	7.20807e-05
Veillonella_sp_oral_taxon_780	0.000941475	0.000496463	9.72069e-05	0.00017605	9.72069e-05	0.00017605	5.27193e-05	3.53419e-05	0	2.89084e-05	8.25673e-05	4.27798e-05	5.27193e-05	3.53419e-05	0.00123092	0.00082132	0.00109874	0.000610175	0.0015566	0.00145219	0.00144655	0.00111901	0.00074728	0	1.51389e-05	0	0	0	1.87698e-05	1.74753e-05	0	0	0
Veillonella_sp_oral_taxon_917	2.18948e-05	0	0	0	0	0	0	0	6.80041e-05	5.78168e-05	0	0	0	0	0	0	0	0	0	0	0	0	0	0	0	0	0	0	0	0	0	0	0
Veillonellaceae_Genus_probe_1	0	0	0	0	0	0	0	0	0	0	0	0	0	0	0	0	0	0	0	0	0	0	0	0	0	0	0	0	0	0	0	0	0
Veillonellaceae_Genus_probe_2	0	0	0	0	0	0	0	0	0	0	0	0	0	0	0	0	0	0	0	0	0	0	0	0	0	0	0	0	0	0	0	0	0
Veillonellaceae_Genus_probe_3	0	0	4.86035e-05	3.521e-05	4.86035e-05	3.521e-05	5.27193e-05	7.06839e-05	0.000102006	0.000115634	0.000137612	0.00010695	5.27193e-05	7.06839e-05	0	9.44046e-06	0	0	0	0	0	0	0	0	0	0	0	0	0	0	0	0	0.000120135
Veillonellaceae[G-1]_sp_oral_taxon_129	0	0	0	0	0	0	0	0	0	0	0	0	0	0	0	0	0	0	0	0	0	0	0	0	0	0	0	0	0	0	0	0	0
Veillonellaceae[G-1]_sp_oral_taxon_135	0	0	0	0	0	0	0	0	0	0	0	0	0	0	0	0	0	0	0	0	0	0	0	0	0	0	0	0	0	0	0	0	2.40269e-05
Veillonellaceae[G-1]_sp_oral_taxon_145	0	0	0	0	0	0	0	0	0	0	0	0	0	0	0	0	0	0	0	0	0	0	0	0	0	0	0	0	0	0	0	0	0
Veillonellaceae[G-1]_sp_oral_taxon_148	0	0	0	0	0	0	0	0	0	0	0	0	0	0	0	0	0	0	0	0	0	0	0	0	0	0	0	0	0	0	0	0	0
Veillonellaceae[G-1]_sp_oral_taxon_155	0	0.000124116	0.000194414	5.2815e-05	0.000194414	5.2815e-05	0.000158158	0.000141368	0.000510031	0.00072271	0.000330269	0.000534748	0.000158158	0.000141368	0	0	0	0	0	0	0	0	0	0	0	0	0	0	0	0	0	0	0
Veillonellaceae[G-1]_sp_oral_taxon_155	0	0	0	0	0	0	0	0	0	0	0	0	0	0	0	0	0	0	0	0	0	0	0	0	0	0	0	0	0	0	0	0	0
Veillonellaceae[G-1]_sp_oral_taxon_483	0	0	0	0	0	0	0	0	0	0	0	0	0	0	0	0	0	0	0	0	0	0	0	0	0	0	0	0	0	0	0	0	0
Veillonellaceae[G-1]_sp_oral_taxon_918	0	0	0	0	0	0	0	0	0	0	0	0	0	0	0	0	0	0	0	0	0	0	0	0	0	0	0	0	0	0	0	0	0
Yersinia_Genus_probe	0	0	0	0	0	0	0	0	0	0	0	0	0	0	0	0	0	0	0	0	0	0	0	0	0	0	0	0	0	0	0	0	0
