# Supplementary material for: Potassium is a key signal in host-microbiome dysbiosis in periodontitis
Source: PLoS Pathog. 2017 Jun 20;13(6):e1006457. doi: 10.1371/journal.ppat.1006457 (PMC5493431; doi:10.1371/journal.ppat.1006457)
Supplement: S4 Table — Number represent % of the community. (XLSX) [file ppat.1006457.s012.xlsx]

## Sheet: Up
S4 Table. Up-regulated putative virulence factors after the addition of K+ (50mM) to dental plaque incubated in saliva
Species	ORF	Function
Abiotrophia_defectiva	VBIAbiDef30295_0046	Teichoic_acid_export_ATP-binding_protein_TagH_(EC_3.6.3.40)
Abiotrophia_defectiva	VBIAbiDef30295_0052	hypothetical_protein
Abiotrophia_defectiva	VBIAbiDef30295_0053	capsular_polysaccharide_biosynthesis_protein
Abiotrophia_defectiva	VBIAbiDef30295_0054	Serine_protease_2C_DegP_HtrA_2C_do-like_(EC_3.4.21.-)
Abiotrophia_defectiva	VBIAbiDef30295_0056	Nucleoside_5-triphosphatase_RdgB_(dHAPTP_2C_dITP_2C_XTP-specific)_(EC_3.6.1.15)
Abiotrophia_defectiva	VBIAbiDef30295_0170	Putative_coproporphyrinogen_III_oxidase_of_BS_HemN-type_2C_oxygen-independent_(EC_1.3.99.22)_2C_in_heat_shock_gene_cluster
Abiotrophia_defectiva	VBIAbiDef30295_0191	ABC_transporter_ATP-binding_protein
Abiotrophia_defectiva	VBIAbiDef30295_0364	Chemotaxis_protein_methyltransferase_CheR_(EC_2.1.1.80)
Abiotrophia_defectiva	VBIAbiDef30295_0451	two-component_response_regulator
Abiotrophia_defectiva	VBIAbiDef30295_0465	Type_II_IV_secretion_system_ATP_hydrolase_TadA_VirB11_CpaF_2C_TadA_subfamily
Abiotrophia_defectiva	VBIAbiDef30295_0533	ABC_transporter_ATP-binding_protein
Abiotrophia_defectiva	VBIAbiDef30295_0579	Flagellar_basal-body_rod_protein_flgF
Abiotrophia_defectiva	VBIAbiDef30295_0592	Response_regulator_receiver:Transcriptional_regulatory_protein-like
Abiotrophia_defectiva	VBIAbiDef30295_0604	ATPase_component_of_general_energizing_module_of_ECF_transporters
Abiotrophia_defectiva	VBIAbiDef30295_0719	hypothetical_protein
Abiotrophia_defectiva	VBIAbiDef30295_0725	Cell_division_trigger_factor_(EC_5.2.1.8)
Abiotrophia_defectiva	VBIAbiDef30295_0779	dTDP-4-dehydrorhamnose_3_2C5-epimerase_(EC_5.1.3.13)
Abiotrophia_defectiva	VBIAbiDef30295_0780	dTDP-glucose_4_2C6-dehydratase_(EC_4.2.1.46)
Abiotrophia_defectiva	VBIAbiDef30295_0781	dTDP-4-dehydrorhamnose_reductase_(EC_1.1.1.133)
Abiotrophia_defectiva	VBIAbiDef30295_0853	UDP-N-acetylglucosamine_4_2C6-dehydratase_(EC_4.2.1.-)
Abiotrophia_defectiva	VBIAbiDef30295_0882	4-amino-6-deoxy-N-Acetyl-D-hexosaminyl-(Lipid_carrier)_acetyltrasferase
Abiotrophia_defectiva	VBIAbiDef30295_0887	UDP-N-acetylglucosamine_2-epimerase_(EC_5.1.3.14)
Abiotrophia_defectiva	VBIAbiDef30295_0888	Probable_poly(beta-D-mannuronate)_O-acetylase_(EC_2.3.1.-)
Abiotrophia_defectiva	VBIAbiDef30295_0912	general_secretion_pathway_protein_F
Abiotrophia_defectiva	VBIAbiDef30295_0939	Imidazole_glycerol_phosphate_synthase_cyclase_subunit_(EC_4.1.3.-)
Abiotrophia_defectiva	VBIAbiDef30295_1027	Flagellin_protein_FlaA
Abiotrophia_defectiva	VBIAbiDef30295_1182	Putrescine_transport_ATP-binding_protein_PotA_(TC_3.A.1.11.1)
Abiotrophia_defectiva	VBIAbiDef30295_1219	ABC_transporter_ATP-binding_protein_YvcR
Abiotrophia_defectiva	VBIAbiDef30295_1334	Long-chain-fatty-acid--CoA_ligase_(EC_6.2.1.3)
Abiotrophia_defectiva	VBIAbiDef30295_1429	ABC_transporter_2C_ATP-binding_protein
Abiotrophia_defectiva	VBIAbiDef30295_1433	sensory_transduction_protein_kinase
Abiotrophia_defectiva	VBIAbiDef30295_1434	DNA-binding_response_regulator
Abiotrophia_defectiva	VBIAbiDef30295_1462	4-keto-6-deoxy-N-Acetyl-D-hexosaminyl-(Lipid_carrier)_aminotransferase
Abiotrophia_defectiva	VBIAbiDef30295_1497	GTP_pyrophosphokinase_(EC_2.7.6.5)_2C_(p)ppGpp_synthetase_I
Abiotrophia_defectiva	VBIAbiDef30295_1578	Flagellum-specific_ATP_synthase_FliI
Abiotrophia_defectiva	VBIAbiDef30295_1614	Zinc_ABC_transporter_2C_ATP-binding_protein_ZnuC
Abiotrophia_defectiva	VBIAbiDef30295_1619	Transport_ATP-binding_protein_CydC
Abiotrophia_defectiva	VBIAbiDef30295_1631	ABC-type_multidrug_transport_system_2C_ATPase_and_permease_components
Abiotrophia_defectiva	VBIAbiDef30295_1642	Duplicated_ATPase_component_BL0693_of_energizing_module_of_predicted_ECF_transporter
Abiotrophia_defectiva	VBIAbiDef30295_1783	Putative_ABC_transport_system_ATP-binding_protein
Abiotrophia_defectiva	VBIAbiDef30295_1840	hypothetical_protein
Abiotrophia_defectiva	VBIAbiDef30295_1840	hypothetical_protein
Abiotrophia_defectiva	VBIAbiDef30295_2007	DNA-binding_response_regulator
Abiotrophia_defectiva	VBIAbiDef30295_2013	ABC_transporter
Abiotrophia_defectiva	VBIAbiDef30295_2023	Manganese_ABC_transporter_2C_inner_membrane_permease_protein_SitC
Abiotrophia_defectiva	VBIAbiDef30295_2024	Manganese_ABC_transporter_2C_ATP-binding_protein_SitB
Abiotrophia_defectiva	VBIAbiDef30295_2077	Phosphate_regulon_sensor_protein_PhoR_(SphS)_(EC_2.7.13.3)
Abiotrophia_defectiva	VBIAbiDef30295_2219	DNA-binding_response_regulator
Abiotrophia_defectiva	VBIAbiDef30295_2226	Phosphate_regulon_transcriptional_regulatory_protein_PhoB_(SphR)
Abiotrophia_defectiva	VBIAbiDef30295_2236	Lactaldehyde_reductase_(EC_1.1.1.77)
Abiotrophia_defectiva	VBIAbiDef30295_2238	Transposase
Abiotrophia_defectiva	VBIAbiDef30295_2263	putative_dehydrogenase
Abiotrophia_defectiva	VBIAbiDef30295_2334	Ribose_ABC_transport_system_2C_ATP-binding_protein_RbsA_(TC_3.A.1.2.1)
Abiotrophia_defectiva	VBIAbiDef30295_2387	Vitamin_B12_ABC_transporter_2C_permease_component_BtuC
Abiotrophia_defectiva	VBIAbiDef30295_2388	Vitamin_B12_ABC_transporter_2C_ATPase_component_BtuD
Abiotrophia_defectiva	VBIAbiDef30295_2389	ABC_transporter_ATP-binding_permease_protein
Abiotrophia_defectiva	VBIAbiDef30295_2471	ABC_transporter_2C_ATP-binding_permease_protein
Abiotrophia_defectiva	VBIAbiDef30295_2495	hypothetical_protein
Abiotrophia_defectiva	VBIAbiDef30295_2521	2-deoxy-D-gluconate_3-dehydrogenase_(EC_1.1.1.125)
Abiotrophia_defectiva	VBIAbiDef30295_2573	Transport_ATP-binding_protein_CydD
Abiotrophia_defectiva	VBIAbiDef30295_2593	Flagellar_biosynthesis_protein_FliP
Abiotrophia_defectiva	VBIAbiDef30295_2599	Flagellar_motor_rotation_protein_MotA
Abiotrophia_defectiva	VBIAbiDef30295_2652	3-oxoacyl-[acyl-carrier-protein]_synthase_2C_KASII_(EC_2.3.1.41)
Abiotrophia_defectiva	VBIAbiDef30295_2653	3-oxoacyl-[acyl-carrier_protein]_reductase_(EC_1.1.1.100)
Abiotrophia_defectiva	VBIAbiDef30295_2701	Prolipoprotein_diacylglyceryl_transferase_(EC_2.4.99.-)
Abiotrophia_defectiva	VBIAbiDef30295_2766	Cell_division_trigger_factor_(EC_5.2.1.8)
Abiotrophia_defectiva	VBIAbiDef30295_2797	Lipid_A_export_ATP-binding_permease_protein_MsbA
Abiotrophia_defectiva	VBIAbiDef30295_2806	Regulation_of_D-alanyl-lipoteichoic_acid_biosynthesis_2C_DltR
Abiotrophia_defectiva	VBIAbiDef30295_2829	Oligopeptide_transport_ATP-binding_protein_OppF_(TC_3.A.1.5.1)
Abiotrophia_defectiva	VBIAbiDef30295_2830	Oligopeptide_transport_ATP-binding_protein_OppD_(TC_3.A.1.5.1)
Abiotrophia_defectiva	VBIAbiDef30295_2860	ABC_transporter_2C_ATP-binding_protein
Abiotrophia_defectiva	VBIAbiDef30295_2922	ABC-type_nitrate_sulfonate_bicarbonate_transport_system_2C_ATPase_component
Abiotrophia_defectiva	VBIAbiDef30295_2951	Flagellin_protein_FlaA
Acinetobacter_baumannii	VBIAciBau103176_0653	IncI1_plasmid_conjugative_transfer_protein_TraI
Acinetobacter_baumannii	VBIAciBau103176_0658	IncI1_plasmid_conjugative_transfer_protein_TraM
Acinetobacter_baumannii	VBIAciBau103538_0176	UDP-N-acetylglucosamine_42C6-dehydratase_(EC_4.2.1.-)
Acinetobacter_baumannii	VBIAciBau103538_0630	3-oxoacyl-[ACP]_synthase_(EC_2.3.1.41)_FabV_like
Acinetobacter_baumannii	VBIAciBau103538_1746	Uncharacterized_siderophore_S_biosynthesis_protein2C_AcsD-like_Siderophore_synthetase_superfamily2C_group_A_Siderophore_synthetase_large_component2C_acetyltransferase
Acinetobacter_baumannii	VBIAciBau111166_0097	Tyrosine-protein_kinase_Wzc_(EC_2.7.10.2)
Acinetobacter_baumannii	VBIAciBau111166_0101	UDP-glucose_4-epimerase_(EC_5.1.3.2)
Acinetobacter_baumannii	VBIAciBau111166_0105	Glycosyl_transferase2C_group_1
Acinetobacter_baumannii	VBIAciBau111166_0107	COG0438:_Glycosyltransferase
Acinetobacter_baumannii	VBIAciBau111166_0111	4-amino-6-deoxy-N-Acetyl-D-hexosaminyl-(Lipid_carrier)_acetyltrasferase
Acinetobacter_baumannii	VBIAciBau111166_0932	Porphobilinogen_synthase_(EC_4.2.1.24)
Acinetobacter_baumannii	VBIAciBau111166_1819	Uncharacterized_siderophore_S_biosynthesis_protein2C_AcsD-like_Siderophore_synthetase_superfamily2C_group_A_Siderophore_synthetase_large_component2C_acetyltransferase
Acinetobacter_baumannii	VBIAciBau3967_0361	Uncharacterized_siderophore_S_biosynthesis_protein2C_AcsD-like_Siderophore_synthetase_superfamily2C_group_A_Siderophore_synthetase_large_component2C_acetyltransferase
Acinetobacter_baumannii	VBIAciBau3967_1373	Porphobilinogen_synthase_(EC_4.2.1.24)
Acinetobacter_baumannii	VBIAciBau3967_3196	Alpha-12C4-N-acetylgalactosamine_transferase_PglH_(EC_2.4.1.-)
Acinetobacter_baumannii	VBIAciBau3967_3205	UDP-2-acetamido-2-deoxy-D-glucuronic_acid_dehydrogenase_(NAD+_cofactor)
Acinetobacter_baumannii	VBIAciBau42682_3098	Type_IV_fimbrial_assembly_protein_PilC
Acinetobacter_baumannii	VBIAciBau42682_3338	UDP-glucose_4-epimerase_(EC_5.1.3.2)
Acinetobacter_baumannii	VBIAciBau69881_3635	UDP-glucose_4-epimerase_(EC_5.1.3.2)
Acinetobacter_baumannii	VBIAciBau71211_1204	Uncharacterized_siderophore_S_biosynthesis_protein2C_AcsD-like_Siderophore_synthetase_superfamily2C_group_A_Siderophore_synthetase_large_component2C_acetyltransferase
Acinetobacter_baumannii	VBIAciBau88365_0112	UDP-glucose_dehydrogenase_(EC_1.1.1.22)
Acinetobacter_baumannii	VBIAciBau88365_1785	Uncharacterized_siderophore_S_biosynthesis_protein2C_AcsD-like_Siderophore_synthetase_superfamily2C_group_A_Siderophore_synthetase_large_component2C_acetyltransferase
Acinetobacter_baumannii	VBIAciBau88365_2393	Porphobilinogen_synthase_(EC_4.2.1.24)
Actinomyces_naeslundii	ANA_14260	respiratory_nitrate_reductase_beta_subunit
Actinomyces_naeslundii	VBIActNae234466_1169	Urease_accessory_protein_UreG
Actinomyces_sp.178	VBIActSp170346_0029	Potassium_efflux_system_KefA_protein_Small-conductance_mechanosensitive_channel
Actinomyces_sp.848	VBIActSp107643_0701	Pantoate--beta-alanine_ligase_(EC_6.3.2.1)
Actinomyces_sp.848	VBIActSp107643_2026	Transport_ATP-binding_protein_CydC
Actinomyces_sp.849	VBIActSp99412_2341	ABC-type_multidrug_transport_system2C_ATPase_component
Actinomyces_viscosus	VBIActVis96050_1010	ABC-type_multidrug_transport_system2C_ATPase_component
Actinomyces_viscosus	VBIActVis96050_1906	Zinc_ABC_transporter2C_periplasmic-binding_protein_ZnuA
Aggregatibacter_actinomycetemcomitans	VBIAggAct151347_0688	Porphobilinogen_synthase_(EC_4.2.1.24)
Aggregatibacter_actinomycetemcomitans	VBIAggAct151347_2188	TonB-dependent_receptor3B_Outer_membrane_receptor_for_ferrienterochelin_and_colicins
Aggregatibacter_actinomycetemcomitans	VBIAggAct152222_0636	Outer_membrane_stress_sensor_protease_DegS
Aggregatibacter_actinomycetemcomitans	VBIAggAct152222_1246	Coupling_protein_VirD42C_ATPase_required_for_T-DNA_transfer
Aggregatibacter_actinomycetemcomitans	VBIAggAct152489_1193	Mannosyltransferase_(EC_2.4.1.-)
Aggregatibacter_actinomycetemcomitans	VBIAggAct158134_0848	Porphobilinogen_synthase_(EC_4.2.1.24)
Aggregatibacter_actinomycetemcomitans	VBIAggAct158134_1375	Outer_membrane_stress_sensor_protease_DegS
Aggregatibacter_actinomycetemcomitans	VBIAggAct169787_1096	Teichoic_acid_export_ATP-binding_protein_TagH_(EC_3.6.3.40)
Aggregatibacter_actinomycetemcomitans	VBIAggAct169787_1396	Porphobilinogen_synthase_(EC_4.2.1.24)
Aggregatibacter_actinomycetemcomitans	VBIAggAct169852_1512	GTP_pyrophosphokinase_(EC_2.7.6.5)2C_(p)ppGpp_synthetase_I
Aggregatibacter_actinomycetemcomitans	VBIAggAct170116_0788	Cytochrome_c-type_biogenesis_protein_CcmC2C_putative_heme_lyase_for_CcmE
Aggregatibacter_actinomycetemcomitans	VBIAggAct172131_0169	Undecaprenyl-phosphate_galactosephosphotransferase_(EC_2.7.8.6)
Aggregatibacter_actinomycetemcomitans	VBIAggAct172131_1350	Outer_membrane_stress_sensor_protease_DegS
Aggregatibacter_actinomycetemcomitans	VBIAggAct172131_1555	Porphobilinogen_synthase_(EC_4.2.1.24)
Aggregatibacter_actinomycetemcomitans	VBIAggAct172873_0680	Glutamyl-tRNA_reductase_(EC_1.2.1.70)
Aggregatibacter_actinomycetemcomitans	VBIAggAct172873_1062	Radical_SAM_family_enzyme2C_similar_to_coproporphyrinogen_III_oxidase2C_oxygen-independent2C_clustered_with_nucleoside-triphosphatase_RdgB
Aggregatibacter_actinomycetemcomitans	VBIAggAct174274_0174	Outer_membrane_stress_sensor_protease_DegS
Aggregatibacter_actinomycetemcomitans	VBIAggAct174274_1172	Cytochrome_c-type_biogenesis_protein_CcmC2C_putative_heme_lyase_for_CcmE
Aggregatibacter_actinomycetemcomitans	VBIAggAct174527_0732	Glycosyltransferase_involved_in_cell_wall_biogenesis_(EC_2.4.-.-)
Aggregatibacter_actinomycetemcomitans	VBIAggAct174527_1350	Cytochrome_c-type_biogenesis_protein_CcmC2C_putative_heme_lyase_for_CcmE
Aggregatibacter_actinomycetemcomitans	VBIAggAct174830_0609	Porphobilinogen_synthase_(EC_4.2.1.24)
Aggregatibacter_actinomycetemcomitans	VBIAggAct217244_1346	Type
Aggregatibacter_actinomycetemcomitans	VBIAggAct217244_2069	Lipid
Aggregatibacter_aphrophilus	VBIAggAph86045_0020	Manganese_superoxide_dismutase_(EC_1.15.1.1)
Aggregatibacter_aphrophilus	VBIAggAph86045_0026	Cytochrome_c-type_biogenesis_protein_CcmC2C_putative_heme_lyase_for_CcmE
Aggregatibacter_aphrophilus	VBIAggAph86045_0261	ABC_transporter_ATP-binding_protein
Aggregatibacter_aphrophilus	VBIAggAph86045_0267	VgrG_protein
Aggregatibacter_aphrophilus	VBIAggAph86045_0376	Manganese_ABC_transporter2C_inner_membrane_permease_protein_SitD
Aggregatibacter_aphrophilus	VBIAggAph86045_0736	Iron_ABC_transporter2C_ATP-binding_protein
Aggregatibacter_aphrophilus	VBIAggAph86045_1001	L-proline_glycine_betaine_ABC_transport_system_permease_protein_ProV_(TC_3.A.1.12.1)
Aggregatibacter_aphrophilus	VBIAggAph86045_1299	Oligopeptide_transport_ATP-binding_protein_OppF_(TC_3.A.1.5.1)
Aggregatibacter_aphrophilus	VBIAggAph86045_1440	VgrG_protein
Aggregatibacter_aphrophilus	VBIAggAph86045_1447	Lipid-A-disaccharide_synthase_(EC_2.4.1.182)
Aggregatibacter_aphrophilus	VBIAggAph86045_1539	Ferric_iron_ABC_transporter2C_permease_protein
Aggregatibacter_aphrophilus	VBIAggAph86045_1737	Protein_ImpG_VasA
Aggregatibacter_aphrophilus	VBIAggAph86045_1742	Outer_membrane_protein_ImpK_VasF2C_OmpA_MotB_domain
Aggregatibacter_aphrophilus	VBIAggAph86045_1903	ABC-type_polar_amino_acid_transport_system2C_ATPase_component
Aggregatibacter_aphrophilus	VBIAggAph86045_1932	Porphobilinogen_synthase_(EC_4.2.1.24)
Aggregatibacter_aphrophilus	VBIAggAph86045_2084	Type_IV_pilus_biogenesis_protein_PilQ
Aggregatibacter_aphrophilus	VBIAggAph86045_2106	Beta-12C4-galactosyltransferase
Aggregatibacter_aphrophilus	VBIAggAph86045_2109	hypothetical_protein
Aggregatibacter_segnis	VBIAggSeg171182_0080	D-glycero-D-manno-heptose_12C7-bisphosphate_phosphatase_(EC_3.1.1.-)
Aggregatibacter_segnis	VBIAggSeg171182_0166	Cell_envelope_opacity-associated_protein_A
Aggregatibacter_segnis	VBIAggSeg171182_0525	Diaminopimelate_decarboxylase_(EC_4.1.1.20)
Aggregatibacter_segnis	VBIAggSeg171182_0666	3-deoxy-D-manno-octulosonic_acid_kinase_(EC_2.7.1.-)
Aggregatibacter_segnis	VBIAggSeg171182_0892	Menaquinone-specific_isochorismate_synthase_(EC_5.4.4.2)
Aggregatibacter_segnis	VBIAggSeg171182_0907	Cytochrome_c-type_biogenesis_protein_CcmC2C_putative_heme_lyase_for_CcmE
Aggregatibacter_segnis	VBIAggSeg171182_0946	Ferric_vulnibactin_receptor_VuuA
Aggregatibacter_segnis	VBIAggSeg171182_0947	COG1132:_ABC-type_multidrug_transport_system2C_ATPase_and_permease_components
Aggregatibacter_segnis	VBIAggSeg171182_1587	Outer_membrane_stress_sensor_protease_DegS
Alloprevotella_rava	VBIPreSp140204_0012	Methionine_ABC_transporter_ATP-binding_protein
Alloprevotella_rava	VBIPreSp140204_0014	Diaminopimelate_decarboxylase_(EC_4.1.1.20)
Alloprevotella_rava	VBIPreSp140204_0282	Lipid_A_export_ATP-binding_permease_protein_MsbA
Alloprevotella_rava	VBIPreSp140204_1864	Pantoate--beta-alanine_ligase_(EC_6.3.2.1)
Alloprevotella_tannerae	VBIPreTan62661_4294	HtrA_protease_chaperone_protein
Alloprevotella_tannerae	VBIPreTan62661_4347	Hypothetical_radical_SAM_family_enzyme2C_NOT_coproporphyrinogen_III_oxidase2C_oxygen-independent
Alloprevotella_tannerae	VBIPreTan62661_4430	GTP_pyrophosphokinase_(EC_2.7.6.5)2C_(p)ppGpp_synthetase_I
Anaerococcus_lactolyticus	VBIAnaLac40995_0032	Two-component_response_regulator_BceR
Anaerococcus_lactolyticus	VBIAnaLac40995_0041	Proposed_peptidoglycan_lipid_II_flippase_MurJ
Anaerococcus_lactolyticus	VBIAnaLac40995_0344	hypothetical_protein
Anaerococcus_lactolyticus	VBIAnaLac40995_0574	ABC_transporter_ATP-binding_protein
Anaerococcus_lactolyticus	VBIAnaLac40995_0619	Response_regulator_receiver:Transcriptional_regulatory_protein-like
Anaerococcus_lactolyticus	VBIAnaLac40995_0697	putative_phosphomannomutase
Anaerococcus_lactolyticus	VBIAnaLac40995_1233	Zinc_ABC_transporter2C_ATP-binding_protein_ZnuC
Anaerococcus_lactolyticus	VBIAnaLac40995_1520	ClpB_protein
Anaerococcus_lactolyticus	VBIAnaLac40995_1752	FIG00648173:_hypothetical_protein
Anaerococcus_lactolyticus	VBIAnaLac40995_1796	ABC_transporter2C_ATP-binding_permease_protein
Anaerococcus_lactolyticus	VBIAnaLac40995_2003	Yersiniabactin_synthetase2C_thiazolinyl_reductase_component_Irp3
Anaerococcus_lactolyticus	VBIAnaLac40995_2004	iron_aquisition_yersiniabactin_synthesis_enzyme_(Irp2)
Anaerococcus_prevotii	VBIAnaPre102398_0032	Transport_ATP-binding_protein_CydC
Anaerococcus_prevotii	VBIAnaPre102398_0125	Oligopeptide_transport_ATP-binding_protein_OppD_(TC_3.A.1.5.1)
Anaerococcus_prevotii	VBIAnaPre102398_0137	Ornithine_carbamoyltransferase_(EC_2.1.3.3)
Anaerococcus_prevotii	VBIAnaPre102398_0159	Putrescine_transport_ATP-binding_protein_PotA_(TC_3.A.1.11.1)
Anaerococcus_prevotii	VBIAnaPre102398_0576	Zinc_ABC_transporter2C_ATP-binding_protein_ZnuC
Anaerococcus_prevotii	VBIAnaPre102398_0581	Oligopeptide_transport_ATP-binding_protein_OppD_(TC_3.A.1.5.1)
Anaerococcus_prevotii	VBIAnaPre102398_0582	Oligopeptide_transport_ATP-binding_protein_OppF_(TC_3.A.1.5.1)
Anaerococcus_prevotii	VBIAnaPre102398_0632	Zinc_ABC_transporter2C_periplasmic-binding_protein_ZnuA
Anaerococcus_prevotii	VBIAnaPre102398_0659	Tyrosine-protein_kinase_EpsD_(EC_2.7.10.2)
Anaerococcus_prevotii	VBIAnaPre102398_0660	Manganese-dependent_protein-tyrosine_phosphatase_(EC_3.1.3.48)
Anaerococcus_prevotii	VBIAnaPre102398_0784	UDP-N-acetylenolpyruvoylglucosamine_reductase_(EC_1.1.1.158)
Anaerococcus_prevotii	VBIAnaPre102398_0804	Transport_ATP-binding_protein_CydC
Anaerococcus_prevotii	VBIAnaPre102398_0814	Manganese_ABC_transporter2C_periplasmic-binding_protein_SitA
Anaerococcus_prevotii	VBIAnaPre102398_0817	Manganese_ABC_transporter2C_inner_membrane_permease_protein_SitD
Anaerococcus_prevotii	VBIAnaPre102398_1114	ClpB_protein
Anaerococcus_prevotii	VBIAnaPre102398_1265	Phosphoglucosamine_mutase_(EC_5.4.2.10)
Anaerococcus_prevotii	VBIAnaPre102398_1283	Putative_coproporphyrinogen_III_oxidase_of_BS_HemN-type2C_oxygen-independent_(EC_1.3.99.22)2C_in_heat_shock_gene_cluster
Anaerococcus_prevotii	VBIAnaPre102398_1290	Hypothetical_radical_SAM_family_enzyme_in_heat_shock_gene_cluster2C_similarity_with_CPO_of_BS_HemN-type
Anaerococcus_prevotii	VBIAnaPre102398_1370	UDP-glucose_dehydrogenase_(EC_1.1.1.22)
Anaerococcus_prevotii	VBIAnaPre102398_1388	Exopolysaccharide_biosynthesis_transcriptional_activator_EpsA
Anaerococcus_prevotii	VBIAnaPre102398_1418	Serine_protease2C_DegP_HtrA2C_do-like_(EC_3.4.21.-)
Anaerococcus_prevotii	VBIAnaPre102398_1820	periplasmic_binding_protein
Anaerococcus_prevotii	VBIAnaPre174396_0013	Tyrosine-protein_kinase_EpsD_(EC_2.7.10.2)
Anaerococcus_prevotii	VBIAnaPre174396_0014	Tyrosine-protein_kinase_transmembrane_modulator_EpsC
Anaerococcus_prevotii	VBIAnaPre174396_0015	Exopolysaccharide_biosynthesis_transcriptional_activator_EpsA
Anaerococcus_prevotii	VBIAnaPre174396_0020	Undecaprenyl-phosphate_galactosephosphotransferase_(EC_2.7.8.6)
Anaerococcus_prevotii	VBIAnaPre174396_0039	dTDP-4-dehydrorhamnose_reductase_(EC_1.1.1.133)
Anaerococcus_prevotii	VBIAnaPre174396_0068	ABC-type_antimicrobial_peptide_transport_system2C_ATPase_component
Anaerococcus_prevotii	VBIAnaPre174396_0160	Hemolysins_and_related_proteins_containing_CBS_domains
Anaerococcus_prevotii	VBIAnaPre174396_0181	Cell_division_trigger_factor_(EC_5.2.1.8)
Anaerococcus_prevotii	VBIAnaPre174396_0616	Capsule_biosynthesis_protein_capA
Anaerococcus_prevotii	VBIAnaPre174396_0654	Type_IV_fimbrial_assembly2C_ATPase_PilB
Anaerococcus_prevotii	VBIAnaPre174396_0659	DNA-binding_response_regulator
Anaerococcus_prevotii	VBIAnaPre174396_0864	Serine_protease2C_DegP_HtrA2C_do-like_(EC_3.4.21.-)
Anaerococcus_prevotii	VBIAnaPre174396_1042	ABC_transporter_related
Anaerococcus_prevotii	VBIAnaPre174396_1078	Transport_ATP-binding_protein_CydC
Anaerococcus_prevotii	VBIAnaPre174396_1095	Transport_ATP-binding_protein_CydC
Anaerococcus_prevotii	VBIAnaPre174396_1215	RNA_polymerase_sigma_factor_RpoD
Anaerococcus_prevotii	VBIAnaPre174396_1262	hypothetical_protein
Anaerococcus_prevotii	VBIAnaPre174396_1577	Phosphate_regulon_transcriptional_regulatory_protein_PhoB_(SphR)
Anaerococcus_prevotii	VBIAnaPre174396_1600	Amino_acid_ABC_transporter2C_ATP-binding_protein
Anaerococcus_tetradius	VBIAnaTet98364_0098	DNA-binding_response_regulator
Anaerococcus_tetradius	VBIAnaTet98364_0206	nitrate_ABC_transporter2C_ATP-binding_protein_(nrtC-1)
Anaerococcus_tetradius	VBIAnaTet98364_0250	Two-component_system_histidine_kinase
Anaerococcus_tetradius	VBIAnaTet98364_0388	Fibronectin_fibrinogen-binding_protein
Anaerococcus_tetradius	VBIAnaTet98364_0471	Catabolite_control_protein_A
Anaerococcus_tetradius	VBIAnaTet98364_0479	putative_phosphomannomutase
Anaerococcus_tetradius	VBIAnaTet98364_0637	Oligopeptide_transport_ATP-binding_protein_OppF_(TC_3.A.1.5.1)
Anaerococcus_tetradius	VBIAnaTet98364_0806	hypothetical_protein
Anaerococcus_tetradius	VBIAnaTet98364_0843	Amino_acid_ABC_transporter2C_ATP-binding_protein
Anaerococcus_tetradius	VBIAnaTet98364_1105	Cell_division_trigger_factor_(EC_5.2.1.8)
Anaerococcus_tetradius	VBIAnaTet98364_1133	COG1272:_Predicted_membrane_protein_hemolysin_III_homolog
Anaerococcus_tetradius	VBIAnaTet98364_1328	Lipid_carrier_:_UDP-N-acetylgalactosaminyltransferase_(EC_2.4.1.-)
Anaerococcus_tetradius	VBIAnaTet98364_1331	Capsular_polysaccharide_synthesis_enzyme_Cap5L
Anaerococcus_tetradius	VBIAnaTet98364_1616	DNA-binding_response_regulator
Anaerococcus_tetradius	VBIAnaTet98364_1792	Streptococcal_phospholipase_A23B_Toximoron_(Other)
Anaerococcus_tetradius	VBIAnaTet98364_1836	ABC_transporter_ATP-binding_protein
Anaerococcus_tetradius	VBIAnaTet98364_1879	ABC_transporter2C_ATP-binding_permease_protein
Anaerococcus_tetradius	VBIAnaTet98364_1899	iron_aquisition_22C3-dihydroxybenzoate-AMP_ligase_(EC_2.7.7.582CIrp5)
Anaerococcus_tetradius	VBIAnaTet98364_1926	Transport_ATP-binding_protein_CydD
Anaeroglobus_geminatus	VBIAnaGem168716_0267	3-oxoacyl-[acyl-carrier_protein]_reductase_(EC_1.1.1.100)
Anaeroglobus_geminatus	VBIAnaGem168716_0554	Methionine_ABC_transporter_ATP-binding_protein
Anaeroglobus_geminatus	VBIAnaGem168716_0592	Molybdenum_transport_ATP-binding_protein_ModC_(TC_3.A.1.8.1)
Anaeroglobus_geminatus	VBIAnaGem168716_0716	Fibronectin_fibrinogen-binding_protein
Anaeroglobus_geminatus	VBIAnaGem168716_1730	UDP-glucose_4-epimerase_(EC_5.1.3.2)
Arcanobacterium_haemolyticum	VBIArcHae78728_1353	Translation_elongation_factor_Tu
Atopobium_parvulum	VBIAtoPar109073_0276	Manganese_ABC_transporter2C_inner_membrane_permease_protein_SitD
Atopobium_parvulum	VBIAtoPar109073_0277	iron_ABC_transporter_ATP-binding_protein
Atopobium_parvulum	VBIAtoPar109073_0278	periplasmic_solute_binding_protein
Atopobium_parvulum	VBIAtoPar109073_0426	HtrA_protease_chaperone_protein
Atopobium_parvulum	VBIAtoPar109073_0428	ABC_transporter_ATPase_component
Atopobium_parvulum	VBIAtoPar109073_0518	Undecaprenyl-phosphate_N-acetylglucosaminyl_1-phosphate_transferase_(EC_2.7.8.-)
Atopobium_parvulum	VBIAtoPar109073_0893	Oligopeptide_transport_ATP-binding_protein_OppF_(TC_3.A.1.5.1)
Atopobium_parvulum	VBIAtoPar109073_0975	hypothetical_protein
Atopobium_parvulum	VBIAtoPar109073_0981	Glucose-1-phosphate_thymidylyltransferase_(EC_2.7.7.24)
Atopobium_parvulum	VBIAtoPar109073_1004	Type_II_IV_secretion_system_ATP_hydrolase_TadA_VirB11_CpaF2C_TadA_subfamily
Atopobium_parvulum	VBIAtoPar109073_1094	Dolichol-phosphate_mannosyltransferase_(EC_2.4.1.83)_in_lipid-linked_oligosaccharide_synthesis_cluster
Atopobium_parvulum	VBIAtoPar109073_1279	Glucose-6-phosphate_isomerase_(EC_5.3.1.9)
Atopobium_rimae	VBIAtoRim14338_0384	hypothetical_protein
Atopobium_rimae	VBIAtoRim14338_1208	ABC_transporter_ATP-binding_protein
Bacillus_clausii	VBIBacCla58185_1255	Bacitracin_ABC_transporter2C_ATP-binding_protein
Bacillus_clausii	VBIBacCla58185_2018	Anthranilate_synthase2C_aminase_component_(EC_4.1.3.27)
Bacillus_clausii	VBIBacCla58185_3929	Membrane_protein_involved_in_the_export_of_O-antigen2C_teichoic_acid_lipoteichoic_acids
Bacillus_subtilis	VBIBacSub33497_2922	Glutamine_ABC_transporter2C_periplasmic_glutamine-binding_protein_(TC_3.A.1.3.2)
Bacillus_subtilis	VBIBacSub57968_1701	Flagellar_M-ring_protein_FliF
Bacillus_subtilis	VBIBacSub57968_2932	Acetyl-coenzyme_A_synthetase_(EC_6.2.1.1)
Bacillus_subtilis	VBIBacSub57968_3570	N-acetylmuramoyl-L-alanine_amidase_(EC_3.5.1.28)
Bacillus_subtilis	VBIBacSub57968_3933	UDP-glucose_4-epimerase_(EC_5.1.3.2)
Bacillus_subtilis	VBIBacSub93915_0642	RNA_polymerase_sporulation_specific_sigma_factor_SigG
Bacteroidetes274_str.	VBIBacOra127278_0002	Branched-chain_amino_acid_transport_system_permease_protein_LivM_(TC_3.A.1.4.1)
Bacteroidetes274_str.	VBIBacOra127278_0213	Vitamin_B12_ABC_transporter2C_permease_component_BtuC
Bacteroidetes274_str.	VBIBacOra127278_1499	ABC-type_multidrug_transport_system2C_ATPase_component
Bulleidia_extructa	VBIBulExt144204_0173	ABC_transporter2C_ATP-binding_protein_Vex2
Bulleidia_extructa	VBIBulExt144204_0829	Capsular_polysaccharide_phosphotransferase_wcwK_(EC_2.7.-.-)_(Stealth_protein_wcwK)
Bulleidia_extructa	VBIBulExt144204_1253	Probable_poly(beta-D-mannuronate)_O-acetylase_(EC_2.3.1.-)
Bulleidia_extructa	VBIBulExt144204_1266	Late_competence_protein_ComGA2C_access_of_DNA_to_ComEA
Campylobacter_concisus	VBICamCon95352_0099	Zinc_ABC_transporter2C_ATP-binding_protein_ZnuC
Campylobacter_concisus	VBICamCon95352_0117	Long-chain-fatty-acid--CoA_ligase_(EC_6.2.1.3)
Campylobacter_concisus	VBICamCon95352_0190	Protein_ImpG_VasA
Campylobacter_concisus	VBICamCon95352_0192	IcmF-related_protein
Campylobacter_concisus	VBICamCon95352_0199	VgrG_protein
Campylobacter_concisus	VBICamCon95352_0237	Paralysed_flagella_protein_PflA
Campylobacter_concisus	VBICamCon95352_0332	Selenocysteine-specific_translation_elongation_factor
Campylobacter_concisus	VBICamCon95352_0353	2-Keto-3-deoxy-D-manno-octulosonate-8-phosphate_synthase_(EC_2.5.1.55)
Campylobacter_concisus	VBICamCon95352_0426	Flagellar_motor_switch_protein_FliN
Campylobacter_concisus	VBICamCon95352_0431	Phosphate_regulon_transcriptional_regulatory_protein_PhoB_(SphR)
Campylobacter_concisus	VBICamCon95352_0450	Flagellar_biosynthesis_protein_FlhB
Campylobacter_concisus	VBICamCon95352_0473	ATP_synthase_alpha_chain_(EC_3.6.3.14)
Campylobacter_concisus	VBICamCon95352_0475	ATP_synthase_beta_chain_(EC_3.6.3.14)
Campylobacter_concisus	VBICamCon95352_0500	Outer_membrane_protein_assembly_factor_YaeT_precursor
Campylobacter_concisus	VBICamCon95352_0600	Diaminopimelate_decarboxylase_(EC_4.1.1.20)
Campylobacter_concisus	VBICamCon95352_0604	Flagellar_motor_switch_protein_FliG
Campylobacter_concisus	VBICamCon95352_0605	Flagellar_assembly_protein_FliH
Campylobacter_concisus	VBICamCon95352_0614	Anthranilate_synthase2C_aminase_component_(EC_4.1.3.27)
Campylobacter_concisus	VBICamCon95352_0628	Glutamate-1-semialdehyde_aminotransferase_(EC_5.4.3.8)
Campylobacter_concisus	VBICamCon95352_0640	Signal-transduction_regulatory_protein_FlgR
Campylobacter_concisus	VBICamCon95352_0678	Porphobilinogen_synthase_(EC_4.2.1.24)
Campylobacter_concisus	VBICamCon95352_0711	Major_outer_membrane_protein
Campylobacter_concisus	VBICamCon95352_0746	Undecaprenyl_diphosphate_synthase_(EC_2.5.1.31)
Campylobacter_concisus	VBICamCon95352_0750	Flagellar_motor_rotation_protein_MotA
Campylobacter_concisus	VBICamCon95352_0844	Protein_export_cytoplasm_protein_SecA_ATPase_RNA_helicase_(TC_3.A.5.1.1)
Campylobacter_concisus	VBICamCon95352_0851	HtrA_protease_chaperone_protein_Serine_protease_(Protease_DO)_(EC_3.4.21.-)
Campylobacter_concisus	VBICamCon95352_0852	Putative_two-component_regulator
Campylobacter_concisus	VBICamCon95352_0862	Glutamyl-tRNA_reductase_(EC_1.2.1.70)
Campylobacter_concisus	VBICamCon95352_0865	Porphobilinogen_deaminase_(EC_2.5.1.61)
Campylobacter_concisus	VBICamCon95352_0876	Flagellar_biosynthesis_protein_FliS
Campylobacter_concisus	VBICamCon95352_0881	Flagellar_P-ring_protein_FlgI
Campylobacter_concisus	VBICamCon95352_0909	UDP-3-O-[3-hydroxymyristoyl]_glucosamine_N-acyltransferase_(EC_2.3.1.-)
Campylobacter_concisus	VBICamCon95352_0917	ClpB_protein
Campylobacter_concisus	VBICamCon95352_0964	Flagellar_hook-associated_protein_FlgL
Campylobacter_concisus	VBICamCon95352_0991	MSHA_biogenesis_protein_MshL
Campylobacter_concisus	VBICamCon95352_0995	Type_II_secretory_pathway2C_ATPase_PulE_Tfp_pilus_assembly_pathway2C_ATPase_PilB
Campylobacter_concisus	VBICamCon95352_0996	Type_II_secretion_system_protein
Campylobacter_concisus	VBICamCon95352_0999	TonB-dependent_receptor3B_Outer_membrane_receptor_for_ferrienterochelin_and_colicins
Campylobacter_concisus	VBICamCon95352_1014	Methionine_ABC_transporter_ATP-binding_protein
Campylobacter_concisus	VBICamCon95352_1079	Flagellar_L-ring_protein_FlgH
Campylobacter_concisus	VBICamCon95352_1100	Membrane-associated_zinc_metalloprotease
Campylobacter_concisus	VBICamCon95352_1184	Glutamine_synthetase_type_I_(EC_6.3.1.2)
Campylobacter_concisus	VBICamCon95352_1221	ADP-heptose_synthase_(EC_2.7.-.-)_D-glycero-beta-D-manno-heptose_7-phosphate_kinase
Campylobacter_concisus	VBICamCon95352_1223	D-glycero-D-manno-heptose_12C7-bisphosphate_phosphatase_(EC_3.1.1.-)
Campylobacter_concisus	VBICamCon95352_1226	Serine_acetyltransferase_(EC_2.3.1.30)
Campylobacter_concisus	VBICamCon95352_1250	Flagellar_basal-body_rod_protein_FlgB
Campylobacter_concisus	VBICamCon95352_1251	Flagellar_basal-body_rod_protein_FlgC
Campylobacter_concisus	VBICamCon95352_1290	Flagellin_C
Campylobacter_concisus	VBICamCon95352_1308	UDP-galactose-lipid_carrier_transferase_(EC_2.-.-.-)
Campylobacter_concisus	VBICamCon95352_1312	3-deoxy-manno-octulosonate_cytidylyltransferase_(EC_2.7.7.38)
Campylobacter_concisus	VBICamCon95352_1316	UDP-4-amino-4-deoxy-L-arabinose--oxoglutarate_aminotransferase_(EC_2.6.1.-)
Campylobacter_concisus	VBICamCon95352_1331	Rrf2_family_transcriptional_regulator
Campylobacter_concisus	VBICamCon95352_1351	Similar_to_coproporphyrinogen_III_oxidase2C_oxygen-independent_(EC_1.3.99.22)
Campylobacter_concisus	VBICamCon95352_1392	sensor_histidine_kinase
Campylobacter_concisus	VBICamCon95352_1415	RNA_polymerase_sigma_factor_for_flagellar_operon
Campylobacter_concisus	VBICamCon95352_1417	Flagellar_synthesis_regulator_FleN
Campylobacter_concisus	VBICamCon95352_1418	Flagellar_biosynthesis_protein_FlhF
Campylobacter_concisus	VBICamCon95352_1478	UTP--glucose-1-phosphate_uridylyltransferase_(EC_2.7.7.9)
Campylobacter_concisus	VBICamCon95352_1494	Imidazole_glycerol_phosphate_synthase_amidotransferase_subunit_(EC_2.4.2.-)
Campylobacter_concisus	VBICamCon95352_1496	UDP-N-acetylglucosamine_42C6-dehydratase_(EC_4.2.1.-)
Campylobacter_concisus	VBICamCon95352_1497	4-keto-6-deoxy-N-Acetyl-D-hexosaminyl-(Lipid_carrier)_aminotransferase
Campylobacter_concisus	VBICamCon95352_1499	Lipid_carrier_:_UDP-N-acetylgalactosaminyltransferase_(EC_2.4.1.-)
Campylobacter_concisus	VBICamCon95352_1500	Alpha-12C3-N-acetylgalactosamine_transferase_PglA_(EC_2.4.1.-)
Campylobacter_concisus	VBICamCon95352_1508	Oligosaccharyltransferase_PglB_(EC_2.4.1.119)
Campylobacter_concisus	VBICamCon95352_1509	UDP-2-acetamido-2-deoxy-D-glucose_dehydrogenase_(NAD+)
Campylobacter_concisus	VBICamCon95352_1511	UDP-glucose_dehydrogenase_(EC_1.1.1.22)
Campylobacter_concisus	VBICamCon95352_1518	Lipopolysaccharide_heptosyltransferase_I_(EC_2.4.1.-)
Campylobacter_concisus	VBICamCon95352_1521	Lipopolysaccharide_heptosyltransferase_III_(EC_2.4.1.-)
Campylobacter_concisus	VBICamCon95352_1523	Polysaccharide_deacetylase
Campylobacter_concisus	VBICamCon95352_1524	Polysaccharide_deacetylase
Campylobacter_concisus	VBICamCon95352_1563	NAD-dependent_glyceraldehyde-3-phosphate_dehydrogenase_(EC_1.2.1.12)
Campylobacter_concisus	VBICamCon95352_1571	Asparagine_synthetase_[glutamine-hydrolyzing]_(EC_6.3.5.4)
Campylobacter_concisus	VBICamCon95352_1586	Glutamate--UDP-2-acetamido-2-deoxy-D-ribohex-3-_uluronic_acid_aminotransferase_(PLP_cofactor)
Campylobacter_concisus	VBICamCon95352_1607	3-oxoacyl-[acyl-carrier_protein]_reductase_(EC_1.1.1.100)
Campylobacter_concisus	VBICamCon95352_1734	FIG138576:_3-oxoacyl-[ACP]_synthase_(EC_2.3.1.41)
Campylobacter_concisus	VBICamCon95352_1755	Campylobacter_invasion_antigen_B_(CiaB)
Campylobacter_concisus	VBICamCon95352_1778	Acyl-[acyl-carrier-protein]--UDP-N-_acetylglucosamine_O-acyltransferase_(EC_2.3.1.129)
Campylobacter_concisus	VBICamCon95352_1831	Molybdenum_transport_ATP-binding_protein_ModC_(TC_3.A.1.8.1)
Campylobacter_concisus	VBICamCon95352_1857	Motility_accessory_factor
Campylobacter_concisus	VBICamCon95352_1888	Outer_membrane_receptor_for_ferric_coprogen_and_ferric-rhodotorulic_acid
Campylobacter_concisus	VBICamCon95352_1911	Aspartate_1-decarboxylase_(EC_4.1.1.11)
Campylobacter_concisus	VBICamCon95352_2055	Arabinose_5-phosphate_isomerase_(EC_5.3.1.13)
Campylobacter_concisus	VBICamCon95352_2078	Flagellar_hook_subunit_protein
Campylobacter_concisus	VBICamCon95352_2078	Flagellar_hook_subunit_protein
Campylobacter_concisus	VBICamCon95352_2083	S-ribosylhomocysteine_lyase_(EC_4.4.1.21)_Autoinducer-2_production_protein_LuxS
Campylobacter_curvus	VBICamCur47627_0060	Arabinose_5-phosphate_isomerase_(EC_5.3.1.13)
Campylobacter_curvus	VBICamCur47627_0122	Zinc_ABC_transporter2C_ATP-binding_protein_ZnuC
Campylobacter_curvus	VBICamCur47627_0142	Cell_division_trigger_factor_(EC_5.2.1.8)
Campylobacter_curvus	VBICamCur47627_0372	3-oxoacyl-[acyl-carrier_protein]_reductase_(EC_1.1.1.100)
Campylobacter_curvus	VBICamCur47627_0424	Oligosaccharyltransferase_PglB_(EC_2.4.1.119)
Campylobacter_curvus	VBICamCur47627_0441	4-keto-6-deoxy-N-Acetyl-D-hexosaminyl-(Lipid_carrier)_aminotransferase
Campylobacter_curvus	VBICamCur47627_1124	Flagellar_hook-associated_protein_FlgK
Campylobacter_curvus	VBICamCur47627_1238	Glucose-1-phosphate_thymidylyltransferase_(EC_2.7.7.24)
Campylobacter_curvus	VBICamCur47627_1425	ABC_transporter2C_transmembrane_region:ABC_transporter:Peptidase_C392C_bacteriocin_processing
Campylobacter_curvus	VBICamCur47627_1755	Motility_accessory_factor
Campylobacter_gracilis	VBICamGra90913_0057	hypothetical_protein
Campylobacter_gracilis	VBICamGra90913_0057	hypothetical_protein
Campylobacter_gracilis	VBICamGra90913_0614	Pantoate--beta-alanine_ligase_(EC_6.3.2.1)
Campylobacter_gracilis	VBICamGra90913_1131	FIG00471093:_hypothetical_protein
Campylobacter_gracilis	VBICamGra90913_1131	FIG00471093:_hypothetical_protein
Campylobacter_gracilis	VBICamGra90913_1131	FIG00471093:_hypothetical_protein
Campylobacter_gracilis	VBICamGra90913_1245	membrane_protein2C_putative
Campylobacter_gracilis	VBICamGra90913_1552	Cell_division_trigger_factor_(EC_5.2.1.8)
Campylobacter_gracilis	VBICamGra90913_1777	Acetylornithine_aminotransferase_(EC_2.6.1.11)
Campylobacter_gracilis	VBICamGra90913_1829	Putative_two-component_regulator
Campylobacter_gracilis	VBICamGra90913_1872	2-keto-3-deoxy-D-arabino-heptulosonate-7-_phosphate_synthase_II_(EC_2.5.1.54)
Campylobacter_gracilis	VBICamGra90913_2435	Arabinose_5-phosphate_isomerase_(EC_5.3.1.13)
Campylobacter_gracilis	VBICamGra90913_2648	Alpha-12C4-N-acetylgalactosamine_transferase_PglJ_(EC_2.4.1.-)
Campylobacter_rectus	VBICamRec32822_0177	Arabinose_5-phosphate_isomerase_(EC_5.3.1.13)
Campylobacter_rectus	VBICamRec32822_0906	Phosphoglucosamine_mutase_(EC_5.4.2.10)_Phosphomannomutase_(EC_5.4.2.8)
Campylobacter_rectus	VBICamRec32822_1239	Type_IV_secretion_competence_protein_(VirB9)
Campylobacter_rectus	VBICamRec32822_1244	FIG00469919:_hypothetical_protein
Campylobacter_rectus	VBICamRec32822_1623	Methionine_ABC_transporter_ATP-binding_protein
Campylobacter_rectus	VBICamRec32822_1895	Phospholipid-lipopolysaccharide_ABC_transporter
Campylobacter_rectus	VBICamRec32822_2001	Polysaccharide_deacetylase
Campylobacter_rectus	VBICamRec32822_2252	UDP-4-amino-4-deoxy-L-arabinose--oxoglutarate_aminotransferase_(EC_2.6.1.-)
Campylobacter_rectus	VBICamRec32822_2362	Lipopolysaccharide_ABC_transporter2C_ATP-binding_protein_LptB
Campylobacter_rectus	VBICamRec32822_2561	D-glycero-D-manno-heptose_12C7-bisphosphate_phosphatase_(EC_3.1.1.-)
Campylobacter_rectus	VBICamRec32822_2574	Motility_accessory_factor
Campylobacter_rectus	VBICamRec32822_2735	Uncharacterized_protein_ImpJ_VasE
Campylobacter_rectus	VBICamRec32822_2893	hypothetical_protein
Campylobacter_showae	VBICamSho45867_0158	Flagellar_hook-basal_body_complex_protein_FliE
Campylobacter_showae	VBICamSho45867_0547	Flagellar_M-ring_protein_FliF
Campylobacter_showae	VBICamSho45867_0694	Flagellar_biosynthesis_protein_FlhF
Campylobacter_showae	VBICamSho45867_0695	Flagellar_synthesis_regulator_FleN
Campylobacter_showae	VBICamSho45867_0697	RNA_polymerase_sigma_factor_for_flagellar_operon
Campylobacter_showae	VBICamSho45867_0819	Type_II_secretory_pathway2C_ATPase_PulE_Tfp_pilus_assembly_pathway2C_ATPase_PilB
Campylobacter_showae	VBICamSho45867_0822	MSHA_biogenesis_protein_MshL
Campylobacter_showae	VBICamSho45867_0983	Putative_OMR_family_iron-siderophore_receptor_precursor
Campylobacter_showae	VBICamSho45867_1006	Flagellar_hook-associated_protein_FlgL
Campylobacter_showae	VBICamSho45867_1047	Flagellar_basal-body_rod_protein_FlgF
Campylobacter_showae	VBICamSho45867_1049	RNA_polymerase_sigma_factor_RpoD
Campylobacter_showae	VBICamSho45867_1056	Ferric_iron_ABC_transporter2C_ATP-binding_protein
Campylobacter_showae	VBICamSho45867_1334	Superoxide_dismutase_[Cu-Zn]_precursor_(EC_1.15.1.1)
Campylobacter_showae	VBICamSho45867_1481	Motility_accessory_factor
Campylobacter_showae	VBICamSho45867_1547	FIG00469474:_hypothetical_protein
Campylobacter_showae	VBICamSho45867_1625	ABC-type_multidrug_transport_system2C_ATPase_component
Campylobacter_showae	VBICamSho45867_1859	Zinc_ABC_transporter2C_ATP-binding_protein_ZnuC
Campylobacter_showae	VBICamSho45867_2035	Oligosaccharyltransferase_PglB_(EC_2.4.1.119)
Campylobacter_showae	VBICamSho45867_2052	Putative_two-domain_glycosyltransferase
Campylobacter_showae	VBICamSho45867_2098	Pantoate--beta-alanine_ligase_(EC_6.3.2.1)
Campylobacter_showae	VBICamSho45867_2194	Probable_poly(beta-D-mannuronate)_O-acetylase_(EC_2.3.1.-)
Campylobacter_showae	VBICamSho45867_2230	Arabinose_5-phosphate_isomerase_(EC_5.3.1.13)
Campylobacter_showae	VBICamSho45867_2238	FIG00471093:_hypothetical_protein
Campylobacter_showae	VBICamSho45867_2238	FIG00471093:_hypothetical_protein
Campylobacter_showae	VBICamSho45867_2238	FIG00471093:_hypothetical_protein
Campylobacter_showae	VBICamSho45867_2238	FIG00471093:_hypothetical_protein
Campylobacter_showae	VBICamSho45867_2255	TonB-dependent_hemin_2C_ferrichrome_receptor
Candidate_division_TM7	VBICanDiv33328_0040	dTDP-glucose_42C6-dehydratase_(EC_4.2.1.46)
Candidate_division_TM7	VBICanDiv80122_0136	dTDP-4-dehydrorhamnose_32C5-epimerase_(EC_5.1.3.13)
Candidate_division_TM7	VBICanDiv80122_0154	rhamnose-containing_polysacharide_translocation_permease
Candidate_division_TM7	VBICanDiv80122_0195	dTDP-4-dehydrorhamnose_reductase_(EC_1.1.1.133)
Candidate_division_TM7	VBICanDiv80122_0196	dTDP-4-dehydrorhamnose_32C5-epimerase_(EC_5.1.3.13)_dTDP-4-dehydrorhamnose_reductase_(EC_1.1.1.133)
Candidate_division_TM7	VBICanDiv80122_0262	Bacillosamine_Legionaminic_acid_biosynthesis_aminotransferase_PglE3B_4-keto-6-deoxy-N-Acetyl-D-hexosaminyl-(Lipid_carrier)_aminotransferase
Capnocytophaga_gingivalis	VBICapGin14773_0042	GTP_pyrophosphokinase_(EC_2.7.6.5)2C_(p)ppGpp_synthetase_II_Guanosine-32C5-bis(diphosphate)_3-pyrophosphohydrolase_(EC_3.1.7.2)
Capnocytophaga_gingivalis	VBICapGin14773_0050	UDP-glucose_4-epimerase_(EC_5.1.3.2)
Capnocytophaga_gingivalis	VBICapGin14773_0202	Probable_poly(beta-D-mannuronate)_O-acetylase_(EC_2.3.1.-)
Capnocytophaga_gingivalis	VBICapGin14773_0228	Manganese_superoxide_dismutase_(EC_1.15.1.1)
Capnocytophaga_gingivalis	VBICapGin14773_0312	ABC_transporter2C_ATP-binding_protein
Capnocytophaga_gingivalis	VBICapGin14773_0347	Ferrous_iron_transport_protein_B
Capnocytophaga_gingivalis	VBICapGin14773_0438	3-deoxy-manno-octulosonate_cytidylyltransferase_(EC_2.7.7.38)
Capnocytophaga_gingivalis	VBICapGin14773_0460	Cell_division_transporter2C_ATP-binding_protein_FtsE_(TC_3.A.5.1.1)
Capnocytophaga_gingivalis	VBICapGin14773_0510	Isochorismate_synthase_(EC_5.4.4.2)
Capnocytophaga_gingivalis	VBICapGin14773_0644	3-oxoacyl-[acyl-carrier-protein]_synthase2C_KASII_(EC_2.3.1.41)
Capnocytophaga_gingivalis	VBICapGin14773_0748	Aspartate_1-decarboxylase_(EC_4.1.1.11)
Capnocytophaga_gingivalis	VBICapGin14773_0763	3-oxoacyl-[acyl-carrier-protein]_synthase2C_KASII_(EC_2.3.1.41)
Capnocytophaga_gingivalis	VBICapGin14773_0990	3-oxoacyl-[acyl-carrier-protein]_synthase2C_KASI_(EC_2.3.1.41)
Capnocytophaga_gingivalis	VBICapGin14773_1069	putative_ABC_transporter_ATP-binding_protein
Capnocytophaga_gingivalis	VBICapGin14773_1071	ABC_transporter2C_ATP-binding_permease_protein
Capnocytophaga_gingivalis	VBICapGin14773_1116	Diaminopimelate_decarboxylase_(EC_4.1.1.20)
Capnocytophaga_gingivalis	VBICapGin14773_1137	3-oxoacyl-[acyl-carrier_protein]_reductase_(EC_1.1.1.100)
Capnocytophaga_gingivalis	VBICapGin14773_1145	Mannose-6-phosphate_isomerase_(EC_5.3.1.8)
Capnocytophaga_gingivalis	VBICapGin14773_1220	RNA_polymerase_sigma_factor_RpoD
Capnocytophaga_gingivalis	VBICapGin14773_1232	Acetylornithine_aminotransferase_(EC_2.6.1.11)_(ACOAT)
Capnocytophaga_gingivalis	VBICapGin14773_1267	Sigma-54_dependent_transcriptional_regulator_response_regulator
Capnocytophaga_gingivalis	VBICapGin14773_1292	Undecaprenyl-phosphate_N-acetylglucosaminyl_1-phosphate_transferase_(EC_2.7.8.-)
Capnocytophaga_gingivalis	VBICapGin14773_1301	Probable_poly(beta-D-mannuronate)_O-acetylase_(EC_2.3.1.-)
Capnocytophaga_gingivalis	VBICapGin14773_1323	Lipid_A_export_ATP-binding_permease_protein_MsbA
Capnocytophaga_gingivalis	VBICapGin14773_1325	UDP-glucose_dehydrogenase_(EC_1.1.1.22)
Capnocytophaga_gingivalis	VBICapGin14773_1327	UDP-galactopyranose_mutase_(EC_5.4.99.9)
Capnocytophaga_gingivalis	VBICapGin14773_1336	GDP-mannose_42C6-dehydratase_(EC_4.2.1.47)
Capnocytophaga_gingivalis	VBICapGin14773_1339	GDP-L-fucose_synthetase_(EC_1.1.1.271)
Capnocytophaga_gingivalis	VBICapGin14773_1351	Transcriptional_regulatory_protein_rprY
Capnocytophaga_gingivalis	VBICapGin14773_1362	ATP-dependent_Clp_protease_ATP-binding_subunit_ClpA
Capnocytophaga_gingivalis	VBICapGin14773_1376	Serine_protease
Capnocytophaga_gingivalis	VBICapGin14773_1404	Protein_export_cytoplasm_protein_SecA_ATPase_RNA_helicase_(TC_3.A.5.1.1)
Capnocytophaga_gingivalis	VBICapGin14773_1404	Protein_export_cytoplasm_protein_SecA_ATPase_RNA_helicase_(TC_3.A.5.1.1)
Capnocytophaga_gingivalis	VBICapGin14773_1437	Mannose-1-phosphate_guanylyltransferase_(GDP)_(EC_2.7.7.22)
Capnocytophaga_gingivalis	VBICapGin14773_1438	Mannosyltransferase_(EC_2.4.1.-)
Capnocytophaga_gingivalis	VBICapGin14773_1570	Capsule_biosynthesis_protein_capA
Capnocytophaga_gingivalis	VBICapGin14773_1586	Gamma-glutamyltranspeptidase_(EC_2.3.2.2)
Capnocytophaga_gingivalis	VBICapGin14773_1615	2-Keto-3-deoxy-D-manno-octulosonate-8-phosphate_synthase_(EC_2.5.1.55)
Capnocytophaga_gingivalis	VBICapGin14773_1683	Rab_family_protein
Capnocytophaga_gingivalis	VBICapGin14773_1851	Uroporphyrinogen_III_decarboxylase_(EC_4.1.1.37)
Capnocytophaga_gingivalis	VBICapGin14773_1967	Glycosyl_transferase2C_group_2_family_protein
Capnocytophaga_gingivalis	VBICapGin14773_1986	Anthranilate_synthase2C_amidotransferase_component_(EC_4.1.3.27)_Anthranilate_phosphoribosyltransferase_(EC_2.4.2.18)
Capnocytophaga_gingivalis	VBICapGin14773_2034	ABC_transporter2C_transmembrane_region:ABC_transporter
Capnocytophaga_gingivalis	VBICapGin14773_2057	Pyruvate_dehydrogenase_E1_component_beta_subunit_(EC_1.2.4.1)
Capnocytophaga_gingivalis	VBICapGin14773_2058	Pleiotropic_regulatory_protein
Capnocytophaga_gingivalis	VBICapGin14773_2095	Manganese_superoxide_dismutase_(EC_1.15.1.1)
Capnocytophaga_gingivalis	VBICapGin14773_2099	3-oxoacyl-[acyl-carrier_protein]_reductase_(EC_1.1.1.100)
Capnocytophaga_gingivalis	VBICapGin14773_2129	8-amino-7-oxononanoate_synthase_(EC_2.3.1.47)
Capnocytophaga_gingivalis	VBICapGin14773_2140	Glutamyl-tRNA_reductase_(EC_1.2.1.70)
Capnocytophaga_gingivalis	VBICapGin14773_2221	Beta-12C3-glucosyltransferase
Capnocytophaga_gingivalis	VBICapGin14773_2222	Putative_two-domain_glycosyltransferase
Capnocytophaga_gingivalis	VBICapGin14773_2223	glycosyl_transferase2C_family_2
Capnocytophaga_gingivalis	VBICapGin14773_2240	Acyl-[acyl-carrier-protein]--UDP-N-_acetylglucosamine_O-acyltransferase_(EC_2.3.1.129)
Capnocytophaga_gingivalis	VBICapGin14773_2264	3-deoxy-D-manno-octulosonic-acid_transferase_(EC_2.-.-.-)
Capnocytophaga_gingivalis	VBICapGin14773_2334	Glucose-1-phosphate_thymidylyltransferase_(EC_2.7.7.24)
Capnocytophaga_gingivalis	VBICapGin14773_2335	dTDP-4-dehydrorhamnose_32C5-epimerase_(EC_5.1.3.13)
Capnocytophaga_gingivalis	VBICapGin14773_2336	dTDP-4-dehydrorhamnose_reductase_(EC_1.1.1.133)
Capnocytophaga_gingivalis	VBICapGin14773_2395	Lipid-A-disaccharide_synthase_(EC_2.4.1.182)
Capnocytophaga_ochracea	VBICapOch165883_0053	UDP-3-O-[3-hydroxymyristoyl]_glucosamine_N-acyltransferase_(EC_2.3.1.-)
Capnocytophaga_ochracea	VBICapOch165883_0158	Peptidyl-prolyl_cis-trans_isomerase_PpiC_(EC_5.2.1.8)
Capnocytophaga_ochracea	VBICapOch165883_0656	putative_ABC_transporter_ATP-binding_protein
Capnocytophaga_ochracea	VBICapOch165883_0984	Heat_shock_protein_60_family_chaperone_GroEL
Capnocytophaga_ochracea	VBICapOch165883_1436	UDP-N-acetylglucosamine_2-epimerase_(EC_5.1.3.14)
Capnocytophaga_ochracea	VBICapOch165883_1454	Lipid_carrier_:_UDP-N-acetylgalactosaminyltransferase_(EC_2.4.1.-)
Capnocytophaga_ochracea	VBICapOch165883_1684	3-oxoacyl-[acyl-carrier_protein]_reductase_(EC_1.1.1.100)
Capnocytophaga_ochracea	VBICapOch165883_1729	UDP-N-acetylglucosamine_2-epimerase_(EC_5.1.3.14)
Capnocytophaga_ochracea	VBICapOch165883_1830	Translation_elongation_factor_Tu
Capnocytophaga_ochracea	VBICapOch61160_0109	ABC_transporter2C_ATP-binding_permease_protein
Capnocytophaga_ochracea	VBICapOch61160_0306	Heat_shock_protein_60_family_chaperone_GroEL
Capnocytophaga_ochracea	VBICapOch61160_0694	dTDP-glucose_42C6-dehydratase_(EC_4.2.1.46)
Capnocytophaga_ochracea	VBICapOch61160_0704	4-keto-6-deoxy-N-Acetyl-D-hexosaminyl-(Lipid_carrier)_aminotransferase
Capnocytophaga_ochracea	VBICapOch61160_1029	3-oxoacyl-[acyl-carrier_protein]_reductase_(EC_1.1.1.100)
Capnocytophaga_ochracea	VBICapOch61160_1334	Undecaprenyl_pyrophosphate_synthetase_(EC_2.5.1.31)
Capnocytophaga_ochracea	VBICapOch61160_1458	RteB2C_two-component_system_response_regulator
Capnocytophaga_ochracea	VBICapOch61160_1603	NAD-dependent_glyceraldehyde-3-phosphate_dehydrogenase_(EC_1.2.1.12)
Capnocytophaga_ochracea	VBICapOch61160_1935	Coproporphyrinogen_III_oxidase2C_oxygen-independent_(EC_1.3.99.22)
Capnocytophaga_sp.329	VBICapSp148453_0038	UDP-glucose_dehydrogenase_(EC_1.1.1.22)
Capnocytophaga_sp.329	VBICapSp148453_0058	arylsulfatase
Capnocytophaga_sp.329	VBICapSp148453_0062	Pyruvate_dehydrogenase_E1_component_beta_subunit_(EC_1.2.4.1)
Capnocytophaga_sp.329	VBICapSp148453_0072	Pleiotropic_regulatory_protein
Capnocytophaga_sp.329	VBICapSp148453_0305	Phosphoribosylaminoimidazole-succinocarboxamide_synthase_(EC_6.3.2.6)
Capnocytophaga_sp.329	VBICapSp148453_0371	Transcriptional_regulatory_protein_rprY
Capnocytophaga_sp.329	VBICapSp148453_0380	DNA-binding_response_regulator2C_AraC_family
Capnocytophaga_sp.329	VBICapSp148453_0421	Methionyl-tRNA_formyltransferase_(EC_2.1.2.9)
Capnocytophaga_sp.329	VBICapSp148453_0439	Glutamyl-tRNA_reductase_(EC_1.2.1.70)
Capnocytophaga_sp.329	VBICapSp148453_0929	ABC_transporter_ATP-binding_protein
Capnocytophaga_sp.329	VBICapSp148453_1083	ClpB_protein
Capnocytophaga_sp.329	VBICapSp148453_1467	RteB2C_two-component_system_response_regulator
Capnocytophaga_sp.329	VBICapSp148453_1473	RNA_polymerase_sigma_factor_RpoD
Capnocytophaga_sp.329	VBICapSp148453_1483	hypothetical_protein
Capnocytophaga_sp.329	VBICapSp148453_1483	hypothetical_protein
Capnocytophaga_sp.329	VBICapSp148453_1483	hypothetical_protein
Capnocytophaga_sp.329	VBICapSp148453_1483	hypothetical_protein
Capnocytophaga_sp.329	VBICapSp148453_1518	Heat_shock_protein_60_family_chaperone_GroEL
Capnocytophaga_sp.329	VBICapSp148453_1528	Gamma-glutamyltranspeptidase_(EC_2.3.2.2)
Capnocytophaga_sp.329	VBICapSp148453_1541	Enolase_(EC_4.2.1.11)
Capnocytophaga_sp.329	VBICapSp148453_1707	3-oxoacyl-[acyl-carrier-protein]_synthase2C_KASII_(EC_2.3.1.41)
Capnocytophaga_sp.329	VBICapSp148453_1850	Mannose-1-phosphate_guanylyltransferase_(GDP)_(EC_2.7.7.22)
Capnocytophaga_sp.329	VBICapSp148453_1878	Probable_poly(beta-D-mannuronate)_O-acetylase_(EC_2.3.1.-)
Capnocytophaga_sp.329	VBICapSp148453_1907	Serine_protease
Capnocytophaga_sp.329	VBICapSp148453_1949	Nitrate_nitrite_transporter
Capnocytophaga_sp.329	VBICapSp148453_2000	Glutamate-1-semialdehyde_aminotransferase_(EC_5.4.3.8)
Capnocytophaga_sp.329	VBICapSp148453_2015	glycosyl_transferase2C_family_2
Capnocytophaga_sp.329	VBICapSp148453_2119	Translation_elongation_factor_Tu
Capnocytophaga_sp.329	VBICapSp148453_2635	capsular_polysaccharide_synthesis_protein
Capnocytophaga_sp.329	VBICapSp148453_2938	NAD-dependent_epimerase_dehydratase_family_protein
Capnocytophaga_sp.329	VBICapSp148453_2945	UDP-N-acetylglucosamine_2-epimerase_(EC_5.1.3.14)
Capnocytophaga_sp.329	VBICapSp148453_2987	ABC_transporter2C_ATP-binding_protein
Capnocytophaga_sp.329	VBICapSp148453_3034	Membrane-associated_zinc_metalloprotease
Capnocytophaga_sp.329	VBICapSp148453_3052	dTDP-4-dehydrorhamnose_32C5-epimerase_(EC_5.1.3.13)
Capnocytophaga_sp.329	VBICapSp148453_3080	Transcriptional_regulator
Capnocytophaga_sp.329	VBICapSp148453_3164	Lipid_A_export_ATP-binding_permease_protein_MsbA_(EC_3.6.3.25)
Capnocytophaga_sp.329	VBICapSp148453_3173	Acyl-[acyl-carrier-protein]--UDP-N-_acetylglucosamine_O-acyltransferase_(EC_2.3.1.129)
Capnocytophaga_sp.329	VBICapSp148453_3191	Glucose-1-phosphate_thymidylyltransferase_(EC_2.7.7.24)
Capnocytophaga_sp.329	VBICapSp148453_3194	Diaminopimelate_decarboxylase_(EC_4.1.1.20)
Capnocytophaga_sp.329	VBICapSp148453_3406	Mannose-1-phosphate_guanylyltransferase_(GDP)_(EC_2.7.7.22)
Capnocytophaga_sp.329	VBICapSp148453_3413	3-oxoacyl-[acyl-carrier_protein]_reductase_(EC_1.1.1.100)
Capnocytophaga_sp.329	VBICapSp148453_3780	glycosyltransferase2C_group_2_family_protein
Capnocytophaga_sp.329	VBICapSp148453_4136	Oxidoreductase2C_short_chain_dehydrogenase_reductase_family
Capnocytophaga_sp.329	VBICapSp148453_4486	glycosyltransferase2C_family_11
Capnocytophaga_sp.329	VBICapSp148453_4495	UDP-galactopyranose_mutase_(EC_5.4.99.9)
Capnocytophaga_sp.329	VBICapSp148453_4936	ATP-dependent_Clp_protease_ATP-binding_subunit_ClpA
Capnocytophaga_sp.329	VBICapSp148453_5432	Pyridoxamine_5-phosphate_oxidase_(EC_1.4.3.5)
Capnocytophaga_sp.329	VBICapSp148453_5460	Undecaprenyl-phosphate_N-acetylglucosaminyl_1-phosphate_transferase_(EC_2.7.8.-)
Capnocytophaga_sp.329	VBICapSp148453_5545	histidine_kinase(_EC:2.7.13.3_)
Capnocytophaga_sp.329	VBICapSp148453_5617	Malonyl_CoA-acyl_carrier_protein_transacylase_(EC_2.3.1.39)
Capnocytophaga_sp.329	VBICapSp148453_5618	Methionine_ABC_transporter_ATP-binding_protein
Capnocytophaga_sp.329	VBICapSp148453_5758	Acetoacetyl-CoA_synthetase_(EC_6.2.1.16)_Long-chain-fatty-acid--CoA_ligase_(EC_6.2.1.3)
Capnocytophaga_sp.335	VBICapSp228426_0184	Coproporphyrinogen_III_oxidase2C_oxygen-independent_(EC_1.3.99.22)
Capnocytophaga_sp.335	VBICapSp228426_0334	GDP-mannose_42C6-dehydratase_(EC_4.2.1.47)
Capnocytophaga_sp.335	VBICapSp228426_0349	UDP-N-acetylglucosamine_42C6-dehydratase_(EC_4.2.1.-)
Capnocytophaga_sp.335	VBICapSp228426_0353	Lipid_carrier_:_UDP-N-acetylgalactosaminyltransferase_(EC_2.4.1.-)
Capnocytophaga_sp.335	VBICapSp228426_1457	ABC_transporter2C_ATP-binding_permease_protein
Capnocytophaga_sp.335	VBICapSp228426_1643	hypothetical_protein
Capnocytophaga_sp.335	VBICapSp228426_1643	hypothetical_protein
Capnocytophaga_sp.335	VBICapSp228426_1643	hypothetical_protein
Capnocytophaga_sp.335	VBICapSp228426_1643	hypothetical_protein
Capnocytophaga_sp.335	VBICapSp228426_1643	hypothetical_protein
Capnocytophaga_sp.335	VBICapSp228426_1643	hypothetical_protein
Capnocytophaga_sp.335	VBICapSp228426_1757	UDP-3-O-[3-hydroxymyristoyl]_glucosamine_N-acyltransferase_(EC_2.3.1.-)
Capnocytophaga_sp.335	VBICapSp228426_1860	Peptidyl-prolyl_cis-trans_isomerase_(EC_5.2.1.8)
Capnocytophaga_sp.338	VBICapSp172314_0388	ATP_synthase_alpha_chain_(EC_3.6.3.14)
Capnocytophaga_sp.338	VBICapSp172314_0431	Lipid-A-disaccharide_synthase_(EC_2.4.1.182)
Capnocytophaga_sp.338	VBICapSp172314_0574	glycosyltransferase
Capnocytophaga_sp.338	VBICapSp172314_0576	probable_beta-12C4-glucosyltransferase
Capnocytophaga_sp.338	VBICapSp172314_0761	GDP-L-fucose_synthetase_(EC_1.1.1.271)
Capnocytophaga_sp.338	VBICapSp172314_0997	putative_ABC_transporter_ATP-binding_protein
Capnocytophaga_sp.338	VBICapSp172314_1081	Heat_shock_protein_60_family_chaperone_GroEL
Capnocytophaga_sp.338	VBICapSp172314_1342	Aspartate_1-decarboxylase_(EC_4.1.1.11)
Capnocytophaga_sp.338	VBICapSp172314_1481	Mannose-6-phosphate_isomerase_(EC_5.3.1.8)
Capnocytophaga_sp.338	VBICapSp172314_1614	Hemolysins_and_related_proteins_containing_CBS_domains
Capnocytophaga_sp.338	VBICapSp172314_1703	UDP-glucose_dehydrogenase_(EC_1.1.1.22)
Capnocytophaga_sp.338	VBICapSp172314_1713	ABC_transporter_ATP-binding_protein
Capnocytophaga_sp.338	VBICapSp172314_1764	Phosphoribosylaminoimidazole-succinocarboxamide_synthase_(EC_6.3.2.6)
Capnocytophaga_sp.338	VBICapSp172314_2187	Alkyl_hydroperoxide_reductase_subunit_C-like_protein
Capnocytophaga_sp.412	VBICapSp238772_0275	glycosyltransferase
Capnocytophaga_sp.412	VBICapSp238772_0384	N-acetylglucosamine_deacetylase_(EC_3.5.1.-)_(3R)-hydroxymyristoyl-[acyl_carrier_protein]_dehydratase_(EC_4.2.1.-)
Capnocytophaga_sp.412	VBICapSp238772_0546	3-oxoacyl-[acyl-carrier_protein]_reductase_(EC_1.1.1.100)
Capnocytophaga_sp.412	VBICapSp238772_0550	Malonyl_CoA-acyl_carrier_protein_transacylase_(EC_2.3.1.39)
Capnocytophaga_sp.412	VBICapSp238772_0550	Malonyl_CoA-acyl_carrier_protein_transacylase_(EC_2.3.1.39)
Capnocytophaga_sp.412	VBICapSp238772_0550	Malonyl_CoA-acyl_carrier_protein_transacylase_(EC_2.3.1.39)
Capnocytophaga_sp.412	VBICapSp238772_0550	Malonyl_CoA-acyl_carrier_protein_transacylase_(EC_2.3.1.39)
Capnocytophaga_sp.412	VBICapSp238772_0940	Coproporphyrinogen_III_oxidase2C_oxygen-independent_(EC_1.3.99.22)
Capnocytophaga_sp.412	VBICapSp238772_1067	ABC_transporter2C_ATP-binding_protein
Capnocytophaga_sp.412	VBICapSp238772_1306	Heat_shock_protein_60_family_chaperone_GroEL
Capnocytophaga_sp.412	VBICapSp238772_1873	UDP-N-acetylglucosamine_2-epimerase_(EC_5.1.3.14)
Capnocytophaga_sputigena	VBICapSpu114331_0017	Undecaprenyl_pyrophosphate_synthetase_(EC_2.5.1.31)
Capnocytophaga_sputigena	VBICapSpu114331_0078	Sigma-54_dependent_transcriptional_regulator_response_regulator
Capnocytophaga_sputigena	VBICapSpu114331_0096	Pantoate--beta-alanine_ligase_(EC_6.3.2.1)
Capnocytophaga_sputigena	VBICapSpu114331_0240	Glycosyltransferase
Capnocytophaga_sputigena	VBICapSpu114331_0265	3-oxoacyl-[acyl-carrier-protein]_synthase2C_KASII_(EC_2.3.1.41)
Capnocytophaga_sputigena	VBICapSpu114331_0366	Translation_elongation_factor_Tu
Capnocytophaga_sputigena	VBICapSpu114331_0477	ATP-dependent_Clp_protease2C_ATP-binding_subunit_ClpC
Capnocytophaga_sputigena	VBICapSpu114331_0581	ClpB_protein
Capnocytophaga_sputigena	VBICapSpu114331_0641	UDP-glucose_dehydrogenase_(EC_1.1.1.22)
Capnocytophaga_sputigena	VBICapSpu114331_0707	mannosyltransferase
Capnocytophaga_sputigena	VBICapSpu114331_0709	UDP-glucose_dehydrogenase_(EC_1.1.1.22)
Capnocytophaga_sputigena	VBICapSpu114331_0720	Glycosyl_transferase2C_group_2_family_protein
Capnocytophaga_sputigena	VBICapSpu114331_0726	Glycosyltransferase
Capnocytophaga_sputigena	VBICapSpu114331_0734	GDP-L-fucose_synthetase_(EC_1.1.1.271)
Capnocytophaga_sputigena	VBICapSpu114331_0771	ABC_transporter2C_ATP-binding_protein
Capnocytophaga_sputigena	VBICapSpu114331_0803	Lipid-A-disaccharide_synthase_(EC_2.4.1.182)
Capnocytophaga_sputigena	VBICapSpu114331_0822	Isochorismate_synthase_(EC_5.4.4.2)
Capnocytophaga_sputigena	VBICapSpu114331_0827	2-Keto-3-deoxy-D-manno-octulosonate-8-phosphate_synthase_(EC_2.5.1.55)
Capnocytophaga_sputigena	VBICapSpu114331_0866	Export_ABC_transporter_ATP-binding_protein
Capnocytophaga_sputigena	VBICapSpu114331_0876	TonB-dependent_receptor
Capnocytophaga_sputigena	VBICapSpu114331_0958	ABC_transporter
Capnocytophaga_sputigena	VBICapSpu114331_1032	Hypothetical_radical_SAM_family_enzyme2C_NOT_coproporphyrinogen_III_oxidase2C_oxygen-independent
Capnocytophaga_sputigena	VBICapSpu114331_1051	Capsule_biosynthesis_protein_capA
Capnocytophaga_sputigena	VBICapSpu114331_1068	Rab_family_protein
Capnocytophaga_sputigena	VBICapSpu114331_1270	Pyruvate_dehydrogenase_E1_component_beta_subunit_(EC_1.2.4.1)
Capnocytophaga_sputigena	VBICapSpu114331_1302	3-deoxy-D-manno-octulosonic-acid_transferase_(EC_2.-.-.-)
Capnocytophaga_sputigena	VBICapSpu114331_1389	UDP-glucose_4-epimerase_(EC_5.1.3.2)
Capnocytophaga_sputigena	VBICapSpu114331_1474	hypothetical_protein
Capnocytophaga_sputigena	VBICapSpu114331_1474	hypothetical_protein
Capnocytophaga_sputigena	VBICapSpu114331_1474	hypothetical_protein
Capnocytophaga_sputigena	VBICapSpu114331_1504	Glutamyl-tRNA_reductase_(EC_1.2.1.70)
Capnocytophaga_sputigena	VBICapSpu114331_1521	Manganese_superoxide_dismutase_(EC_1.15.1.1)
Capnocytophaga_sputigena	VBICapSpu114331_1583	Ferrochelatase2C_protoheme_ferro-lyase_(EC_4.99.1.1)
Capnocytophaga_sputigena	VBICapSpu114331_1674	Manganese_superoxide_dismutase_(EC_1.15.1.1)
Capnocytophaga_sputigena	VBICapSpu114331_1845	3-deoxy-manno-octulosonate_cytidylyltransferase_(EC_2.7.7.38)
Capnocytophaga_sputigena	VBICapSpu114331_1868	Phosphoribosylaminoimidazole-succinocarboxamide_synthase_(EC_6.3.2.6)
Capnocytophaga_sputigena	VBICapSpu114331_1933	ClpB_protein
Capnocytophaga_sputigena	VBICapSpu114331_1976	Vitamin_B12_ABC_transporter2C_permease_component_BtuC
Capnocytophaga_sputigena	VBICapSpu114331_2051	Coproporphyrinogen_III_oxidase2C_oxygen-independent_(EC_1.3.99.22)
Capnocytophaga_sputigena	VBICapSpu114331_2055	Glycosyl_transferase2C_group_2_family_protein
Capnocytophaga_sputigena	VBICapSpu114331_2067	Mannose-1-phosphate_guanylyltransferase_(GDP)_(EC_2.7.7.22)
Capnocytophaga_sputigena	VBICapSpu114331_2073	3-oxoacyl-[acyl-carrier_protein]_reductase_(EC_1.1.1.100)
Capnocytophaga_sputigena	VBICapSpu114331_2114	Hemolysins_and_related_proteins_containing_CBS_domains
Capnocytophaga_sputigena	VBICapSpu114331_2307	NAD-dependent_glyceraldehyde-3-phosphate_dehydrogenase_(EC_1.2.1.12)
Capnocytophaga_sputigena	VBICapSpu114331_2319	Acyl-[acyl-carrier-protein]--UDP-N-_acetylglucosamine_O-acyltransferase_(EC_2.3.1.129)
Capnocytophaga_sputigena	VBICapSpu114331_2483	histidine_kinase(_EC:2.7.13.3_)
Capnocytophaga_sputigena	VBICapSpu114331_2534	Diaminopimelate_decarboxylase_(EC_4.1.1.20)
Capnocytophaga_sputigena	VBICapSpu114331_2543	Phosphoglucomutase_(EC_5.4.2.2)
Capnocytophaga_sputigena	VBICapSpu114331_2599	Porphobilinogen_synthase_(EC_4.2.1.24)
Capnocytophaga_sputigena	VBICapSpu114331_2632	Pyridoxamine_5-phosphate_oxidase_(EC_1.4.3.5)
Cardiobacterium_valvarum	VBICarVal163892_0845	Porphobilinogen_synthase_(EC_4.2.1.24)
Catonella_morbi	VBICatMor38740_0079	Manganese_ABC_transporter2C_periplasmic-binding_protein_SitA
Catonella_morbi	VBICatMor38740_0115	Protein_serine_threonine_phosphatase_PrpC2C_regulation_of_stationary_phase
Catonella_morbi	VBICatMor38740_0480	ABC_transporter2C_ATP-binding_permease_protein
Catonella_morbi	VBICatMor38740_0988	UTP--glucose-1-phosphate_uridylyltransferase_(EC_2.7.7.9)
Catonella_morbi	VBICatMor38740_1130	Glutamate_transport_ATP-binding_protein
Catonella_morbi	VBICatMor38740_1141	ATPase_component_of_general_energizing_module_of_ECF_transporters
Catonella_morbi	VBICatMor38740_1300	ABC-type_multidrug_transport_system2C_ATPase_and_permease_components
Catonella_morbi	VBICatMor38740_1361	ABC_transporter2C_ATP-binding_protein_Vex2
Catonella_morbi	VBICatMor38740_1363	Two-component_response_regulator_VncR
Catonella_morbi	VBICatMor38740_1483	Phosphonate_ABC_transporter_ATP-binding_protein_(TC_3.A.1.9.1)
Catonella_morbi	VBICatMor38740_1541	Amino_acid_transport_ATP-binding_protein
Centipeda_periodontii	VBICenPer171199_0834	Bacillosamine_Legionaminic_acid_biosynthesis_aminotransferase_PglE3B_4-keto-6-deoxy-N-Acetyl-D-hexosaminyl-(Lipid_carrier)_aminotransferase
Centipeda_periodontii	VBICenPer171199_2279	sulfatase_domain_protein
Comamonas_testosteroni	VBIComTes187647_4134	Cytochrome_c-type_biogenesis_protein_CcmC2C_putative_heme_lyase_for_CcmE
Comamonas_testosteroni	VBIComTes187647_4793	UDP-glucose_4-epimerase_(EC_5.1.3.2)
Corynebacterium_matruchotii	VBICorMat102808_0316	putative_ABC_transporter_ATP-binding_protein
Corynebacterium_matruchotii	VBICorMat102808_1315	Methionyl-tRNA_formyltransferase_(EC_2.1.2.9)
Corynebacterium_matruchotii	VBICorMat118582_0330	FIG00546606:_hypothetical_protein
Cryptobacterium_curtum	VBICryCur116861_0568	Glycosyl_transferase2C_family_2
Cryptobacterium_curtum	VBICryCur116861_0793	UDP-galactopyranose_mutase_(EC_5.4.99.9)
Cryptobacterium_curtum	VBICryCur116861_1157	ATP_synthase_alpha_chain_(EC_3.6.3.14)
Delftia_acidovorans	VBIDelAci41351_5586	ABC_transporter
Dialister_invisus	VBIDiaInv115189_0104	Ferrichrome_transport_ATP-binding_protein_FhuC_(TC_3.A.1.14.3)
Dialister_invisus	VBIDiaInv115189_0126	Macrolide_export_ATP-binding_permease_protein_MacB_(EC_3.6.3.-)
Dialister_invisus	VBIDiaInv115189_0194	Serine_threonine_protein_kinase_PrkC2C_regulator_of_stationary_phase
Dialister_invisus	VBIDiaInv115189_0584	N-acetylmannosaminyltransferase_(EC_2.4.1.187)
Dialister_invisus	VBIDiaInv115189_0613	Lipopolysaccharide_ABC_transporter2C_ATP-binding_protein_LptB
Dialister_invisus	VBIDiaInv115189_0672	UTP--glucose-1-phosphate_uridylyltransferase_(EC_2.7.7.9)
Dialister_micraerophilus	VBIDiaMic173032_0269	UDP-N-acetylenolpyruvoylglucosamine_reductase_(EC_1.1.1.158)
Dialister_micraerophilus	VBIDiaMic173032_0563	3-oxoacyl-[acyl-carrier_protein]_reductase_(EC_1.1.1.100)
Dialister_micraerophilus	VBIDiaMic173032_0700	type_IV_pilus_assembly_protein
Dialister_micraerophilus	VBIDiaMic173032_0976	Methionine_biosynthesis_and_transport_regulator_MtaR2C_LysR_family
Dialister_microaerophilus	VBIDiaMic169777_0584	Methionine_ABC_transporter_ATP-binding_protein
Dialister_microaerophilus	VBIDiaMic169777_0657	Undecaprenyl_pyrophosphate_synthetase_(EC_2.5.1.31)
Dialister_microaerophilus	VBIDiaMic169777_0948	type_II_secretion_system_protein
Dolosigranulum_pigrum	VBIDolPig169739_0267	Ribose_ABC_transport_system2C_ATP-binding_protein_RbsA_(TC_3.A.1.2.1)
Eggerthella_lenta	VBIEggLen106823_0333	Transport_ATP-binding_protein_CydC
Eggerthella_lenta	VBIEggLen106823_1892	Crotonobetaine_carnitine-CoA_ligase_(EC_6.3.2.-)
Eikenella_corrodens	VBIEikCor39471_0048	Outer_membrane_hemoglobin-haptoglobin_utilization_protein_HpuB
Eikenella_corrodens	VBIEikCor39471_0402	3-isopropylmalate_dehydratase_small_subunit_(EC_4.2.1.33)
Eikenella_corrodens	VBIEikCor39471_1578	Choline_kinase_(EC_2.7.1.32)
Eikenella_corrodens	VBIEikCor39471_1660	Nitrate_nitrite_response_regulator_protein
Eikenella_corrodens	VBIEikCor39471_1726	3-oxoacyl-[acyl-carrier-protein]_synthase2C_KASI_(EC_2.3.1.41)
Eikenella_corrodens	VBIEikCor39471_1766	UTP--glucose-1-phosphate_uridylyltransferase_(EC_2.7.7.9)
Eikenella_corrodens	VBIEikCor39471_2059	(3R)-hydroxymyristoyl-[acyl_carrier_protein]_dehydratase_(EC_4.2.1.-)
Enterobacter_cancerogenus	VBIEntCan670_3340	ABC_transporter_(iron.B12.siderophore.hemin)_2C_ATP-binding_component
Enterobacter_hormaechei	VBIEntHor171080_0155	Beta-fimbriae_chaperone_protein
Enterococcus_casseliflavus	VBIEntCas2262_1699	Teichoic_acid_export_ATP-binding_protein_TagH_(EC_3.6.3.40)
Enterococcus_casseliflavus	VBIEntCas2262_2240	Glycosyltransferase_(EC_2.4.1.-)
Enterococcus_faecalis	VBIEntFae2828_0037	Beta-12C3-glucosyltransferase
Enterococcus_faecalis	VBIEntFae2828_0044	Dolichol-phosphate_mannosyltransferase_MtrA
Enterococcus_faecalis	VBIEntFae2828_0136	Ferrochelatase2C_protoheme_ferro-lyase_(EC_4.99.1.1)
Enterococcus_faecalis	VBIEntFae2828_0581	Diaminopimelate_decarboxylase_(EC_4.1.1.20)
Enterococcus_faecalis	VBIEntFae66666_1552	COG2274:_ABC-type_bacteriocin_lantibiotic_exporters2C_contain_an_N-terminal_double-glycine_peptidase_domain
Enterococcus_faecalis	VBIEntFae66666_1632	Iron_compound_ABC_uptake_transporter_permease_protein
Enterococcus_faecalis	VBIEntFae66666_2270	Two-component_response_regulator_VncR
Enterococcus_faecalis	VBIEntFae66666_2482	Transport_ATP-binding_protein_CydC
Enterococcus_faecalis	VBIEntFae66666_2531	Glycosyl_transferase2C_family_2
Enterococcus_faecalis	VBIEntFae66666_2553	Glutamine_ABC_transporter2C_periplasmic_glutamine-binding_protein_(TC_3.A.1.3.2)
Enterococcus_faecalis	VBIEntFae91541_0525	Lipopolysaccharide_cholinephosphotransferase_LicD1_(EC_2.7.8.-)
Enterococcus_faecalis	VBIEntFae91541_0539	Teichoic_acid_translocation_permease_protein_TagG
Enterococcus_faecalis	VBIEntFae91541_0937	UDP-N-acetylenolpyruvoylglucosamine_reductase_(EC_1.1.1.158)
Enterococcus_italicus	VBIEntIta172006_0001	Two-component_system_histidine_kinase
Enterococcus_italicus	VBIEntIta172006_0179	Oligopeptide_transport_ATP-binding_protein_OppF_(TC_3.A.1.5.1)
Enterococcus_italicus	VBIEntIta172006_0180	Oligopeptide_transport_ATP-binding_protein_OppD_(TC_3.A.1.5.1)
Enterococcus_italicus	VBIEntIta172006_0356	Translation_elongation_factor_Tu
Enterococcus_italicus	VBIEntIta172006_0570	Alkaline_phosphatase_synthesis_transcriptional_regulatory_protein_PhoP
Enterococcus_italicus	VBIEntIta172006_0797	Candidate_zinc-binding_lipoprotein_ZinT
Enterococcus_italicus	VBIEntIta172006_0862	RNA_polymerase_sigma_factor_RpoD
Enterococcus_italicus	VBIEntIta172006_1032	COG1272:_Predicted_membrane_protein_hemolysin_III_homolog
Enterococcus_italicus	VBIEntIta172006_1070	N-acetylmuramoyl-L-alanine_amidase_(EC_3.5.1.28)
Enterococcus_italicus	VBIEntIta172006_1480	3-oxoacyl-[acyl-carrier-protein]_synthase2C_KASII_(EC_2.3.1.41)
Enterococcus_italicus	VBIEntIta172006_1653	Heat_shock_protein_60_family_chaperone_GroEL
Enterococcus_italicus	VBIEntIta172006_1845	hypothetical_protein
Enterococcus_italicus	VBIEntIta172006_1932	Lipid_A_export_ATP-binding_permease_protein_MsbA
Enterococcus_saccharolyticus	VBIEntSac158325_0068	Arabinose_5-phosphate_isomerase_(EC_5.3.1.13)
Enterococcus_saccharolyticus	VBIEntSac158325_0419	Pyrroline-5-carboxylate_reductase_(EC_1.5.1.2)
Enterococcus_saccharolyticus	VBIEntSac158325_0995	ABC_transporter2C_ATP-binding_permease_protein
Enterococcus_saccharolyticus	VBIEntSac158325_1042	polysaccharide_biosynthesis_protein
Enterococcus_saccharolyticus	VBIEntSac158325_1072	ABC_transporter2C_ATP-binding_protein
Enterococcus_saccharolyticus	VBIEntSac158325_1358	Cell_division_trigger_factor_(EC_5.2.1.8)
Enterococcus_saccharolyticus	VBIEntSac158325_1671	Enolase_(EC_4.2.1.11)
Enterococcus_saccharolyticus	VBIEntSac158325_1699	ATP_synthase_alpha_chain_(EC_3.6.3.14)
Enterococcus_saccharolyticus	VBIEntSac158325_1781	Alkaline_phosphatase_synthesis_transcriptional_regulatory_protein_PhoP
Enterococcus_saccharolyticus	VBIEntSac158325_2059	CDP-glycerol:poly(glycerophosphate)_glycerophosphotransferase_(EC_2.7.8.12)
Eubacterium_infirmum	VBIEubInf174467_0037	Exopolysaccharide_biosynthesis_transcriptional_activator_EpsA
Eubacterium_infirmum	VBIEubInf174467_0118	Methionine_ABC_transporter_ATP-binding_protein
Eubacterium_infirmum	VBIEubInf174467_0237	ABC_transporter
Eubacterium_infirmum	VBIEubInf174467_0249	nickel_ABC_transporter2C_ATP-binding_protein
Eubacterium_infirmum	VBIEubInf174467_0287	RNA_polymerase_sigma-B_factor
Eubacterium_infirmum	VBIEubInf174467_0360	NPQTN_specific_sortase_B
Eubacterium_infirmum	VBIEubInf174467_0374	Response_regulators_consisting_of_a_CheY-like_receiver_domain_and_a_winged-helix_DNA-binding_domain
Eubacterium_infirmum	VBIEubInf174467_0391	Oligopeptide_transport_ATP-binding_protein_OppF_(TC_3.A.1.5.1)
Eubacterium_infirmum	VBIEubInf174467_0410	hypothetical_protein
Eubacterium_infirmum	VBIEubInf174467_0565	two_component2C_sigma54_specific2C_transcriptional_regulator2C_Fis_family
Eubacterium_infirmum	VBIEubInf174467_0570	ABC_transporter_related
Eubacterium_infirmum	VBIEubInf174467_0660	Oligopeptide_transport_ATP-binding_protein_OppF_(TC_3.A.1.5.1)
Eubacterium_infirmum	VBIEubInf174467_0713	transcriptional_regulator2C_NifA_subfamily2C_Fis_Family_protein
Eubacterium_infirmum	VBIEubInf174467_0759	3-oxoacyl-[acyl-carrier_protein]_reductase_(EC_1.1.1.100)
Eubacterium_infirmum	VBIEubInf174467_0881	sigma54_specific_transcriptional_regulator2C_Fis_family
Eubacterium_infirmum	VBIEubInf174467_0917	Putrescine_transport_ATP-binding_protein_PotA_(TC_3.A.1.11.1)
Eubacterium_infirmum	VBIEubInf174467_0951	Oligopeptide_transport_ATP-binding_protein_OppD_(TC_3.A.1.5.1)
Eubacterium_infirmum	VBIEubInf174467_0964	Type_II_IV_secretion_system_ATP_hydrolase_TadA_VirB11_CpaF2C_TadA_subfamily
Eubacterium_infirmum	VBIEubInf174467_0997	Probable_poly(beta-D-mannuronate)_O-acetylase_(EC_2.3.1.-)
Eubacterium_infirmum	VBIEubInf174467_1052	Transport_ATP-binding_protein_CydD
Eubacterium_infirmum	VBIEubInf174467_1060	COG3208:_Predicted_thioesterase_involved_in_non-ribosomal_peptide_biosynthesis
Eubacterium_infirmum	VBIEubInf174467_1061	Thioesterase
Eubacterium_infirmum	VBIEubInf174467_1082	putative_phosphomannomutase
Eubacterium_infirmum	VBIEubInf174467_1104	RNA_binding_methyltransferase_FtsJ_like
Eubacterium_infirmum	VBIEubInf174467_1127	GTP_pyrophosphokinase_(EC_2.7.6.5)2C_(p)ppGpp_synthetase_I
Eubacterium_infirmum	VBIEubInf174467_1195	L-proline_glycine_betaine_ABC_transport_system_permease_protein_ProV_(TC_3.A.1.12.1)
Eubacterium_infirmum	VBIEubInf174467_1259	Heme_transporter_analogous_to_IsdDEF2C_ATP-binding_protein
Eubacterium_infirmum	VBIEubInf174467_1260	Heme_transporter_IsdDEF2C_permease_component_IsdF
Eubacterium_infirmum	VBIEubInf174467_1276	Transcriptional_regulator_BkdR_of_isoleucine_and_valine_catabolism_operon
Eubacterium_infirmum	VBIEubInf174467_1303	Vitamin_B12_ABC_transporter2C_ATPase_component_BtuD
Eubacterium_infirmum	VBIEubInf174467_1484	ABC_transporter2C_ATP-binding_permease_protein
Eubacterium_infirmum	VBIEubInf174467_1485	ABC_transporter2C_ATP-binding_permease_protein
Eubacterium_infirmum	VBIEubInf174467_1494	ATP_synthase_alpha_chain_(EC_3.6.3.14)
Eubacterium_infirmum	VBIEubInf174467_1554	D-alanyl_transfer_protein_DltB
Eubacterium_infirmum	VBIEubInf174467_1585	Magnesium_transport_P-type_atpase
Eubacterium_infirmum	VBIEubInf174467_1720	Prolipoprotein_diacylglyceryl_transferase_(EC_2.4.99.-)
Eubacterium_limosum	VBIEubLim172772_0621	NAD-dependent_glyceraldehyde-3-phosphate_dehydrogenase_(EC_1.2.1.12)
Eubacterium_limosum	VBIEubLim172772_1486	3-oxoacyl-[acyl-carrier_protein]_reductase_(EC_1.1.1.100)
Eubacterium_limosum	VBIEubLim172772_1810	capsular_polysaccharide_biosynthesis_protein
Eubacterium_limosum	VBIEubLim172772_2479	Membrane_protein_involved_in_the_export_of_O-antigen_and_teichoic_acid
Eubacterium_limosum	VBIEubLim172772_3219	Sensor_histidine_kinase_(EC_2.7.3.-)
Eubacterium_limosum	VBIEubLim172772_3267	Cell_division_trigger_factor_(EC_5.2.1.8)
Eubacterium_limosum	VBIEubLim172772_3577	Teichoic_acid_export_ATP-binding_protein_TagH_(EC_3.6.3.40)
Eubacterium_limosum	VBIEubLim172772_3582	dTDP-4-dehydrorhamnose_reductase_(EC_1.1.1.133)
Eubacterium_limosum	VBIEubLim172772_4057	sensory_box-containing_sigma-54_dependent_transcriptional_regulator
Eubacterium_limosum	VBIEubLim172772_4147	ABC_transporter_ATP-binding_protein_YvcR
Eubacterium_saphenum	VBIEubSap96619_0443	Cell_division_trigger_factor_(EC_5.2.1.8)
Eubacterium_saphenum	VBIEubSap96619_0618	Serine_protease2C_DegP_HtrA2C_do-like_(EC_3.4.21.-)
Eubacterium_yurii	VBIEubYur165861_0077	Two-component_response_regulator_SA14-24
Eubacterium_yurii	VBIEubYur165861_0176	Diaminopimelate_decarboxylase_(EC_4.1.1.20)
Eubacterium_yurii	VBIEubYur165861_0217	Gamma-glutamyltranspeptidase_(EC_2.3.2.2)
Eubacterium_yurii	VBIEubYur165861_0223	Oligopeptide_ABC_transporter2C_periplasmic_oligopeptide-binding_protein_OppA_(TC_3.A.1.5.1)
Eubacterium_yurii	VBIEubYur165861_0302	Flagellar_M-ring_protein_FliF
Eubacterium_yurii	VBIEubYur165861_0316	Flagellar_motor_switch_protein_FliM
Eubacterium_yurii	VBIEubYur165861_0326	Flagellar_biosynthesis_protein_FlhF
Eubacterium_yurii	VBIEubYur165861_0330	Signal_transduction_histidine_kinase_CheA_(EC_2.7.3.-)
Eubacterium_yurii	VBIEubYur165861_0335	RNA_polymerase_sigma_factor_for_flagellar_operon
Eubacterium_yurii	VBIEubYur165861_0355	UDP-glucose_4-epimerase_(EC_5.1.3.2)
Eubacterium_yurii	VBIEubYur165861_0567	Probable_poly(beta-D-mannuronate)_O-acetylase_(EC_2.3.1.-)
Eubacterium_yurii	VBIEubYur165861_0700	RNA_polymerase_sigma_factor_RpoD
Eubacterium_yurii	VBIEubYur165861_0784	Cell_envelope-associated_transcriptional_attenuator_LytR-CpsA-Psr2C_subfamily_M_(as_in_PMID19099556)
Eubacterium_yurii	VBIEubYur165861_0846	ABC_transporter2C_ATP-binding_permease_protein
Eubacterium_yurii	VBIEubYur165861_0847	Lipid_A_export_ATP-binding_permease_protein_MsbA
Eubacterium_yurii	VBIEubYur165861_0863	Methionine_ABC_transporter_ATP-binding_protein
Eubacterium_yurii	VBIEubYur165861_0867	Transport_ATP-binding_protein_CydC
Eubacterium_yurii	VBIEubYur165861_0894	3-oxoacyl-[acyl-carrier-protein]_synthase2C_KASII_(EC_2.3.1.41)
Eubacterium_yurii	VBIEubYur165861_0945	Glucose-1-phosphate_thymidylyltransferase_(EC_2.7.7.24)
Eubacterium_yurii	VBIEubYur165861_0957	UDP-glucose_4-epimerase_(EC_5.1.3.2)
Eubacterium_yurii	VBIEubYur165861_0975	Alkyl_hydroperoxide_reductase_protein_C_(EC_1.6.4.-)
Eubacterium_yurii	VBIEubYur165861_1010	Undecaprenyl-phosphate_N-acetylglucosaminyl_1-phosphate_transferase_(EC_2.7.8.-)
Eubacterium_yurii	VBIEubYur165861_1043	Cell_division_trigger_factor_(EC_5.2.1.8)
Eubacterium_yurii	VBIEubYur165861_1101	Chemotaxis_protein_methyltransferase_CheR_(EC_2.1.1.80)
Eubacterium_yurii	VBIEubYur165861_1117	Serine_protease2C_DegP_HtrA2C_do-like_(EC_3.4.21.-)
Eubacterium_yurii	VBIEubYur165861_1177	Multiple_sugar_ABC_transporter2C_ATP-binding_protein
Eubacterium_yurii	VBIEubYur165861_1233	Transport_ATP-binding_protein_CydC
Eubacterium_yurii	VBIEubYur165861_1284	Enolase_(EC_4.2.1.11)
Eubacterium_yurii	VBIEubYur165861_1363	Manganese_ABC_transporter2C_inner_membrane_permease_protein_SitD
Eubacterium_yurii	VBIEubYur165861_1370	Type_IV_fimbrial_assembly2C_ATPase_PilB
Eubacterium_yurii	VBIEubYur165861_1398	Molybdenum_transport_ATP-binding_protein_ModC_(TC_3.A.1.8.1)
Eubacterium_yurii	VBIEubYur165861_1431	Transport_ATP-binding_protein_CydC
Eubacterium_yurii	VBIEubYur165861_1703	Oligopeptide_transport_ATP-binding_protein_OppF_(TC_3.A.1.5.1)
Eubacterium_yurii	VBIEubYur165861_1704	Dipeptide_transport_ATP-binding_protein_DppD_(TC_3.A.1.5.2)
Eubacterium_yurii	VBIEubYur165861_1766	Phosphoglucosamine_mutase_(EC_5.4.2.10)
Eubacterium_yurii	VBIEubYur165861_1789	Membrane-associated_zinc_metalloprotease
Eubacterium_yurii	VBIEubYur165861_1873	Osmotically_activated_L-carnitine_choline_ABC_transporter2C_ATP-binding_protein_OpuCA
Eubacterium_yurii	VBIEubYur165861_1895	Hydroxymethylpyrimidine_ABC_transporter2C_ATPase_component
Eubacterium_yurii	VBIEubYur165861_1922	ABC_transporter2C_ATP-binding_protein
Eubacterium_yurii	VBIEubYur165861_1963	Oligopeptide_transport_ATP-binding_protein_OppD_(TC_3.A.1.5.1)
Eubacterium_yurii	VBIEubYur165861_1989	V-type_ATP_synthase_subunit_B_(EC_3.6.3.14)
Eubacterium_yurii	VBIEubYur165861_2049	RNA_polymerase_sigma_factor_SigB
Eubacterium_yurii	VBIEubYur165861_2105	Type_I_secretion_membrane_fusion_protein2C_HlyD
Filifactor_alocis	VBIFilAlo43218_0141	RNA_binding_methyltransferase_FtsJ_like
Filifactor_alocis	VBIFilAlo43218_0281	RNA_polymerase_sigma_factor_RpoD
Filifactor_alocis	VBIFilAlo43218_0365	transcriptional_regulator2C_LacI_family
Filifactor_alocis	VBIFilAlo43218_0432	ABC_transporter2C_ATP-binding_permease_protein
Filifactor_alocis	VBIFilAlo43218_0742	ABC_transporter2C_ATP-binding_protein
Filifactor_alocis	VBIFilAlo43218_1054	Hemolysins_and_related_proteins_containing_CBS_domains
Filifactor_alocis	VBIFilAlo43218_1130	ABC_transporter_ATP-binding_protein
Filifactor_alocis	VBIFilAlo43218_1180	Phosphate_regulon_transcriptional_regulatory_protein_PhoB_(SphR)
Filifactor_alocis	VBIFilAlo43218_1218	Serine_acetyltransferase_(EC_2.3.1.30)
Finegoldia_magna	VBIFinMag136925_0187	ABC_transporter2C_ATP-binding_protein
Finegoldia_magna	VBIFinMag136925_0256	hypothetical_protein
Finegoldia_magna	VBIFinMag136925_0286	Type_IV_fimbrial_assembly_protein_PilC
Finegoldia_magna	VBIFinMag136925_0293	Methionine_ABC_transporter_ATP-binding_protein
Finegoldia_magna	VBIFinMag136925_0759	GTP_pyrophosphokinase_(EC_2.7.6.5)2C_(p)ppGpp_synthetase_I
Finegoldia_magna	VBIFinMag136925_0787	Putative_coproporphyrinogen_III_oxidase_of_BS_HemN-type2C_oxygen-independent_(EC_1.3.99.22)2C_in_heat_shock_gene_cluster
Finegoldia_magna	VBIFinMag136925_0856	Peptidyl-prolyl_cis-trans_isomerase_(EC_5.2.1.8)
Finegoldia_magna	VBIFinMag136925_0903	Serine_threonine_protein_kinase_PrkC2C_regulator_of_stationary_phase
Finegoldia_magna	VBIFinMag136925_0916	Fibronectin_fibrinogen-binding_protein
Finegoldia_magna	VBIFinMag136925_0919	Molybdenum_transport_ATP-binding_protein_ModC_(TC_3.A.1.8.1)
Finegoldia_magna	VBIFinMag136925_1020	response_regulator
Finegoldia_magna	VBIFinMag136925_1165	Cell_division_protein_FtsI_[Peptidoglycan_synthetase]_(EC_2.4.1.129)
Finegoldia_magna	VBIFinMag136925_1254	Response_regulators_consisting_of_a_CheY-like_receiver_domain_and_a_HTH_DNA-binding_domain
Finegoldia_magna	VBIFinMag136925_1255	3-oxoacyl-[acyl-carrier_protein]_reductase_(EC_1.1.1.100)
Finegoldia_magna	VBIFinMag136925_1384	Transport_ATP-binding_protein_CydD
Finegoldia_magna	VBIFinMag136925_1429	Alkanesulfonates_ABC_transporter_ATP-binding_protein_Sulfonate_ABC_transporter2C_ATP-binding_subunit_SsuB
Finegoldia_magna	VBIFinMag136925_1493	ABC_transporter_ATP-binding_protein
Finegoldia_magna	VBIFinMag136925_1577	Oligopeptide_transport_ATP-binding_protein_OppD_(TC_3.A.1.5.1)
Finegoldia_magna	VBIFinMag136925_1617	Cell_division_trigger_factor_(EC_5.2.1.8)
Finegoldia_magna	VBIFinMag136925_1662	V-type_ATP_synthase_subunit_B_(EC_3.6.3.14)
Finegoldia_magna	VBIFinMag136925_1670	Selenocysteine-specific_translation_elongation_factor
Finegoldia_magna	VBIFinMag167610_0029	hypothetical_protein
Finegoldia_magna	VBIFinMag167610_0070	Tyrosine-protein_kinase_EpsD_(EC_2.7.10.2)
Finegoldia_magna	VBIFinMag167610_0087	iron_aquisition_yersiniabactin_synthesis_enzyme_(Irp2)
Finegoldia_magna	VBIFinMag167610_0090	iron_aquisition_yersiniabactin_synthesis_enzyme_(YbtT2Cresembles_thioesterases)
Finegoldia_magna	VBIFinMag167610_0169	Peptidyl-prolyl_cis-trans_isomerase_(EC_5.2.1.8)
Finegoldia_magna	VBIFinMag167610_0282	RNA_polymerase_sigma_factor_RpoD
Finegoldia_magna	VBIFinMag167610_0510	Phosphate_transport_ATP-binding_protein_PstB_(TC_3.A.1.7.1)
Finegoldia_magna	VBIFinMag167610_0605	Transport_ATP-binding_protein_CydC
Finegoldia_magna	VBIFinMag167610_0908	Oligopeptide_transport_ATP-binding_protein_OppF_(TC_3.A.1.5.1)
Finegoldia_magna	VBIFinMag167610_0926	Type_IV_fimbrial_assembly2C_ATPase_PilB
Finegoldia_magna	VBIFinMag167610_0946	FIG00648733:_hypothetical_protein
Finegoldia_magna	VBIFinMag167610_0981	RNA_polymerase_sigma_factor_SigB
Finegoldia_magna	VBIFinMag167610_1640	ABC_transporter_ATP-binding_protein
Finegoldia_magna	VBIFinMag167610_1646	Cation_transporting_ATPase2C_N-terminal:Haloacid_dehalogenase-like_hydrolase:Cation_transporting_ATPase2C_C-terminal:E1-E2_ATPase-_associated_region
Finegoldia_magna	VBIFinMag167610_1737	N-acetylmuramoyl-L-alanine_amidase_(EC_3.5.1.28)
Finegoldia_magna	VBIFinMag33027_0135	Thermonuclease
Finegoldia_magna	VBIFinMag33027_0202	RNA_polymerase_sigma_factor_SigB
Finegoldia_magna	VBIFinMag33027_0217	FIG00648173:_hypothetical_protein
Finegoldia_magna	VBIFinMag33027_0242	hypothetical_protein
Finegoldia_magna	VBIFinMag33027_0242	hypothetical_protein
Finegoldia_magna	VBIFinMag33027_0527	Magnesium_transport_P-type_atpase
Finegoldia_magna	VBIFinMag33027_0810	Osmosensitive_K+_channel_histidine_kinase_KdpD_(EC_2.7.3.-)
Finegoldia_magna	VBIFinMag33027_0849	thermonuclease(_EC:3.1.31.1_)
Finegoldia_magna	VBIFinMag33027_0856	Molybdenum_transport_ATP-binding_protein_ModC_(TC_3.A.1.8.1)
Finegoldia_magna	VBIFinMag33027_0994	Enolase_(EC_4.2.1.11)
Finegoldia_magna	VBIFinMag33027_1564	cell_surface_protein
Finegoldia_magna	VBIFinMag33027_1780	Oligopeptide_transport_ATP-binding_protein_OppD_(TC_3.A.1.5.1)
Fusobacterium_gonidiaformans	VBIFusGon64844_0226	Cholinephosphate_cytidylyltransferase_(EC_2.7.7.15)
Fusobacterium_gonidiaformans	VBIFusGon64844_0327	Enolase_(EC_4.2.1.11)
Fusobacterium_gonidiaformans	VBIFusGon64844_0393	Heat_shock_protein_60_family_chaperone_GroEL
Fusobacterium_gonidiaformans	VBIFusGon64844_0402	RNA_polymerase_sigma_factor_RpoD
Fusobacterium_gonidiaformans	VBIFusGon64844_0524	Fibronectin_fibrinogen-binding_protein
Fusobacterium_gonidiaformans	VBIFusGon64844_0711	UTP--glucose-1-phosphate_uridylyltransferase_(EC_2.7.7.9)
Fusobacterium_gonidiaformans	VBIFusGon64844_0807	ABC_transporter2C_ATP-binding_permease_protein
Fusobacterium_gonidiaformans	VBIFusGon64844_0860	Beta_12C4_glucosyltransferase
Fusobacterium_gonidiaformans	VBIFusGon64844_0861	ADP-heptose--lipooligosaccharide_heptosyltransferase_II_(EC_2.4.1.-)
Fusobacterium_gonidiaformans	VBIFusGon64844_0983	Phosphoglucosamine_mutase_(EC_5.4.2.10)
Fusobacterium_gonidiaformans	VBIFusGon64844_1205	3-deoxy-D-manno-octulosonic-acid_transferase_(EC_2.-.-.-)
Fusobacterium_gonidiaformans	VBIFusGon64844_1226	2-Keto-3-deoxy-D-manno-octulosonate-8-phosphate_synthase_(EC_2.5.1.55)
Fusobacterium_gonidiaformans	VBIFusGon64844_1298	Autolysis_histidine_kinase_LytS
Fusobacterium_gonidiaformans	VBIFusGon64844_1381	Phosphatidate_cytidylyltransferase_(EC_2.7.7.41)
Fusobacterium_gonidiaformans	VBIFusGon64844_1429	Gamma-glutamyltranspeptidase_(EC_2.3.2.2)
Fusobacterium_gonidiaformans	VBIFusGon64844_1446	ABC_transporter_in_pyoverdin_gene_cluster2C_ATP-binding_component
Fusobacterium_gonidiaformans	VBIFusGon64844_1562	RNA_binding_methyltransferase_FtsJ_like
Fusobacterium_necrophorum	VBIFusNec223292_0200	FIG00671216:_hypothetical_protein
Fusobacterium_necrophorum	VBIFusNec223292_0302	L-proline_glycine_betaine_ABC_transport_system_permease_protein_ProV_(TC_3.A.1.12.1)
Fusobacterium_necrophorum	VBIFusNec223292_0357	Tetraacyldisaccharide_4-kinase_(EC_2.7.1.130)
Fusobacterium_necrophorum	VBIFusNec223292_0445	Lipopolysaccharide_ABC_transporter2C_ATP-binding_protein_LptB
Fusobacterium_necrophorum	VBIFusNec223292_0738	Phosphate_regulon_transcriptional_regulatory_protein_PhoB_(SphR)
Fusobacterium_necrophorum	VBIFusNec223292_0950	hypothetical_protein
Fusobacterium_necrophorum	VBIFusNec223292_1019	Methionyl-tRNA_formyltransferase_(EC_2.1.2.9)
Fusobacterium_necrophorum	VBIFusNec223292_1064	Lipid_A_export_ATP-binding_permease_protein_MsbA
Fusobacterium_necrophorum	VBIFusNec223292_1320	Dipeptide_transport_ATP-binding_protein_dppF
Fusobacterium_necrophorum	VBIFusNec223292_1412	3-oxoacyl-[acyl-carrier_protein]_reductase_(EC_1.1.1.100)
Fusobacterium_necrophorum	VBIFusNec223292_1532	FIG00668134:_hypothetical_protein
Fusobacterium_necrophorum	VBIFusNec223292_1561	two-component_response_regulator
Fusobacterium_necrophorum	VBIFusNec223292_1771	Hemolysin_III
Fusobacterium_necrophorum	VBIFusNec223292_1831	probable_ABC_transporter
Fusobacterium_necrophorum	VBIFusNec223292_2061	Haemin_uptake_system_permease_protein
Fusobacterium_nucleatum	VBIFusNuc113593_0026	Nitrogen_regulation_protein_NtrC
Fusobacterium_nucleatum	VBIFusNuc113593_0035	sensory_box_sensor_histidine_kinase_response_regulator
Fusobacterium_nucleatum	VBIFusNuc113593_0036	Alcohol_dehydrogenase_(EC_1.1.1.1)
Fusobacterium_nucleatum	VBIFusNuc113593_0072	Putrescine_transport_ATP-binding_protein_PotA_(TC_3.A.1.11.1)
Fusobacterium_nucleatum	VBIFusNuc113593_0088	Oligopeptide_transport_ATP-binding_protein_OppF_(TC_3.A.1.5.1)
Fusobacterium_nucleatum	VBIFusNuc113593_0106	FIG00669226:_hypothetical_protein
Fusobacterium_nucleatum	VBIFusNuc113593_0109	RNA_polymerase_sigma_factor_RpoD
Fusobacterium_nucleatum	VBIFusNuc113593_0160	UTP--glucose-1-phosphate_uridylyltransferase_(EC_2.7.7.9)
Fusobacterium_nucleatum	VBIFusNuc113593_0165	Two-component_response_regulator
Fusobacterium_nucleatum	VBIFusNuc113593_0204	2-Keto-3-deoxy-D-manno-octulosonate-8-phosphate_synthase_(EC_2.5.1.55)
Fusobacterium_nucleatum	VBIFusNuc113593_0228	RNA_binding_methyltransferase_FtsJ_like
Fusobacterium_nucleatum	VBIFusNuc113593_0359	Lipid_A_export_ATP-binding_permease_protein_MsbA_(EC_3.6.3.25)
Fusobacterium_nucleatum	VBIFusNuc113593_0432	Probable_cation-transporting_ATPase
Fusobacterium_nucleatum	VBIFusNuc113593_0561	probable_ABC_transporter
Fusobacterium_nucleatum	VBIFusNuc113593_0600	Ribonuclease_PH_(EC_2.7.7.56)_Nucleoside_5-triphosphatase_RdgB_(dHAPTP2C_dITP2C_XTP-specific)_(EC_3.6.1.15)
Fusobacterium_nucleatum	VBIFusNuc113593_0658	3-deoxy-D-manno-octulosonic-acid_transferase_(EC_2.-.-.-)
Fusobacterium_nucleatum	VBIFusNuc113593_0740	N-acetylneuraminate_synthase_(EC_2.5.1.56)
Fusobacterium_nucleatum	VBIFusNuc113593_0741	Sialic_acid_biosynthesis_protein_NeuD2C_O-acetyltransferase
Fusobacterium_nucleatum	VBIFusNuc113593_0745	hypothetical_protein
Fusobacterium_nucleatum	VBIFusNuc113593_0748	UDP-N-acetylglucosamine_42C6-dehydratase_(EC_4.2.1.-)
Fusobacterium_nucleatum	VBIFusNuc113593_0750	dTDP-4-dehydrorhamnose_reductase_(EC_1.1.1.133)
Fusobacterium_nucleatum	VBIFusNuc113593_0765	hypothetical_protein
Fusobacterium_nucleatum	VBIFusNuc113593_0776	Adenylylsulfate_kinase_(EC_2.7.1.25)
Fusobacterium_nucleatum	VBIFusNuc113593_0777	Methyltransferase_(EC_2.1.1.-)2C_possibly_involved_in_O-methyl_phosphoramidate_capsule_modification
Fusobacterium_nucleatum	VBIFusNuc113593_0778	Phosphoenolpyruvate_synthase_Pyruvate_phosphate_dikinase
Fusobacterium_nucleatum	VBIFusNuc113593_0787	Protein_export_cytoplasm_protein_SecA_ATPase_RNA_helicase_(TC_3.A.5.1.1)
Fusobacterium_nucleatum	VBIFusNuc113593_0825	Enolase_(EC_4.2.1.11)
Fusobacterium_nucleatum	VBIFusNuc113593_0868	ABC_transporter_in_pyoverdin_gene_cluster2C_ATP-binding_component
Fusobacterium_nucleatum	VBIFusNuc113593_0914	Porphobilinogen_deaminase_(EC_2.5.1.61)
Fusobacterium_nucleatum	VBIFusNuc113593_0927	Methionine_ABC_transporter_ATP-binding_protein
Fusobacterium_nucleatum	VBIFusNuc113593_0935	hypothetical_protein
Fusobacterium_nucleatum	VBIFusNuc113593_0941	Manganese_ABC_transporter2C_periplasmic-binding_protein_SitA
Fusobacterium_nucleatum	VBIFusNuc113593_0944	Manganese_ABC_transporter2C_ATP-binding_protein_SitB
Fusobacterium_nucleatum	VBIFusNuc113593_0982	Lipopolysaccharide_ABC_transporter2C_ATP-binding_protein_LptB
Fusobacterium_nucleatum	VBIFusNuc113593_1204	Methionyl-tRNA_formyltransferase_(EC_2.1.2.9)
Fusobacterium_nucleatum	VBIFusNuc113593_1207	Hemolysins_and_related_proteins_containing_CBS_domains
Fusobacterium_nucleatum	VBIFusNuc113593_1211	GTP_pyrophosphokinase_(EC_2.7.6.5)2C_(p)ppGpp_synthetase_I
Fusobacterium_nucleatum	VBIFusNuc113593_1248	UDP-N-acetylmuramoylalanyl-D-glutamyl-22C_6-diaminopimelate--D-alanyl-D-alanine_ligase_(EC_6.3.2.10)
Fusobacterium_nucleatum	VBIFusNuc113593_1253	UDP-N-acetylenolpyruvoylglucosamine_reductase_(EC_1.1.1.158)
Fusobacterium_nucleatum	VBIFusNuc113593_1270	Lipid_A_export_ATP-binding_permease_protein_MsbA
Fusobacterium_nucleatum	VBIFusNuc113593_1343	Porphobilinogen_synthase_(EC_4.2.1.24)
Fusobacterium_nucleatum	VBIFusNuc113593_1382	Phosphoheptose_isomerase_(EC_5.3.1.-)
Fusobacterium_nucleatum	VBIFusNuc113593_1414	Glutamate-1-semialdehyde_aminotransferase_(EC_5.4.3.8)
Fusobacterium_nucleatum	VBIFusNuc113593_1417	ADP-heptose--lipooligosaccharide_heptosyltransferase_II_(EC_2.4.1.-)
Fusobacterium_nucleatum	VBIFusNuc113593_1476	FIG00668134:_hypothetical_protein
Fusobacterium_nucleatum	VBIFusNuc113593_1480	Conjugative_transfer_protein_TrbE
Fusobacterium_nucleatum	VBIFusNuc113593_1499	Lipoprotein_releasing_system_ATP-binding_protein_LolD
Fusobacterium_nucleatum	VBIFusNuc113593_1511	UDP-3-O-[3-hydroxymyristoyl]_N-acetylglucosamine_deacetylase_(EC_3.5.1.-)
Fusobacterium_nucleatum	VBIFusNuc113593_1512	(3R)-hydroxymyristoyl-[acyl_carrier_protein]_dehydratase_(EC_4.2.1.-)
Fusobacterium_nucleatum	VBIFusNuc113593_1513	Acyl-[acyl-carrier-protein]--UDP-N-_acetylglucosamine_O-acyltransferase_(EC_2.3.1.129)
Fusobacterium_nucleatum	VBIFusNuc113593_1515	Lipid-A-disaccharide_synthase_(EC_2.4.1.182)
Fusobacterium_nucleatum	VBIFusNuc113593_1595	ABC_transporter_ATP-binding_protein
Fusobacterium_nucleatum	VBIFusNuc113593_1599	ABC_transporter_ATP-binding_protein
Fusobacterium_nucleatum	VBIFusNuc113593_1675	Branched-chain_amino_acid_transport_ATP-binding_protein_LivG_(TC_3.A.1.4.1)
Fusobacterium_nucleatum	VBIFusNuc113593_1691	CoA-acylating_propionaldehyde_dehydrogenase
Fusobacterium_nucleatum	VBIFusNuc113593_1707	Dipeptide_transport_ATP-binding_protein_DppF_(TC_3.A.1.5.2)
Fusobacterium_nucleatum	VBIFusNuc113593_1759	UDP-3-O-[3-hydroxymyristoyl]_glucosamine_N-acyltransferase_(EC_2.3.1.-)
Fusobacterium_nucleatum	VBIFusNuc113593_1810	ClpB_protein
Fusobacterium_nucleatum	VBIFusNuc113593_1879	ATPase_component_BioM_of_energizing_module_of_biotin_ECF_transporter
Fusobacterium_nucleatum	VBIFusNuc113593_1884	Glycine_betaine_transport_ATP-binding_protein
Fusobacterium_nucleatum	VBIFusNuc113593_2126	Acetaldehyde_dehydrogenase2C_ethanolamine_utilization_cluster
Fusobacterium_nucleatum	VBIFusNuc113593_2146	Malonyl_CoA-acyl_carrier_protein_transacylase_(EC_2.3.1.39)
Fusobacterium_nucleatum	VBIFusNuc113593_2146	Malonyl_CoA-acyl_carrier_protein_transacylase_(EC_2.3.1.39)
Fusobacterium_nucleatum	VBIFusNuc113593_2146	Malonyl_CoA-acyl_carrier_protein_transacylase_(EC_2.3.1.39)
Fusobacterium_nucleatum	VBIFusNuc113593_2146	Malonyl_CoA-acyl_carrier_protein_transacylase_(EC_2.3.1.39)
Fusobacterium_nucleatum	VBIFusNuc113593_2146	Malonyl_CoA-acyl_carrier_protein_transacylase_(EC_2.3.1.39)
Fusobacterium_nucleatum	VBIFusNuc113593_2146	Malonyl_CoA-acyl_carrier_protein_transacylase_(EC_2.3.1.39)
Fusobacterium_nucleatum	VBIFusNuc113593_2146	Malonyl_CoA-acyl_carrier_protein_transacylase_(EC_2.3.1.39)
Fusobacterium_nucleatum	VBIFusNuc113593_2146	Malonyl_CoA-acyl_carrier_protein_transacylase_(EC_2.3.1.39)
Fusobacterium_nucleatum	VBIFusNuc113593_2285	ABC-type_polar_amino_acid_transport_system2C_ATPase_component
Fusobacterium_nucleatum	VBIFusNuc122357_0027	Dipeptide_transport_ATP-binding_protein_DppD_(TC_3.A.1.5.2)
Fusobacterium_nucleatum	VBIFusNuc122357_0105	Twitching_motility_protein_PilT
Fusobacterium_nucleatum	VBIFusNuc122357_0161	Cholinephosphate_cytidylyltransferase_(EC_2.7.7.15)
Fusobacterium_nucleatum	VBIFusNuc122357_0163	Choline_kinase_(EC_2.7.1.32)
Fusobacterium_nucleatum	VBIFusNuc122357_0177	Gluconate_5-dehydrogenase
Fusobacterium_nucleatum	VBIFusNuc122357_0207	Protein_export_cytoplasm_protein_SecA_ATPase_RNA_helicase_(TC_3.A.5.1.1)
Fusobacterium_nucleatum	VBIFusNuc122357_0296	probable_ABC_transporter
Fusobacterium_nucleatum	VBIFusNuc122357_0306	Nitrogen_regulation_protein_NtrC
Fusobacterium_nucleatum	VBIFusNuc122357_0451	Alkyl_hydroperoxide_reductase_protein_C_(EC_1.6.4.-)
Fusobacterium_nucleatum	VBIFusNuc122357_0557	Type_IV_fimbrial_assembly2C_ATPase_PilB
Fusobacterium_nucleatum	VBIFusNuc122357_0871	Putative_large_exoprotein_involved_in_heme_utilization_or_adhesion_of_ShlA_HecA_FhaA_family
Fusobacterium_nucleatum	VBIFusNuc122357_0937	ATP_synthase_alpha_chain_(EC_3.6.3.14)
Fusobacterium_nucleatum	VBIFusNuc122357_0976	Dipeptide_transport_ATP-binding_protein_DppF_(TC_3.A.1.5.2)
Fusobacterium_nucleatum	VBIFusNuc122357_1030	Porphobilinogen_synthase_(EC_4.2.1.24)
Fusobacterium_nucleatum	VBIFusNuc122357_1109	Beta_12C4_glucosyltransferase
Fusobacterium_nucleatum	VBIFusNuc122357_1110	ADP-heptose--lipooligosaccharide_heptosyltransferase_II_(EC_2.4.1.-)
Fusobacterium_nucleatum	VBIFusNuc122357_1158	UDP-3-O-[3-hydroxymyristoyl]_N-acetylglucosamine_deacetylase_(EC_3.5.1.-)
Fusobacterium_nucleatum	VBIFusNuc122357_1234	Manganese_ABC_transporter2C_ATP-binding_protein_SitB
Fusobacterium_nucleatum	VBIFusNuc122357_1240	Heat_shock_protein_60_family_chaperone_GroEL
Fusobacterium_nucleatum	VBIFusNuc122357_1334	Hypothetical_radical_SAM_family_enzyme2C_NOT_coproporphyrinogen_III_oxidase2C_oxygen-independent
Fusobacterium_nucleatum	VBIFusNuc122357_1369	3-deoxy-manno-octulosonate_cytidylyltransferase_(EC_2.7.7.38)
Fusobacterium_nucleatum	VBIFusNuc122357_1388	ABC_transporter_ATP-binding_protein
Fusobacterium_nucleatum	VBIFusNuc122357_1438	Gamma-glutamyltranspeptidase_(EC_2.3.2.2)
Fusobacterium_nucleatum	VBIFusNuc122357_1466	Arabinose_5-phosphate_isomerase_(EC_5.3.1.13)
Fusobacterium_nucleatum	VBIFusNuc122357_1805	Putative_mannosyltransferase_involved_in_polysaccharide_biosynthesis
Fusobacterium_nucleatum	VBIFusNuc122357_1831	UTP--glucose-1-phosphate_uridylyltransferase_(EC_2.7.7.9)
Fusobacterium_nucleatum	VBIFusNuc122357_1913	ABC_transporter_ATP-binding_protein
Fusobacterium_nucleatum	VBIFusNuc122357_2021	UDP-N-acetylmuramoylalanyl-D-glutamyl-22C_6-diaminopimelate--D-alanyl-D-alanine_ligase_(EC_6.3.2.10)
Fusobacterium_nucleatum	VBIFusNuc122357_2049	Methionyl-tRNA_formyltransferase_(EC_2.1.2.9)
Fusobacterium_nucleatum	VBIFusNuc129935_0109	Hemin_ABC_transporter2C_permease_protein
Fusobacterium_nucleatum	VBIFusNuc129935_0225	Lipoprotein_releasing_system_ATP-binding_protein_LolD
Fusobacterium_nucleatum	VBIFusNuc129935_0236	UDP-3-O-[3-hydroxymyristoyl]_N-acetylglucosamine_deacetylase_(EC_3.5.1.-)
Fusobacterium_nucleatum	VBIFusNuc129935_0288	Glutamyl-tRNA_reductase_(EC_1.2.1.70)
Fusobacterium_nucleatum	VBIFusNuc129935_0312	Manganese_ABC_transporter2C_ATP-binding_protein_SitB
Fusobacterium_nucleatum	VBIFusNuc129935_0318	Heat_shock_protein_60_family_chaperone_GroEL
Fusobacterium_nucleatum	VBIFusNuc129935_0331	Fibronectin_fibrinogen-binding_protein
Fusobacterium_nucleatum	VBIFusNuc129935_0352	Nickel_transport_ATP-binding_protein_NikE_(TC_3.A.1.5.3)
Fusobacterium_nucleatum	VBIFusNuc129935_0439	Sensory_Transduction_Protein_Kinase
Fusobacterium_nucleatum	VBIFusNuc129935_0469	Branched-chain_amino_acid_transport_ATP-binding_protein_LivG_(TC_3.A.1.4.1)
Fusobacterium_nucleatum	VBIFusNuc129935_0629	Lipopolysaccharide_ABC_transporter2C_ATP-binding_protein_LptB
Fusobacterium_nucleatum	VBIFusNuc129935_0657	RNA_polymerase_sigma_factor_RpoD
Fusobacterium_nucleatum	VBIFusNuc129935_0706	Putrescine_transport_ATP-binding_protein_PotA_(TC_3.A.1.11.1)
Fusobacterium_nucleatum	VBIFusNuc129935_0720	ATP_synthase_alpha_chain_(EC_3.6.3.14)
Fusobacterium_nucleatum	VBIFusNuc129935_0777	Glycerol-3-phosphate_dehydrogenase_(EC_1.1.5.3)
Fusobacterium_nucleatum	VBIFusNuc129935_0900	Tetraacyldisaccharide_4-kinase_(EC_2.7.1.130)
Fusobacterium_nucleatum	VBIFusNuc129935_1008	Ribonuclease_PH_(EC_2.7.7.56)_Nucleoside_5-triphosphatase_RdgB_(dHAPTP2C_dITP2C_XTP-specific)_(EC_3.6.1.15)
Fusobacterium_nucleatum	VBIFusNuc129935_1039	Alcohol_dehydrogenase_(EC_1.1.1.1)3B_Acetaldehyde_dehydrogenase_(EC_1.2.1.10)
Fusobacterium_nucleatum	VBIFusNuc129935_1248	ATPase_component_BioM_of_energizing_module_of_biotin_ECF_transporter
Fusobacterium_nucleatum	VBIFusNuc129935_1253	Iron(III)_dicitrate_transport_system_permease_protein_FecD_(TC_3.A.1.14.1)
Fusobacterium_nucleatum	VBIFusNuc129935_1254	Vitamin_B12_ABC_transporter2C_ATPase_component_BtuD
Fusobacterium_nucleatum	VBIFusNuc129935_1258	Glycine_betaine_transport_ATP-binding_protein
Fusobacterium_nucleatum	VBIFusNuc129935_1338	ABC_transporter_ATP-binding_protein
Fusobacterium_nucleatum	VBIFusNuc129935_1359	3-deoxy-manno-octulosonate_cytidylyltransferase_(EC_2.7.7.38)
Fusobacterium_nucleatum	VBIFusNuc129935_1609	Poly-gamma-glutamate_synthase_subunit_PgsB_CapB_(EC_6.3.2.-)
Fusobacterium_nucleatum	VBIFusNuc129935_1633	Dipeptide_transport_ATP-binding_protein_DppD_(TC_3.A.1.5.2)
Fusobacterium_nucleatum	VBIFusNuc129935_1867	3-deoxy-D-manno-octulosonic-acid_transferase_(EC_2.-.-.-)
Fusobacterium_nucleatum	VBIFusNuc129935_1929	dTDP-glucose_42C6-dehydratase_(EC_4.2.1.46)
Fusobacterium_nucleatum	VBIFusNuc129935_1931	Probable_poly(beta-D-mannuronate)_O-acetylase_(EC_2.3.1.-)
Fusobacterium_nucleatum	VBIFusNuc129935_1936	N-acetylneuraminate_synthase_(EC_2.5.1.56)
Fusobacterium_nucleatum	VBIFusNuc129935_1944	Myo-inositol_2-dehydrogenase_(EC_1.1.1.18)
Fusobacterium_nucleatum	VBIFusNuc129935_1950	UDP-glucose_dehydrogenase_(EC_1.1.1.22)
Fusobacterium_nucleatum	VBIFusNuc129935_1951	UDP-4-amino-4-deoxy-L-arabinose--oxoglutarate_aminotransferase_(EC_2.6.1.-)
Fusobacterium_nucleatum	VBIFusNuc129935_1955	dTDP-4-dehydrorhamnose_reductase_(EC_1.1.1.133)
Fusobacterium_nucleatum	VBIFusNuc129935_1981	Transport_ATP-binding_protein_CydC
Fusobacterium_nucleatum	VBIFusNuc129935_1988	Protein_export_cytoplasm_protein_SecA_ATPase_RNA_helicase_(TC_3.A.5.1.1)
Fusobacterium_nucleatum	VBIFusNuc129935_2002	V-type_ATP_synthase_subunit_B_(EC_3.6.3.14)
Fusobacterium_nucleatum	VBIFusNuc129935_2037	ADP-heptose_synthase_(EC_2.7.-.-)_D-glycero-beta-D-manno-heptose_7-phosphate_kinase
Fusobacterium_nucleatum	VBIFusNuc158391_0006	L-proline_glycine_betaine_ABC_transport_system_permease_protein_ProV_(TC_3.A.1.12.1)
Fusobacterium_nucleatum	VBIFusNuc158391_0097	Oligopeptide_transport_ATP-binding_protein_OppD_(TC_3.A.1.5.1)
Fusobacterium_nucleatum	VBIFusNuc158391_0350	UTP--glucose-1-phosphate_uridylyltransferase_(EC_2.7.7.9)
Fusobacterium_nucleatum	VBIFusNuc158391_0400	RNA_polymerase_sigma_factor_RpoD
Fusobacterium_nucleatum	VBIFusNuc158391_0403	FIG00669226:_hypothetical_protein
Fusobacterium_nucleatum	VBIFusNuc158391_0524	Iron(III)_dicitrate_transport_ATP-binding_protein_FecE_(TC_3.A.1.14.1)
Fusobacterium_nucleatum	VBIFusNuc158391_0525	Vitamin_B12_ABC_transporter2C_permease_component_BtuC
Fusobacterium_nucleatum	VBIFusNuc158391_0579	Aspartate_racemase_(EC_5.1.1.13)
Fusobacterium_nucleatum	VBIFusNuc158391_0624	Hydroxymethylpyrimidine_ABC_transporter2C_ATPase_component
Fusobacterium_nucleatum	VBIFusNuc158391_0728	Malonyl_CoA-acyl_carrier_protein_transacylase_(EC_2.3.1.39)
Fusobacterium_nucleatum	VBIFusNuc158391_0728	Malonyl_CoA-acyl_carrier_protein_transacylase_(EC_2.3.1.39)
Fusobacterium_nucleatum	VBIFusNuc158391_0728	Malonyl_CoA-acyl_carrier_protein_transacylase_(EC_2.3.1.39)
Fusobacterium_nucleatum	VBIFusNuc158391_0728	Malonyl_CoA-acyl_carrier_protein_transacylase_(EC_2.3.1.39)
Fusobacterium_nucleatum	VBIFusNuc158391_0728	Malonyl_CoA-acyl_carrier_protein_transacylase_(EC_2.3.1.39)
Fusobacterium_nucleatum	VBIFusNuc158391_0745	probable_ABC_transporter
Fusobacterium_nucleatum	VBIFusNuc158391_0764	sensory_box_sensor_histidine_kinase_response_regulator
Fusobacterium_nucleatum	VBIFusNuc158391_0792	Ribonuclease_PH_(EC_2.7.7.56)_Nucleoside_5-triphosphatase_RdgB_(dHAPTP2C_dITP2C_XTP-specific)_(EC_3.6.1.15)
Fusobacterium_nucleatum	VBIFusNuc158391_0970	dTDP-glucose_42C6-dehydratase_(EC_4.2.1.46)
Fusobacterium_nucleatum	VBIFusNuc158391_0976	Glycogen_synthase2C_ADP-glucose_transglucosylase_(EC_2.4.1.21)
Fusobacterium_nucleatum	VBIFusNuc158391_0977	Myo-inositol_2-dehydrogenase_(EC_1.1.1.18)
Fusobacterium_nucleatum	VBIFusNuc158391_0979	UDP-3-O-[3-hydroxymyristoyl]_glucosamine_N-acyltransferase_(EC_2.3.1.-)
Fusobacterium_nucleatum	VBIFusNuc158391_0984	Acetyltransferase_(EC_2.3.1.-)
Fusobacterium_nucleatum	VBIFusNuc158391_0986	Bacillosamine_Legionaminic_acid_biosynthesis_aminotransferase_PglE3B_4-keto-6-deoxy-N-Acetyl-D-hexosaminyl-(Lipid_carrier)_aminotransferase
Fusobacterium_nucleatum	VBIFusNuc158391_0992	ADP-L-glycero-D-manno-heptose-6-epimerase_(EC_5.1.3.20)
Fusobacterium_nucleatum	VBIFusNuc158391_1009	Protein_export_cytoplasm_protein_SecA_ATPase_RNA_helicase_(TC_3.A.5.1.1)
Fusobacterium_nucleatum	VBIFusNuc158391_1151	Probable_cation-transporting_ATPase
Fusobacterium_nucleatum	VBIFusNuc158391_1184	Adenosylmethionine-8-amino-7-oxononanoate_aminotransferase_(EC_2.6.1.62)
Fusobacterium_nucleatum	VBIFusNuc158391_1357	ABC_transporter_ATP-binding_protein
Fusobacterium_nucleatum	VBIFusNuc158391_1410	Hypothetical_radical_SAM_family_enzyme2C_NOT_coproporphyrinogen_III_oxidase2C_oxygen-independent
Fusobacterium_nucleatum	VBIFusNuc158391_1411	Haemin_uptake_system_ATP-binding_protein
Fusobacterium_nucleatum	VBIFusNuc158391_1509	Mobile_element_protein
Fusobacterium_nucleatum	VBIFusNuc158391_1517	Sigma-54_dependent_transcriptional_regulator
Fusobacterium_nucleatum	VBIFusNuc158391_1526	Heat_shock_protein_60_family_chaperone_GroEL
Fusobacterium_nucleatum	VBIFusNuc158391_1543	Manganese_ABC_transporter2C_ATP-binding_protein_SitB
Fusobacterium_nucleatum	VBIFusNuc158391_1567	Glutamyl-tRNA_reductase_(EC_1.2.1.70)
Fusobacterium_nucleatum	VBIFusNuc158391_1616	Lipid-A-disaccharide_synthase_(EC_2.4.1.182)
Fusobacterium_nucleatum	VBIFusNuc158391_1619	(3R)-hydroxymyristoyl-[acyl_carrier_protein]_dehydratase_(EC_4.2.1.-)
Fusobacterium_nucleatum	VBIFusNuc158391_1620	UDP-3-O-[3-hydroxymyristoyl]_N-acetylglucosamine_deacetylase_(EC_3.5.1.-)
Fusobacterium_nucleatum	VBIFusNuc158391_1675	ADP-heptose--lipooligosaccharide_heptosyltransferase_II_(EC_2.4.1.-)
Fusobacterium_nucleatum	VBIFusNuc158391_1676	Beta_12C4_glucosyltransferase
Fusobacterium_nucleatum	VBIFusNuc158391_1678	Glutamate-1-semialdehyde_aminotransferase_(EC_5.4.3.8)
Fusobacterium_nucleatum	VBIFusNuc158391_1710	Phosphoheptose_isomerase_(EC_5.3.1.-)
Fusobacterium_nucleatum	VBIFusNuc158391_1925	Type_IV_fimbrial_assembly2C_ATPase_PilB
Fusobacterium_nucleatum	VBIFusNuc158391_2024	UDP-N-acetylenolpyruvoylglucosamine_reductase_(EC_1.1.1.158)
Fusobacterium_nucleatum	VBIFusNuc158391_2029	UDP-N-acetylmuramoylalanyl-D-glutamyl-22C_6-diaminopimelate--D-alanyl-D-alanine_ligase_(EC_6.3.2.10)
Fusobacterium_nucleatum	VBIFusNuc158391_2052	GTP_pyrophosphokinase_(EC_2.7.6.5)2C_(p)ppGpp_synthetase_I
Fusobacterium_nucleatum	VBIFusNuc158391_2056	Hemolysins_and_related_proteins_containing_CBS_domains
Fusobacterium_nucleatum	VBIFusNuc158391_2059	Methionyl-tRNA_formyltransferase_(EC_2.1.2.9)
Fusobacterium_nucleatum	VBIFusNuc158391_2096	Dipeptide_transport_ATP-binding_protein_DppF_(TC_3.A.1.5.2)
Fusobacterium_nucleatum	VBIFusNuc158391_2232	ABC-type_hemin_transport_system2C_ATPase_component
Fusobacterium_nucleatum	VBIFusNuc158391_2233	Hemin_ABC_transporter2C_permease_protein
Fusobacterium_nucleatum	VBIFusNuc158391_2265	ATPase_component_BioM_of_energizing_module_of_biotin_ECF_transporter
Fusobacterium_nucleatum	VBIFusNuc158391_2285	Cell_division_trigger_factor_(EC_5.2.1.8)
Fusobacterium_nucleatum	VBIFusNuc158391_2326	UDP-3-O-[3-hydroxymyristoyl]_glucosamine_N-acyltransferase_(EC_2.3.1.-)
Fusobacterium_nucleatum	VBIFusNuc158391_2359	ClpB_protein
Fusobacterium_nucleatum	VBIFusNuc158391_2401	Conjugative_transfer_protein_TrbE
Fusobacterium_nucleatum	VBIFusNuc158391_2432	Lipopolysaccharide_ABC_transporter2C_ATP-binding_protein_LptB
Fusobacterium_nucleatum	VBIFusNuc247698_0067	Putrescine_transport_ATP-binding_protein_PotA_(TC_3.A.1.11.1)
Fusobacterium_nucleatum	VBIFusNuc247698_0195	(3R)-hydroxymyristoyl-[acyl_carrier_protein]_dehydratase_(EC_4.2.1.-)
Fusobacterium_nucleatum	VBIFusNuc247698_0201	DNA-binding_response_regulator
Fusobacterium_nucleatum	VBIFusNuc247698_0203	Lipoprotein_releasing_system_ATP-binding_protein_LolD
Fusobacterium_nucleatum	VBIFusNuc247698_0221	Putative_coproporphyrinogen_III_oxidase_of_BS_HemN-type2C_oxygen-independent_(EC_1.3.99.22)2C_in_heat_shock_gene_cluster
Fusobacterium_nucleatum	VBIFusNuc247698_0222	Phosphoglucosamine_mutase_(EC_5.4.2.10)
Fusobacterium_nucleatum	VBIFusNuc247698_0230	GTP_pyrophosphokinase_(EC_2.7.6.5)2C_(p)ppGpp_synthetase_I
Fusobacterium_nucleatum	VBIFusNuc247698_0310	Oligopeptide_transport_ATP-binding_protein_OppD_(TC_3.A.1.5.1)
Fusobacterium_nucleatum	VBIFusNuc247698_0329	UDP-glucose_4-epimerase_(EC_5.1.3.2)
Fusobacterium_nucleatum	VBIFusNuc247698_0331	Putrescine_transport_ATP-binding_protein_PotA_(TC_3.A.1.11.1)
Fusobacterium_nucleatum	VBIFusNuc247698_0348	Dipeptide_transport_ATP-binding_protein_DppF_(TC_3.A.1.5.2)
Fusobacterium_nucleatum	VBIFusNuc247698_0390	Protein_export_cytoplasm_protein_SecA_ATPase_RNA_helicase_(TC_3.A.5.1.1)
Fusobacterium_nucleatum	VBIFusNuc247698_0428	Glycine_betaine_transport_ATP-binding_protein
Fusobacterium_nucleatum	VBIFusNuc247698_0440	Cell_division_trigger_factor_(EC_5.2.1.8)
Fusobacterium_nucleatum	VBIFusNuc247698_0505	Dipeptide_transport_ATP-binding_protein_DppF_(TC_3.A.1.5.2)
Fusobacterium_nucleatum	VBIFusNuc247698_0514	ABC_transporter_ATP-binding_protein
Fusobacterium_nucleatum	VBIFusNuc247698_0564	Porphobilinogen_deaminase_(EC_2.5.1.61)
Fusobacterium_nucleatum	VBIFusNuc247698_0610	dTDP-glucose_42C6-dehydratase_(EC_4.2.1.46)
Fusobacterium_nucleatum	VBIFusNuc247698_0754	3-deoxy-manno-octulosonate_cytidylyltransferase_(EC_2.7.7.38)
Fusobacterium_nucleatum	VBIFusNuc247698_0776	Arabinose_5-phosphate_isomerase_(EC_5.3.1.13)
Fusobacterium_nucleatum	VBIFusNuc247698_0800	Type_IV_fimbrial_assembly2C_ATPase_PilB
Fusobacterium_nucleatum	VBIFusNuc247698_0826	FIG00669720:_hypothetical_protein
Fusobacterium_nucleatum	VBIFusNuc247698_0987	Beta_12C4_glucosyltransferase
Fusobacterium_nucleatum	VBIFusNuc247698_0999	Manganese_ABC_transporter2C_ATP-binding_protein_SitB
Fusobacterium_nucleatum	VBIFusNuc247698_1003	UTP--glucose-1-phosphate_uridylyltransferase_(EC_2.7.7.9)
Fusobacterium_nucleatum	VBIFusNuc247698_1018	Lipopolysaccharide_ABC_transporter2C_ATP-binding_protein_LptB
Fusobacterium_nucleatum	VBIFusNuc247698_1068	Hydroxymethylpyrimidine_ABC_transporter2C_ATPase_component
Fusobacterium_nucleatum	VBIFusNuc247698_1092	Haemin_uptake_system_ATP-binding_protein
Fusobacterium_nucleatum	VBIFusNuc247698_1170	Lipid_A_export_ATP-binding_permease_protein_MsbA_(EC_3.6.3.25)
Fusobacterium_nucleatum	VBIFusNuc247698_1235	Undecaprenyl_pyrophosphate_synthetase_(EC_2.5.1.31)
Fusobacterium_nucleatum	VBIFusNuc247698_1309	RNA_polymerase_sigma_factor_RpoD
Fusobacterium_nucleatum	VBIFusNuc247698_1363	3-deoxy-D-manno-octulosonic-acid_transferase_(EC_2.-.-.-)
Fusobacterium_nucleatum	VBIFusNuc247698_1380	Branched-chain_amino_acid_transport_ATP-binding_protein_LivG_(TC_3.A.1.4.1)
Fusobacterium_nucleatum	VBIFusNuc247698_1559	FIG00669226:_hypothetical_protein
Fusobacterium_nucleatum	VBIFusNuc247698_1610	Export_ABC_transporter
Fusobacterium_nucleatum	VBIFusNuc247698_1647	Membrane_protein_LAPB
Fusobacterium_nucleatum	VBIFusNuc72376_0026	ClpB_protein
Fusobacterium_nucleatum	VBIFusNuc72376_0156	Dipeptide_transport_ATP-binding_protein_DppD_(TC_3.A.1.5.2)
Fusobacterium_nucleatum	VBIFusNuc72376_0242	Arabinose_5-phosphate_isomerase_(EC_5.3.1.13)
Fusobacterium_nucleatum	VBIFusNuc72376_0532	Two-component_sensor_kinase_czcS
Fusobacterium_nucleatum	VBIFusNuc72376_0558	Porphobilinogen_deaminase_(EC_2.5.1.61)
Fusobacterium_nucleatum	VBIFusNuc72376_0606	Putrescine_transport_ATP-binding_protein_PotA_(TC_3.A.1.11.1)
Fusobacterium_nucleatum	VBIFusNuc72376_0651	Alkyl_hydroperoxide_reductase_protein_C_(EC_1.6.4.-)
Fusobacterium_nucleatum	VBIFusNuc72376_0682	CDP-4-dehydro-6-deoxy-D-glucose_3-dehydratase_(EC_4.2.1.-)
Fusobacterium_nucleatum	VBIFusNuc72376_0684	Glucose-1-phosphate_cytidylyltransferase_(EC_2.7.7.33)
Fusobacterium_nucleatum	VBIFusNuc72376_0690	UDP-galactopyranose_mutase_(EC_5.4.99.9)
Fusobacterium_nucleatum	VBIFusNuc72376_0696	dTDP-4-dehydrorhamnose_reductase_(EC_1.1.1.133)
Fusobacterium_nucleatum	VBIFusNuc72376_0788	FIG00669720:_hypothetical_protein
Fusobacterium_nucleatum	VBIFusNuc72376_0800	Nitrogen_regulation_protein_NtrC
Fusobacterium_nucleatum	VBIFusNuc72376_0821	ABC_transporter_ATP-binding_protein
Fusobacterium_nucleatum	VBIFusNuc72376_0989	UDP-glucose_dehydrogenase_(EC_1.1.1.22)
Fusobacterium_nucleatum	VBIFusNuc72376_1067	RNA_binding_methyltransferase_FtsJ_like
Fusobacterium_nucleatum	VBIFusNuc72376_1082	Haemin_uptake_system_ATP-binding_protein
Fusobacterium_nucleatum	VBIFusNuc72376_1109	Hydroxymethylpyrimidine_ABC_transporter2C_ATPase_component
Fusobacterium_nucleatum	VBIFusNuc72376_1140	ADP-heptose--lipooligosaccharide_heptosyltransferase_II_(EC_2.4.1.-)
Fusobacterium_nucleatum	VBIFusNuc72376_1141	Beta_12C4_glucosyltransferase
Fusobacterium_nucleatum	VBIFusNuc72376_1332	Phosphoglucosamine_mutase_(EC_5.4.2.10)
Fusobacterium_nucleatum	VBIFusNuc72376_1398	V-type_ATP_synthase_subunit_B_(EC_3.6.3.14)
Fusobacterium_nucleatum	VBIFusNuc72376_1421	Hemin_ABC_transporter2C_permease_protein
Fusobacterium_nucleatum	VBIFusNuc72376_1447	Undecaprenyl_pyrophosphate_synthetase_(EC_2.5.1.31)
Fusobacterium_nucleatum	VBIFusNuc72376_1906	Malonyl_CoA-acyl_carrier_protein_transacylase_(EC_2.3.1.39)
Fusobacterium_nucleatum	VBIFusNuc72376_1906	Malonyl_CoA-acyl_carrier_protein_transacylase_(EC_2.3.1.39)
Fusobacterium_nucleatum	VBIFusNuc72376_1906	Malonyl_CoA-acyl_carrier_protein_transacylase_(EC_2.3.1.39)
Fusobacterium_nucleatum	VBIFusNuc72376_1906	Malonyl_CoA-acyl_carrier_protein_transacylase_(EC_2.3.1.39)
Fusobacterium_nucleatum	VBIFusNuc72376_1906	Malonyl_CoA-acyl_carrier_protein_transacylase_(EC_2.3.1.39)
Fusobacterium_nucleatum	VBIFusNuc72376_1906	Malonyl_CoA-acyl_carrier_protein_transacylase_(EC_2.3.1.39)
Fusobacterium_nucleatum	VBIFusNuc72376_1906	Malonyl_CoA-acyl_carrier_protein_transacylase_(EC_2.3.1.39)
Fusobacterium_nucleatum	VBIFusNuc72376_1906	Malonyl_CoA-acyl_carrier_protein_transacylase_(EC_2.3.1.39)
Fusobacterium_nucleatum	VBIFusNuc72376_1951	Lipid-A-disaccharide_synthase_(EC_2.4.1.182)
Fusobacterium_nucleatum	VBIFusNuc72376_2136	Lipid_A_export_ATP-binding_permease_protein_MsbA
Fusobacterium_nucleatum	VBIFusNuc72376_2140	Export_ABC_transporter
Fusobacterium_nucleatum	VBIFusNuc72376_2185	Protein_export_cytoplasm_protein_SecA_ATPase_RNA_helicase_(TC_3.A.5.1.1)
Fusobacterium_nucleatum	VBIFusNuc72376_2194	Export_ABC_transporter
Fusobacterium_nucleatum	VBIFusNuc72376_2232	Heat_shock_protein_60_family_chaperone_GroEL
Fusobacterium_periodonticum	VBIFusPer130431_0068	3-deoxy-manno-octulosonate_cytidylyltransferase_(EC_2.7.7.38)
Fusobacterium_periodonticum	VBIFusPer130431_0154	ABC_transporter_ATP-binding_protein
Fusobacterium_periodonticum	VBIFusPer130431_0163	Dipeptide_transport_ATP-binding_protein_DppF_(TC_3.A.1.5.2)
Fusobacterium_periodonticum	VBIFusPer130431_0176	Export_ABC_transporter
Fusobacterium_periodonticum	VBIFusPer130431_0177	Export_ABC_transporter
Fusobacterium_periodonticum	VBIFusPer130431_0298	UDP-N-acetylenolpyruvoylglucosamine_reductase_(EC_1.1.1.158)
Fusobacterium_periodonticum	VBIFusPer130431_0320	ADP-heptose--lipooligosaccharide_heptosyltransferase_II_(EC_2.4.1.-)
Fusobacterium_periodonticum	VBIFusPer130431_0321	Beta_12C4_glucosyltransferase
Fusobacterium_periodonticum	VBIFusPer130431_0449	3-deoxy-D-manno-octulosonic-acid_transferase_(EC_2.-.-.-)
Fusobacterium_periodonticum	VBIFusPer130431_0512	Cell_division_trigger_factor_(EC_5.2.1.8)
Fusobacterium_periodonticum	VBIFusPer130431_0529	Arginine_utilization_regulatory_protein_RocR
Fusobacterium_periodonticum	VBIFusPer130431_0582	ABC_transporter2C_ATP-binding_protein_permease_protein
Fusobacterium_periodonticum	VBIFusPer130431_0627	Phosphoglucosamine_mutase_(EC_5.4.2.10)
Fusobacterium_periodonticum	VBIFusPer130431_0742	ATPase_component_BioM_of_energizing_module_of_biotin_ECF_transporter
Fusobacterium_periodonticum	VBIFusPer130431_0792	dTDP-glucose_42C6-dehydratase_(EC_4.2.1.46)
Fusobacterium_periodonticum	VBIFusPer130431_0801	Myo-inositol_2-dehydrogenase_(EC_1.1.1.18)
Fusobacterium_periodonticum	VBIFusPer130431_0803	erythromycin_biosynthesis_sensory_transduction_protein_eryC1
Fusobacterium_periodonticum	VBIFusPer130431_0804	UDP-glucose_dehydrogenase_(EC_1.1.1.22)
Fusobacterium_periodonticum	VBIFusPer130431_0812	Capsular_polysaccharide_synthesis_enzyme_Cap5L
Fusobacterium_periodonticum	VBIFusPer130431_0815	Bacillosamine_Legionaminic_acid_biosynthesis_aminotransferase_PglE3B_4-keto-6-deoxy-N-Acetyl-D-hexosaminyl-(Lipid_carrier)_aminotransferase
Fusobacterium_periodonticum	VBIFusPer130431_0816	UDP-N-acetylglucosamine_42C6-dehydratase_(EC_4.2.1.-)
Fusobacterium_periodonticum	VBIFusPer130431_0817	UDP-N-acetylglucosamine_42C6-dehydratase_(EC_4.2.1.-)
Fusobacterium_periodonticum	VBIFusPer130431_0908	Nitrogen_regulation_protein_NtrC
Fusobacterium_periodonticum	VBIFusPer130431_0991	hypothetical_protein
Fusobacterium_periodonticum	VBIFusPer130431_1016	Type_IV_fimbrial_assembly2C_ATPase_PilB
Fusobacterium_periodonticum	VBIFusPer130431_1125	L-threonine_3-O-phosphate_decarboxylase_(EC_4.1.1.81)
Fusobacterium_periodonticum	VBIFusPer130431_1134	Two-component_sensor_kinase_czcS
Fusobacterium_periodonticum	VBIFusPer130431_1135	DNA-binding_response_regulator
Fusobacterium_periodonticum	VBIFusPer130431_1154	Sensory_Transduction_Protein_Kinase
Fusobacterium_periodonticum	VBIFusPer130431_1188	Lipid_A_export_ATP-binding_permease_protein_MsbA
Fusobacterium_periodonticum	VBIFusPer130431_1191	Alkanesulfonates_ABC_transporter_ATP-binding_protein_Sulfonate_ABC_transporter2C_ATP-binding_subunit_SsuB
Fusobacterium_periodonticum	VBIFusPer130431_1275	2-Keto-3-deoxy-D-manno-octulosonate-8-phosphate_synthase_(EC_2.5.1.55)
Fusobacterium_periodonticum	VBIFusPer130431_1323	Oligopeptide_transport_ATP-binding_protein_OppD_(TC_3.A.1.5.1)
Fusobacterium_periodonticum	VBIFusPer130431_1324	Oligopeptide_transport_ATP-binding_protein_OppF_(TC_3.A.1.5.1)
Fusobacterium_periodonticum	VBIFusPer130431_1341	Lipid_A_export_ATP-binding_permease_protein_MsbA
Fusobacterium_periodonticum	VBIFusPer130431_1377	Alkyl_hydroperoxide_reductase_protein_C_(EC_1.6.4.-)
Fusobacterium_periodonticum	VBIFusPer130431_1385	3-isopropylmalate_dehydratase_small_subunit_(EC_4.2.1.33)
Fusobacterium_periodonticum	VBIFusPer130431_1470	ADP-heptose_synthase_(EC_2.7.-.-)_D-glycero-beta-D-manno-heptose_7-phosphate_kinase
Fusobacterium_periodonticum	VBIFusPer130431_1483	ClpB_protein
Fusobacterium_periodonticum	VBIFusPer130431_1585	Manganese_ABC_transporter2C_periplasmic-binding_protein_SitA
Fusobacterium_periodonticum	VBIFusPer130431_1984	ABC-type_polar_amino_acid_transport_system2C_ATPase_component
Fusobacterium_periodonticum	VBIFusPer130431_2026	Oligopeptide_transport_ATP-binding_protein_OppD_(TC_3.A.1.5.1)
Fusobacterium_periodonticum	VBIFusPer130431_2084	Malonyl_CoA-acyl_carrier_protein_transacylase_(EC_2.3.1.39)
Fusobacterium_periodonticum	VBIFusPer130431_2084	Malonyl_CoA-acyl_carrier_protein_transacylase_(EC_2.3.1.39)
Fusobacterium_periodonticum	VBIFusPer130431_2084	Malonyl_CoA-acyl_carrier_protein_transacylase_(EC_2.3.1.39)
Fusobacterium_periodonticum	VBIFusPer130431_2084	Malonyl_CoA-acyl_carrier_protein_transacylase_(EC_2.3.1.39)
Fusobacterium_periodonticum	VBIFusPer130431_2084	Malonyl_CoA-acyl_carrier_protein_transacylase_(EC_2.3.1.39)
Fusobacterium_periodonticum	VBIFusPer130431_2127	FIG00669226:_hypothetical_protein
Fusobacterium_periodonticum	VBIFusPer130431_2180	Arabinose_5-phosphate_isomerase_(EC_5.3.1.13)
Fusobacterium_periodonticum	VBIFusPer130431_2184	Probable_cation-transporting_ATPase
Fusobacterium_periodonticum	VBIFusPer130431_2190	Putative_coproporphyrinogen_III_oxidase_of_BS_HemN-type2C_oxygen-independent_(EC_1.3.99.22)2C_in_heat_shock_gene_cluster
Fusobacterium_periodonticum	VBIFusPer130431_2353	Hydroxymethylpyrimidine_ABC_transporter2C_ATPase_component
Fusobacterium_periodonticum	VBIFusPer130431_2357	Heat_shock_protein_60_family_chaperone_GroEL
Fusobacterium_periodonticum	VBIFusPer130431_2378	Glutamyl-tRNA_reductase_(EC_1.2.1.70)
Fusobacterium_periodonticum	VBIFusPer130431_2379	Porphobilinogen_deaminase_(EC_2.5.1.61)
Fusobacterium_periodonticum	VBIFusPer130431_2415	UTP--glucose-1-phosphate_uridylyltransferase_(EC_2.7.7.9)
Fusobacterium_periodonticum	VBIFusPer27599_0074	Alkyl
Fusobacterium_periodonticum	VBIFusPer27599_0082	3-isopropylmalate
Fusobacterium_periodonticum	VBIFusPer27599_0096	Twitching
Fusobacterium_periodonticum	VBIFusPer27599_0104	3-deoxy-D-manno-octulosonic-acid
Fusobacterium_periodonticum	VBIFusPer27599_0158	Putrescine
Fusobacterium_periodonticum	VBIFusPer27599_0168	Cell
Fusobacterium_periodonticum	VBIFusPer27599_0206	Nitrogen
Fusobacterium_periodonticum	VBIFusPer27599_0241	Conjugative
Fusobacterium_periodonticum	VBIFusPer27599_0243	FIG00668134:
Fusobacterium_periodonticum	VBIFusPer27599_0279	ABC-type
Fusobacterium_periodonticum	VBIFusPer27599_0310	Branched-chain
Fusobacterium_periodonticum	VBIFusPer27599_0353	UDP-N-acetylenolpyruvoylglucosamine
Fusobacterium_periodonticum	VBIFusPer27599_0358	UDP-N-acetylmuramoylalanyl-D-glutamyl-22C6-diaminopimelate--D-alanyl-D-alanine
Fusobacterium_periodonticum	VBIFusPer27599_0426	Ribonuclease
Fusobacterium_periodonticum	VBIFusPer27599_0443	ABC
Fusobacterium_periodonticum	VBIFusPer27599_0647	Type
Fusobacterium_periodonticum	VBIFusPer27599_0822	Phosphoglucosamine
Fusobacterium_periodonticum	VBIFusPer27599_0832	Ferric
Fusobacterium_periodonticum	VBIFusPer27599_0861	Vitamin
Fusobacterium_periodonticum	VBIFusPer27599_0862	Iron(III)
Fusobacterium_periodonticum	VBIFusPer27599_0869	Putrescine
Fusobacterium_periodonticum	VBIFusPer27599_0887	Macrolide
Fusobacterium_periodonticum	VBIFusPer27599_0937	Arginine
Fusobacterium_periodonticum	VBIFusPer27599_0942	Glutamate-1-semialdehyde
Fusobacterium_periodonticum	VBIFusPer27599_1089	Porphobilinogen
Fusobacterium_periodonticum	VBIFusPer27599_1115	Alcohol
Fusobacterium_periodonticum	VBIFusPer27599_1205	Manganese
Fusobacterium_periodonticum	VBIFusPer27599_1223	ADP-L-glycero-D-manno-heptose-6-epimerase
Fusobacterium_periodonticum	VBIFusPer27599_1226	dTDP-4-dehydrorhamnose
Fusobacterium_periodonticum	VBIFusPer27599_1227	dTDP-4-dehydrorhamnose
Fusobacterium_periodonticum	VBIFusPer27599_1231	UDP-N-acetylglucosamine
Fusobacterium_periodonticum	VBIFusPer27599_1238	hypothetical
Fusobacterium_periodonticum	VBIFusPer27599_1240	Similar
Fusobacterium_periodonticum	VBIFusPer27599_1246	Glycosyltransferase
Fusobacterium_periodonticum	VBIFusPer27599_1250	Undecaprenyl-phosphate
Fusobacterium_periodonticum	VBIFusPer27599_1252	dTDP-glucose
Fusobacterium_periodonticum	VBIFusPer27599_1342	Lipopolysaccharide
Fusobacterium_periodonticum	VBIFusPer27599_1359	ATPase
Fusobacterium_periodonticum	VBIFusPer27599_1389	Porphobilinogen
Fusobacterium_periodonticum	VBIFusPer27599_1457	Heat
Fusobacterium_periodonticum	VBIFusPer27599_1499	Haemin
Fusobacterium_periodonticum	VBIFusPer27599_1533	2-Keto-3-deoxy-D-manno-octulosonate-8-phosphate
Fusobacterium_periodonticum	VBIFusPer27599_1552	Tetraacyldisaccharide
Fusobacterium_periodonticum	VBIFusPer27599_1580	Oligopeptide
Fusobacterium_periodonticum	VBIFusPer27599_1581	Oligopeptide
Fusobacterium_periodonticum	VBIFusPer27599_1601	(3R)-hydroxymyristoyl-[acyl
Fusobacterium_periodonticum	VBIFusPer27599_1602	UDP-3-O-[3-hydroxymyristoyl]
Fusobacterium_periodonticum	VBIFusPer27599_1640	Methionine
Fusobacterium_periodonticum	VBIFusPer27599_1698	Phosphoglucosamine
Fusobacterium_periodonticum	VBIFusPer27599_1707	Probable
Fusobacterium_periodonticum	VBIFusPer27599_1744	FIG00669226:
Fusobacterium_periodonticum	VBIFusPer27599_1747	RNA
Fusobacterium_periodonticum	VBIFusPer27599_1775	ADP-heptose
Fusobacterium_periodonticum	VBIFusPer27599_1796	Arabinose
Fusobacterium_periodonticum	VBIFusPer27599_1811	GTP
Fusobacterium_periodonticum	VBIFusPer27599_1815	Hemolysins
Fusobacterium_periodonticum	VBIFusPer27599_1954	RNA
Fusobacterium_periodonticum	VBIFusPer27599_2064	Dipeptide
Fusobacterium_periodonticum	VBIFusPer27599_2087	Vitamin
Fusobacterium_periodonticum	VBIFusPer27599_2088	Vitamin
Fusobacterium_periodonticum	VBIFusPer27599_2105	Undecaprenyl
Fusobacterium_periodonticum	VBIFusPer27599_2122	ABC
Fusobacterium_periodonticum	VBIFusPer27599_2127	Dipeptide
Fusobacterium_periodonticum	VBIFusPer27599_2201	ADP-heptose--lipooligosaccharide
Fusobacterium_periodonticum	VBIFusPer27599_2202	Beta
Fusobacterium_periodonticum	VBIFusPer27599_2247	Alkanesulfonates
Fusobacterium_periodonticum	VBIFusPer27599_2257	Putative
Fusobacterium_sp._oral_taxon_370	VBIFusSp164945_0075	Methionine_ABC_transporter_ATP-binding_protein
Fusobacterium_sp._oral_taxon_370	VBIFusSp164945_0081	Lipid_A_export_ATP-binding_permease_protein_MsbA
Fusobacterium_sp._oral_taxon_370	VBIFusSp164945_0092	Putative_mannosyltransferase_involved_in_polysaccharide_biosynthesis
Fusobacterium_sp._oral_taxon_370	VBIFusSp164945_0143	dTDP-4-dehydrorhamnose_reductase_(EC_1.1.1.133)
Fusobacterium_sp._oral_taxon_370	VBIFusSp164945_0145	UDP-N-acetylglucosamine_42C6-dehydratase_(EC_4.2.1.-)
Fusobacterium_sp._oral_taxon_370	VBIFusSp164945_0146	Lipid_carrier_:_UDP-N-acetylgalactosaminyltransferase_(EC_2.4.1.-)
Fusobacterium_sp._oral_taxon_370	VBIFusSp164945_0147	UDP-4-amino-4-deoxy-L-arabinose--oxoglutarate_aminotransferase_(EC_2.6.1.-)
Fusobacterium_sp._oral_taxon_370	VBIFusSp164945_0148	UDP-glucose_dehydrogenase_(EC_1.1.1.22)
Fusobacterium_sp._oral_taxon_370	VBIFusSp164945_0154	Myo-inositol_2-dehydrogenase_(EC_1.1.1.18)
Fusobacterium_sp._oral_taxon_370	VBIFusSp164945_0160	Gluconate_5-dehydrogenase
Fusobacterium_sp._oral_taxon_370	VBIFusSp164945_0163	N-acetylneuraminate_synthase_(EC_2.5.1.56)
Fusobacterium_sp._oral_taxon_370	VBIFusSp164945_0384	2-Keto-3-deoxy-D-manno-octulosonate-8-phosphate_synthase_(EC_2.5.1.55)
Fusobacterium_sp._oral_taxon_370	VBIFusSp164945_0420	Glutamate_transport_ATP-binding_protein
Fusobacterium_sp._oral_taxon_370	VBIFusSp164945_0450	Alkyl_hydroperoxide_reductase_protein_C_(EC_1.6.4.-)
Fusobacterium_sp._oral_taxon_370	VBIFusSp164945_0531	Proposed_peptidoglycan_lipid_II_flippase_MurJ
Fusobacterium_sp._oral_taxon_370	VBIFusSp164945_0535	Putative_N-acetylgalactosaminyl-diphosphoundecaprenol_glucuronosyltransferase
Fusobacterium_sp._oral_taxon_370	VBIFusSp164945_0536	UDP-glucose_dehydrogenase_(EC_1.1.1.22)
Fusobacterium_sp._oral_taxon_370	VBIFusSp164945_0539	Beta-12C3-glucosyltransferase
Fusobacterium_sp._oral_taxon_370	VBIFusSp164945_0562	Heat_shock_protein_60_family_chaperone_GroEL
Fusobacterium_sp._oral_taxon_370	VBIFusSp164945_0612	RNA_binding_methyltransferase_FtsJ_like
Fusobacterium_sp._oral_taxon_370	VBIFusSp164945_0721	Putrescine_transport_ATP-binding_protein_PotA_(TC_3.A.1.11.1)
Fusobacterium_sp._oral_taxon_370	VBIFusSp164945_0772	General_secretion_pathway_protein_F_Type_II_secretory_pathway2C_component_PulF_Type_IV_fimbrial_assembly_protein_PilC
Fusobacterium_sp._oral_taxon_370	VBIFusSp164945_0773	Type_IV_fimbrial_assembly2C_ATPase_PilB
Fusobacterium_sp._oral_taxon_370	VBIFusSp164945_0903	Lipopolysaccharide_ABC_transporter2C_ATP-binding_protein_LptB
Fusobacterium_sp._oral_taxon_370	VBIFusSp164945_0965	GTP_pyrophosphokinase_(EC_2.7.6.5)2C_(p)ppGpp_synthetase_I
Fusobacterium_sp._oral_taxon_370	VBIFusSp164945_0972	Methionyl-tRNA_formyltransferase_(EC_2.1.2.9)
Fusobacterium_sp._oral_taxon_370	VBIFusSp164945_1024	DNA-binding_response_regulator
Fusobacterium_sp._oral_taxon_370	VBIFusSp164945_1025	Two-component_sensor_kinase_czcS
Fusobacterium_sp._oral_taxon_370	VBIFusSp164945_1028	UDP-3-O-[3-hydroxymyristoyl]_N-acetylglucosamine_deacetylase_(EC_3.5.1.-)
Fusobacterium_sp._oral_taxon_370	VBIFusSp164945_1029	(3R)-hydroxymyristoyl-[acyl_carrier_protein]_dehydratase_(EC_4.2.1.-)
Fusobacterium_sp._oral_taxon_370	VBIFusSp164945_1060	UDP-N-acetylmuramoylalanyl-D-glutamyl-22C_6-diaminopimelate--D-alanyl-D-alanine_ligase_(EC_6.3.2.10)
Fusobacterium_sp._oral_taxon_370	VBIFusSp164945_1307	Porphobilinogen_deaminase_(EC_2.5.1.61)
Fusobacterium_sp._oral_taxon_370	VBIFusSp164945_1385	ABC_transporter_ATP-binding_protein
Fusobacterium_sp._oral_taxon_370	VBIFusSp164945_1520	Oligopeptide_transport_ATP-binding_protein_OppD_(TC_3.A.1.5.1)
Fusobacterium_sp._oral_taxon_370	VBIFusSp164945_1590	FIG00668134:_hypothetical_protein
Fusobacterium_sp._oral_taxon_370	VBIFusSp164945_1603	Export_ABC_transporter
Fusobacterium_sp._oral_taxon_370	VBIFusSp164945_1614	Oligopeptide_transport_ATP-binding_protein_OppD_(TC_3.A.1.5.1)
Fusobacterium_sp._oral_taxon_370	VBIFusSp164945_1636	Cell_division_trigger_factor_(EC_5.2.1.8)
Fusobacterium_sp._oral_taxon_370	VBIFusSp164945_1704	Phosphoglucosamine_mutase_(EC_5.4.2.10)
Fusobacterium_sp._oral_taxon_370	VBIFusSp164945_1705	Putative_coproporphyrinogen_III_oxidase_of_BS_HemN-type2C_oxygen-independent_(EC_1.3.99.22)2C_in_heat_shock_gene_cluster
Fusobacterium_sp._oral_taxon_370	VBIFusSp164945_1711	Probable_cation-transporting_ATPase
Fusobacterium_sp._oral_taxon_370	VBIFusSp164945_1713	Arabinose_5-phosphate_isomerase_(EC_5.3.1.13)
Fusobacterium_sp._oral_taxon_370	VBIFusSp164945_1835	Fibronectin_fibrinogen-binding_protein
Fusobacterium_sp._oral_taxon_370	VBIFusSp164945_1893	RNA_polymerase_sigma_factor_RpoD
Fusobacterium_sp._oral_taxon_370	VBIFusSp164945_2004	Iron(III)_dicitrate_transport_system_permease_protein_FecD_(TC_3.A.1.14.1)
Gemella_haemolysans	VBIGemHae122965_0101	DNA-binding_response_regulator
Gemella_haemolysans	VBIGemHae122965_0109	Vitamin_B12_ABC_transporter2C_permease_component_BtuC
Gemella_haemolysans	VBIGemHae122965_0282	Methionine_ABC_transporter_ATP-binding_protein
Gemella_haemolysans	VBIGemHae122965_0284	hypothetical_protein
Gemella_haemolysans	VBIGemHae122965_0358	Hydroxymethylpyrimidine_ABC_transporter2C_ATPase_component
Gemella_haemolysans	VBIGemHae122965_0420	L-proline_glycine_betaine_ABC_transport_system_permease_protein_ProV_(TC_3.A.1.12.1)
Gemella_haemolysans	VBIGemHae122965_0429	ABC_transporter2C_ATPase_component
Gemella_haemolysans	VBIGemHae122965_0434	Phosphoglucosamine_mutase_(EC_5.4.2.10)
Gemella_haemolysans	VBIGemHae122965_0443	putative_phosphomannomutase
Gemella_haemolysans	VBIGemHae122965_0525	Oligopeptide_transport_ATP-binding_protein_OppF_(TC_3.A.1.5.1)
Gemella_haemolysans	VBIGemHae122965_0582	Macrolide_export_ATP-binding_permease_protein_MacB_(EC_3.6.3.-)
Gemella_haemolysans	VBIGemHae122965_0668	IgA1_protease_(EC_3.4.24.13)
Gemella_haemolysans	VBIGemHae122965_0668	IgA1_protease_(EC_3.4.24.13)
Gemella_haemolysans	VBIGemHae122965_0690	HlyB_MsbA_family_ABC_transporter
Gemella_haemolysans	VBIGemHae122965_0691	ABC_transporter_ATP-binding_protein
Gemella_haemolysans	VBIGemHae122965_0693	ABC_transporter_ATP-binding_protein
Gemella_haemolysans	VBIGemHae122965_0760	Serine_protease2C_DegP_HtrA2C_do-like_(EC_3.4.21.-)
Gemella_haemolysans	VBIGemHae122965_0783	UDP-4-amino-4-deoxy-L-arabinose--oxoglutarate_aminotransferase_(EC_2.6.1.-)
Gemella_haemolysans	VBIGemHae122965_0807	UDP-galactopyranose_mutase_(EC_5.4.99.9)
Gemella_haemolysans	VBIGemHae122965_0820	Undecaprenyl-phosphate_galactosephosphotransferase_(EC_2.7.8.6)
Gemella_haemolysans	VBIGemHae122965_0822	Tyrosine-protein_kinase_EpsD_(EC_2.7.10.2)
Gemella_haemolysans	VBIGemHae122965_0823	Tyrosine-protein_kinase_transmembrane_modulator_EpsC
Gemella_haemolysans	VBIGemHae122965_0824	Tyrosine-protein_phosphatase_CpsB_(EC_3.1.3.48)
Gemella_haemolysans	VBIGemHae122965_0825	Exopolysaccharide_biosynthesis_transcriptional_activator_EpsA
Gemella_haemolysans	VBIGemHae122965_0889	ABC_transporter2C_ATP-binding_protein
Gemella_haemolysans	VBIGemHae122965_1082	Competence-stimulating_peptide_ABC_transporter_ATP-binding_protein_ComA
Gemella_haemolysans	VBIGemHae122965_1247	Undecaprenyl_pyrophosphate_synthetase_(EC_2.5.1.31)
Gemella_haemolysans	VBIGemHae122965_1253	D-alanine--poly(phosphoribitol)_ligase_subunit_1_(EC_6.1.1.13)
Gemella_haemolysans	VBIGemHae122965_1254	D-alanyl_transfer_protein_DltB
Gemella_haemolysans	VBIGemHae122965_1263	GTP_pyrophosphokinase_(EC_2.7.6.5)2C_(p)ppGpp_synthetase_I
Gemella_haemolysans	VBIGemHae122965_1267	Lipid_A_export_ATP-binding_permease_protein_MsbA
Gemella_haemolysans	VBIGemHae122965_1268	ABC-type_multidrug_protein_lipid_transport_system2C_ATPase_component
Gemella_haemolysans	VBIGemHae122965_1295	UDP-N-acetylenolpyruvoylglucosamine_reductase_(EC_1.1.1.158)
Gemella_haemolysans	VBIGemHae122965_1369	RNA_binding_methyltransferase_FtsJ_like
Gemella_haemolysans	VBIGemHae122965_1451	ClpB_protein
Gemella_haemolysans	VBIGemHae122965_1464	Lipid_A_export_ATP-binding_permease_protein_MsbA
Gemella_haemolysans	VBIGemHae122965_1504	Putrescine_transport_ATP-binding_protein_PotA_(TC_3.A.1.11.1)
Gemella_haemolysans	VBIGemHae122965_1543	Protein_serine_threonine_phosphatase_PrpC2C_regulation_of_stationary_phase
Gemella_haemolysans	VBIGemHae122965_1544	Serine_threonine_protein_kinase_PrkC2C_regulator_of_stationary_phase
Gemella_haemolysans	VBIGemHae122965_1570	Nucleoside_5-triphosphatase_RdgB_(dHAPTP2C_dITP2C_XTP-specific)_(EC_3.6.1.15)
Gemella_haemolysans	VBIGemHae122965_1664	thermonuclease
Gemella_haemolysans	VBIGemHae124407_0039	hypothetical_protein
Gemella_haemolysans	VBIGemHae124407_0103	hypothetical_protein
Gemella_haemolysans	VBIGemHae124407_0169	ABC_transporter_membrane-spanning_permease_-_glutamine_transport
Gemella_haemolysans	VBIGemHae124407_0209	Nucleoside_5-triphosphatase_RdgB_(dHAPTP2C_dITP2C_XTP-specific)_(EC_3.6.1.15)
Gemella_haemolysans	VBIGemHae124407_0277	Putrescine_transport_ATP-binding_protein_PotA_(TC_3.A.1.11.1)
Gemella_haemolysans	VBIGemHae124407_0286	Zinc_ABC_transporter2C_periplasmic-binding_protein_ZnuA
Gemella_haemolysans	VBIGemHae124407_0328	ClpB_protein
Gemella_haemolysans	VBIGemHae124407_0376	Type_IV_fimbrial_assembly2C_ATPase_PilB
Gemella_haemolysans	VBIGemHae124407_0382	Transport_ATP-binding_protein_CydC
Gemella_haemolysans	VBIGemHae124407_0497	Lipid_A_export_ATP-binding_permease_protein_MsbA
Gemella_haemolysans	VBIGemHae124407_0502	GTP_pyrophosphokinase_(EC_2.7.6.5)2C_(p)ppGpp_synthetase_I
Gemella_haemolysans	VBIGemHae124407_0516	Phosphatidate_cytidylyltransferase_(EC_2.7.7.41)
Gemella_haemolysans	VBIGemHae124407_0517	Undecaprenyl_pyrophosphate_synthetase_(EC_2.5.1.31)
Gemella_haemolysans	VBIGemHae124407_0518	Methionine_ABC_transporter_ATP-binding_protein
Gemella_haemolysans	VBIGemHae124407_0545	Glycosyltransferase
Gemella_haemolysans	VBIGemHae124407_0681	hypothetical_protein
Gemella_haemolysans	VBIGemHae124407_0699	Vitamin_B12_ABC_transporter2C_permease_component_BtuC
Gemella_haemolysans	VBIGemHae124407_0700	hypothetical_protein
Gemella_haemolysans	VBIGemHae124407_0784	Fibronectin_fibrinogen-binding_protein
Gemella_haemolysans	VBIGemHae124407_0828	ABC_transporter2C_ATP-binding_permease_protein
Gemella_haemolysans	VBIGemHae124407_0922	hypothetical_protein
Gemella_haemolysans	VBIGemHae124407_1113	hypothetical_protein
Gemella_haemolysans	VBIGemHae124407_1114	DNA-binding_response_regulator
Gemella_haemolysans	VBIGemHae124407_1287	(3R)-hydroxymyristoyl-[acyl_carrier_protein]_dehydratase_(EC_4.2.1.-)
Gemella_haemolysans	VBIGemHae124407_1289	Histidine_kinase
Gemella_haemolysans	VBIGemHae124407_1291	ABC_transporter_ATP-binding_protein
Gemella_haemolysans	VBIGemHae124407_1303	Mannose-6-phosphate_isomerase_(EC_5.3.1.8)
Gemella_haemolysans	VBIGemHae124407_1328	Two-component_response_regulator_SA14-24
Gemella_haemolysans	VBIGemHae124407_1349	Oligopeptide_transport_ATP-binding_protein_OppF_(TC_3.A.1.5.1)
Gemella_haemolysans	VBIGemHae124407_1409	UDP-N-acetylglucosamine_42C6-dehydratase_(EC_4.2.1.-)
Gemella_haemolysans	VBIGemHae124407_1532	Exopolysaccharide_biosynthesis_transcriptional_activator_EpsA
Gemella_haemolysans	VBIGemHae124407_1533	Tyrosine-protein_phosphatase_CpsB_(EC_3.1.3.48)
Gemella_haemolysans	VBIGemHae124407_1534	Tyrosine-protein_kinase_transmembrane_modulator_EpsC
Gemella_haemolysans	VBIGemHae124407_1536	Undecaprenyl-phosphate_galactosephosphotransferase_(EC_2.7.8.6)
Gemella_haemolysans	VBIGemHae124407_1538	hypothetical_protein
Gemella_haemolysans	VBIGemHae124407_1539	Poly(glycerol-phosphate)_alpha-glucosyltransferase_(EC_2.4.1.52)
Gemella_haemolysans	VBIGemHae124407_1544	hypothetical_protein
Gemella_haemolysans	VBIGemHae124407_1570	Lipopolysaccharide_cholinephosphotransferase_LicD3_(EC_2.7.8.-)
Gemella_haemolysans	VBIGemHae124407_1585	N-acetylmuramoyl-L-alanine_amidase_(EC_3.5.1.28)
Gemella_haemolysans	VBIGemHae124407_1732	hypothetical_protein
Gemella_haemolysans	VBIGemHae124407_1858	Oligopeptide_transport_ATP-binding_protein_OppF_(TC_3.A.1.5.1)
Gemella_moribillum	VBIGemMor7618_0089	Transport_ATP-binding_protein_CydC
Gemella_moribillum	VBIGemMor7618_0090	Transport_ATP-binding_protein_CydD
Gemella_moribillum	VBIGemMor7618_0095	Type_IV_fimbrial_assembly2C_ATPase_PilB
Gemella_moribillum	VBIGemMor7618_0159	Putrescine_transport_ATP-binding_protein_PotA_(TC_3.A.1.11.1)
Gemella_moribillum	VBIGemMor7618_0191	Methionyl-tRNA_formyltransferase_(EC_2.1.2.9)
Gemella_moribillum	VBIGemMor7618_0194	Protein_serine_threonine_phosphatase_PrpC2C_regulation_of_stationary_phase
Gemella_moribillum	VBIGemMor7618_0195	Serine_threonine_protein_kinase_PrkC2C_regulator_of_stationary_phase
Gemella_moribillum	VBIGemMor7618_0217	ABC_transporter2C_ATP-binding_protein
Gemella_moribillum	VBIGemMor7618_0259	DNA-binding_response_regulator_ResD
Gemella_moribillum	VBIGemMor7618_0279	DNA-binding_response_regulator
Gemella_moribillum	VBIGemMor7618_0280	ABC_transporter2C_ATP-binding_protein_Vex2
Gemella_moribillum	VBIGemMor7618_0300	Lipid_A_export_ATP-binding_permease_protein_MsbA
Gemella_moribillum	VBIGemMor7618_0310	ClpB_protein
Gemella_moribillum	VBIGemMor7618_0331	ABC_transporter_ATP-binding_protein
Gemella_moribillum	VBIGemMor7618_0367	RNA_polymerase_sigma_factor_RpoD
Gemella_moribillum	VBIGemMor7618_0388	Zinc_metalloprotease_zmpB_precursor_(EC_3.4.24.-)
Gemella_moribillum	VBIGemMor7618_0464	Lipid_A_export_ATP-binding_permease_protein_MsbA
Gemella_moribillum	VBIGemMor7618_0469	GTP_pyrophosphokinase_(EC_2.7.6.5)2C_(p)ppGpp_synthetase_I
Gemella_moribillum	VBIGemMor7618_0477	D-alanyl_transfer_protein_DltB
Gemella_moribillum	VBIGemMor7618_0478	D-alanine--poly(phosphoribitol)_ligase_subunit_1_(EC_6.1.1.13)
Gemella_moribillum	VBIGemMor7618_0510	Glycosyltransferase
Gemella_moribillum	VBIGemMor7618_0514	ATPase_component_of_general_energizing_module_of_ECF_transporters
Gemella_moribillum	VBIGemMor7618_0561	Transport_ATP-binding_protein_CydC
Gemella_moribillum	VBIGemMor7618_0666	Vitamin_B12_ABC_transporter2C_permease_component_BtuC
Gemella_moribillum	VBIGemMor7618_0676	DNA-binding_response_regulator
Gemella_moribillum	VBIGemMor7618_0691	Lipoate-protein_ligase_A
Gemella_moribillum	VBIGemMor7618_0759	Methionine_ABC_transporter_ATP-binding_protein
Gemella_moribillum	VBIGemMor7618_0765	Phosphoglucosamine_mutase_(EC_5.4.2.10)
Gemella_moribillum	VBIGemMor7618_0770	ABC_transporter2C_ATP-binding_protein
Gemella_moribillum	VBIGemMor7618_0776	Putative_coproporphyrinogen_III_oxidase_of_BS_HemN-type2C_oxygen-independent_(EC_1.3.99.22)2C_in_heat_shock_gene_cluster
Gemella_moribillum	VBIGemMor7618_0780	L-proline_glycine_betaine_ABC_transport_system_permease_protein_ProV_(TC_3.A.1.12.1)
Gemella_moribillum	VBIGemMor7618_0824	two_component_transcriptional_regulator2C_LuxR_family
Gemella_moribillum	VBIGemMor7618_0833	Hydroxymethylpyrimidine_ABC_transporter2C_ATPase_component
Gemella_moribillum	VBIGemMor7618_0870	ATP_synthase_beta_chain_(EC_3.6.3.14)
Gemella_moribillum	VBIGemMor7618_0872	ATP_synthase_alpha_chain_(EC_3.6.3.14)
Gemella_moribillum	VBIGemMor7618_0882	DNA-binding_response_regulator
Gemella_moribillum	VBIGemMor7618_0908	Cell_envelope-associated_transcriptional_attenuator_LytR-CpsA-Psr2C_subfamily_F2_(as_in_PMID19099556)
Gemella_moribillum	VBIGemMor7618_0975	Selenocysteine-specific_translation_elongation_factor
Gemella_moribillum	VBIGemMor7618_1031	ABC_transporter_ATP-binding_protein_YvcR
Gemella_moribillum	VBIGemMor7618_1039	Maltose_maltodextrin_transport_ATP-binding_protein_MalK_(EC_3.6.3.19)
Gemella_moribillum	VBIGemMor7618_1060	ABC_transporter2C_ATP-binding_protein
Gemella_moribillum	VBIGemMor7618_1177	ABC_transporter_permease_component
Gemella_moribillum	VBIGemMor7618_1218	Two-component_sensor_kinase_SA14-24
Gemella_moribillum	VBIGemMor7618_1251	Transport_ATP-binding_protein_CydD
Gemella_moribillum	VBIGemMor7618_1255	Methionine_ABC_transporter_ATP-binding_protein
Gemella_moribillum	VBIGemMor7618_1398	Serine_protease2C_DegP_HtrA2C_do-like_(EC_3.4.21.-)
Gemella_moribillum	VBIGemMor7618_1399	UTP--glucose-1-phosphate_uridylyltransferase_(EC_2.7.7.9)
Gemella_moribillum	VBIGemMor7618_1454	abc-transporter_atp-binding_protein
Gemella_moribillum	VBIGemMor7618_1499	ABC_transporter2C_ATP-binding_protein
Gemella_moribillum	VBIGemMor7618_1506	ABC_transporter2C_ATP-binding_permease_protein
Gemella_moribillum	VBIGemMor7618_1510	ATP-dependent_Clp_protease2C_ATP-binding_subunit_ClpC_Negative_regulator_of_genetic_competence_clcC_mecB
Gemella_moribillum	VBIGemMor7618_1533	Glutamine_synthetase_type_I_(EC_6.3.1.2)
Gemella_moribillum	VBIGemMor7618_1547	Fibronectin_fibrinogen-binding_protein
Gemella_moribillum	VBIGemMor7618_1571	Histidine_kinase
Gemella_moribillum	VBIGemMor7618_1572	Two-component_response_regulator_BceR
Gemella_sanguinis	VBIGemSan95479_0064	Phosphatidate_cytidylyltransferase_(EC_2.7.7.41)
Gemella_sanguinis	VBIGemSan95479_0065	Undecaprenyl_pyrophosphate_synthetase_(EC_2.5.1.31)
Gemella_sanguinis	VBIGemSan95479_0102	Methionine_ABC_transporter_ATP-binding_protein
Gemella_sanguinis	VBIGemSan95479_0120	hypothetical_protein
Gemella_sanguinis	VBIGemSan95479_0121	DNA-binding_response_regulator
Gemella_sanguinis	VBIGemSan95479_0122	Methionine_ABC_transporter_ATP-binding_protein
Gemella_sanguinis	VBIGemSan95479_0131	Cell_envelope-associated_transcriptional_attenuator_LytR-CpsA-Psr2C_subfamily_F2_(as_in_PMID19099556)
Gemella_sanguinis	VBIGemSan95479_0237	Diaminopimelate_decarboxylase_(EC_4.1.1.20)
Gemella_sanguinis	VBIGemSan95479_0276	Regulation_of_D-alanyl-lipoteichoic_acid_biosynthesis2C_DltR
Gemella_sanguinis	VBIGemSan95479_0432	(3R)-hydroxymyristoyl-[acyl_carrier_protein]_dehydratase_(EC_4.2.1.-)
Gemella_sanguinis	VBIGemSan95479_0437	Methionine_ABC_transporter_ATP-binding_protein
Gemella_sanguinis	VBIGemSan95479_0441	HlyB_MsbA_family_ABC_transporter
Gemella_sanguinis	VBIGemSan95479_0442	hypothetical_protein
Gemella_sanguinis	VBIGemSan95479_0448	hypothetical_protein
Gemella_sanguinis	VBIGemSan95479_0448	hypothetical_protein
Gemella_sanguinis	VBIGemSan95479_0448	hypothetical_protein
Gemella_sanguinis	VBIGemSan95479_0452	Mannose-6-phosphate_isomerase_(EC_5.3.1.8)
Gemella_sanguinis	VBIGemSan95479_0463	Two-component_response_regulator_SA14-24
Gemella_sanguinis	VBIGemSan95479_0472	ABC_transporter2C_ATP-binding_protein
Gemella_sanguinis	VBIGemSan95479_0507	hypothetical_protein
Gemella_sanguinis	VBIGemSan95479_0514	ESAT-6_Esx_family_secreted_protein_EsxA_YukE
Gemella_sanguinis	VBIGemSan95479_0515	hypothetical_protein
Gemella_sanguinis	VBIGemSan95479_0515	hypothetical_protein
Gemella_sanguinis	VBIGemSan95479_0519	FtsK_SpoIIIE_family_protein2C_putative_secretion_system_component_EssC_YukA
Gemella_sanguinis	VBIGemSan95479_0522	Lipid_A_export_ATP-binding_permease_protein_MsbA
Gemella_sanguinis	VBIGemSan95479_0533	Glycosyl_transferase2C_group_2_family_protein
Gemella_sanguinis	VBIGemSan95479_0534	Putative_uncharacterized_protein_in_cluster_with_two_glycosyl_transferases
Gemella_sanguinis	VBIGemSan95479_0687	Lipid_A_export_ATP-binding_permease_protein_MsbA
Gemella_sanguinis	VBIGemSan95479_0688	Lipid_A_export_ATP-binding_permease_protein_MsbA
Gemella_sanguinis	VBIGemSan95479_0728	hypothetical_protein
Gemella_sanguinis	VBIGemSan95479_0746	DNA-binding_response_regulator_ResD
Gemella_sanguinis	VBIGemSan95479_0830	ABC_transporter2C_ATP-binding_permease_protein
Gemella_sanguinis	VBIGemSan95479_0976	UDP-N-acetylenolpyruvoylglucosamine_reductase_(EC_1.1.1.158)
Gemella_sanguinis	VBIGemSan95479_1006	ABC-type_multidrug_protein_lipid_transport_system2C_ATPase_component
Gemella_sanguinis	VBIGemSan95479_1007	Lipid_A_export_ATP-binding_permease_protein_MsbA
Gemella_sanguinis	VBIGemSan95479_1052	ABC_transporter_ATP-binding_protein
Gemella_sanguinis	VBIGemSan95479_1131	Dipeptide_transport_ATP-binding_protein_DppD_(TC_3.A.1.5.2)
Gemella_sanguinis	VBIGemSan95479_1139	Probable_cation-transporting_ATPase
Gemella_sanguinis	VBIGemSan95479_1182	ABC_transporter_permease_component
Gemella_sanguinis	VBIGemSan95479_1224	C5a_peptidase_(EC_3.4.21.-)
Gemella_sanguinis	VBIGemSan95479_1228	hypothetical_protein
Gemella_sanguinis	VBIGemSan95479_1229	hypothetical_protein
Gemella_sanguinis	VBIGemSan95479_1230	UDP-galactopyranose_mutase_(EC_5.4.99.9)
Gemella_sanguinis	VBIGemSan95479_1233	hypothetical_protein
Gemella_sanguinis	VBIGemSan95479_1236	N-acetylmannosaminyltransferase_(EC_2.4.1.187)
Gemella_sanguinis	VBIGemSan95479_1241	Tyrosine-protein_phosphatase_CpsB_(EC_3.1.3.48)
Gemella_sanguinis	VBIGemSan95479_1242	Exopolysaccharide_biosynthesis_transcriptional_activator_EpsA
Gemella_sanguinis	VBIGemSan95479_1338	hypothetical_protein
Gemella_sanguinis	VBIGemSan95479_1419	Hydroxymethylpyrimidine_ABC_transporter2C_ATPase_component
Gemella_sanguinis	VBIGemSan95479_1432	Putrescine_transport_ATP-binding_protein_PotA_(TC_3.A.1.11.1)
Gemella_sanguinis	VBIGemSan95479_1437	Prolipoprotein_diacylglyceryl_transferase_(EC_2.4.99.-)
Gemella_sanguinis	VBIGemSan95479_1449	hypothetical_protein
Gemella_sanguinis	VBIGemSan95479_1453	Transport_ATP-binding_protein_CydD
Gemella_sanguinis	VBIGemSan95479_1597	Serine_threonine_protein_kinase_PrkC2C_regulator_of_stationary_phase
Gemella_sanguinis	VBIGemSan95479_1653	ABC-type_polar_amino_acid_transport_system2C_ATPase_component
Granulicatella_adiacens	VBIGraAdi114642_0020	ATP_synthase_alpha_chain_(EC_3.6.3.14)
Granulicatella_adiacens	VBIGraAdi114642_0022	ATP_synthase_beta_chain_(EC_3.6.3.14)
Granulicatella_adiacens	VBIGraAdi114642_0035	Two-component_response_regulator_VncR
Granulicatella_adiacens	VBIGraAdi114642_0074	Xanthine_dehydrogenase2C_molybdenum_binding_subunit_(EC_1.17.1.4)
Granulicatella_adiacens	VBIGraAdi114642_0139	Hyaluronate_lyase_precursor_(EC_4.2.2.1)
Granulicatella_adiacens	VBIGraAdi114642_0167	ABC-type_polar_amino_acid_transport_system2C_ATPase_component
Granulicatella_adiacens	VBIGraAdi114642_0170	Choline_binding_protein_A
Granulicatella_adiacens	VBIGraAdi114642_0261	Protein_export_cytoplasm_protein_SecA_ATPase_RNA_helicase_(TC_3.A.5.1.1)
Granulicatella_adiacens	VBIGraAdi114642_0263	Cell_division_transporter2C_ATP-binding_protein_FtsE_(TC_3.A.5.1.1)
Granulicatella_adiacens	VBIGraAdi114642_0266	Methionine_ABC_transporter_ATP-binding_protein
Granulicatella_adiacens	VBIGraAdi114642_0323	Mannose-6-phosphate_isomerase_(EC_5.3.1.8)
Granulicatella_adiacens	VBIGraAdi114642_0381	Two_component_transcriptional_regulator_VraR
Granulicatella_adiacens	VBIGraAdi114642_0403	UDP-N-acetylenolpyruvoylglucosamine_reductase_(EC_1.1.1.158)
Granulicatella_adiacens	VBIGraAdi114642_0446	Pyruvate_dehydrogenase_E1_component_beta_subunit_(EC_1.2.4.1)
Granulicatella_adiacens	VBIGraAdi114642_0532	ClpB_protein
Granulicatella_adiacens	VBIGraAdi114642_0537	GTP_pyrophosphokinase_(EC_2.7.6.5)2C_(p)ppGpp_synthetase_I
Granulicatella_adiacens	VBIGraAdi114642_0568	Putative_coproporphyrinogen_III_oxidase_of_BS_HemN-type2C_oxygen-independent_(EC_1.3.99.22)2C_in_heat_shock_gene_cluster
Granulicatella_adiacens	VBIGraAdi114642_0657	Iron_compound_ABC_uptake_transporter_ATP-binding_protein_PiuD
Granulicatella_adiacens	VBIGraAdi114642_0659	Iron_compound_ABC_uptake_transporter_permease_protein_PiuB
Granulicatella_adiacens	VBIGraAdi114642_0661	RNA_polymerase_sigma_factor_RpoD
Granulicatella_adiacens	VBIGraAdi114642_0666	Cell_division_trigger_factor_(EC_5.2.1.8)
Granulicatella_adiacens	VBIGraAdi114642_0674	Alcohol_dehydrogenase_(EC_1.1.1.1)3B_Acetaldehyde_dehydrogenase_(EC_1.2.1.10)
Granulicatella_adiacens	VBIGraAdi114642_0705	3-oxoacyl-[acyl-carrier_protein]_reductase_(EC_1.1.1.100)
Granulicatella_adiacens	VBIGraAdi114642_0726	Histidine_kinase
Granulicatella_adiacens	VBIGraAdi114642_0727	Two-component_response_regulator
Granulicatella_adiacens	VBIGraAdi114642_0741	Glycerol-3-phosphate_ABC_transporter2C_ATP-binding_protein_UgpC_(TC_3.A.1.1.3)
Granulicatella_adiacens	VBIGraAdi114642_0765	ABC_transporter_ATP-binding_protein_YvcR
Granulicatella_adiacens	VBIGraAdi114642_0935	Oligopeptide_ABC_transporter2C_periplasmic_oligopeptide-binding_protein_OppA_(TC_3.A.1.5.1)
Granulicatella_adiacens	VBIGraAdi114642_0980	ABC_transporter2C_ATP-binding_protein
Granulicatella_adiacens	VBIGraAdi114642_0982	Two-component_response_regulator
Granulicatella_adiacens	VBIGraAdi114642_0987	Serine_threonine_protein_kinase_PrkC2C_regulator_of_stationary_phase
Granulicatella_adiacens	VBIGraAdi114642_0988	Protein_serine_threonine_phosphatase_PrpC2C_regulation_of_stationary_phase
Granulicatella_adiacens	VBIGraAdi114642_1078	Catabolite_control_protein_A
Granulicatella_adiacens	VBIGraAdi114642_1085	Glutamate_racemase_(EC_5.1.1.3)
Granulicatella_adiacens	VBIGraAdi114642_1108	Manganese_superoxide_dismutase_(EC_1.15.1.1)
Granulicatella_adiacens	VBIGraAdi114642_1123	Lipopolysaccharide_cholinephosphotransferase_LicD3_(EC_2.7.8.-)
Granulicatella_adiacens	VBIGraAdi114642_1126	Cell_envelope-associated_transcriptional_attenuator_LytR-CpsA-Psr2C_subfamily_F2_(as_in_PMID19099556)
Granulicatella_adiacens	VBIGraAdi114642_1127	Cell_envelope-associated_transcriptional_attenuator_LytR-CpsA-Psr2C_subfamily_F2_(as_in_PMID19099556)
Granulicatella_adiacens	VBIGraAdi114642_1129	UDP-N-acetylglucosamine_42C6-dehydratase_(EC_4.2.1.-)
Granulicatella_adiacens	VBIGraAdi114642_1130	UDP-4-amino-4-deoxy-L-arabinose--oxoglutarate_aminotransferase_(EC_2.6.1.-)
Granulicatella_adiacens	VBIGraAdi114642_1131	Lipid_carrier_:_UDP-N-acetylgalactosaminyltransferase_(EC_2.4.1.-)
Granulicatella_adiacens	VBIGraAdi114642_1150	Lipoate-protein_ligase_A
Granulicatella_adiacens	VBIGraAdi114642_1197	Sortase_A2C_LPXTG_specific
Granulicatella_adiacens	VBIGraAdi114642_1263	ABC-type_antimicrobial_peptide_transport_system2C_ATPase_component
Granulicatella_adiacens	VBIGraAdi114642_1273	Phosphomannomutase_(EC_5.4.2.8)
Granulicatella_adiacens	VBIGraAdi114642_1282	UDP-glucose_4-epimerase_(EC_5.1.3.2)
Granulicatella_adiacens	VBIGraAdi114642_1285	Lipid_A_export_ATP-binding_permease_protein_MsbA
Granulicatella_adiacens	VBIGraAdi114642_1286	Lipid_A_export_ATP-binding_permease_protein_MsbA
Granulicatella_adiacens	VBIGraAdi114642_1294	hypothetical_protein
Granulicatella_adiacens	VBIGraAdi114642_1308	Lipid_A_export_ATP-binding_permease_protein_MsbA
Granulicatella_adiacens	VBIGraAdi114642_1315	UTP--glucose-1-phosphate_uridylyltransferase_(EC_2.7.7.9)
Granulicatella_adiacens	VBIGraAdi114642_1317	Prolipoprotein_diacylglyceryl_transferase_(EC_2.4.99.-)
Granulicatella_adiacens	VBIGraAdi114642_1344	ABC_transporter2C_ATP-binding_permease_protein
Granulicatella_adiacens	VBIGraAdi114642_1346	UDP-galactopyranose_mutase_(EC_5.4.99.9)
Granulicatella_adiacens	VBIGraAdi114642_1368	Heat_shock_protein_60_family_chaperone_GroEL
Granulicatella_adiacens	VBIGraAdi114642_1411	ABC_transporter_ATP-binding_membrane_spanning_protein_-_multidrug_resistance
Granulicatella_adiacens	VBIGraAdi114642_1430	Glutamate_transport_ATP-binding_protein
Granulicatella_adiacens	VBIGraAdi114642_1431	Amino_acid_ABC_transporter2C_amino_acid-binding_permease_protein
Granulicatella_adiacens	VBIGraAdi114642_1434	Manganese_ABC_transporter2C_periplasmic-binding_protein_SitA
Granulicatella_adiacens	VBIGraAdi114642_1435	Manganese_ABC_transporter2C_inner_membrane_permease_protein_SitD
Granulicatella_adiacens	VBIGraAdi114642_1436	Manganese_ABC_transporter2C_ATP-binding_protein_SitB
Granulicatella_adiacens	VBIGraAdi114642_1443	Phosphomannomutase_(EC_5.4.2.8)
Granulicatella_adiacens	VBIGraAdi114642_1444	Methionine_biosynthesis_and_transport_regulator_MtaR2C_LysR_family
Granulicatella_adiacens	VBIGraAdi114642_1452	ATPase_component_of_general_energizing_module_of_ECF_transporters
Granulicatella_adiacens	VBIGraAdi114642_1482	Translation_elongation_factor_Tu
Granulicatella_adiacens	VBIGraAdi114642_1492	D-alanyl_transfer_protein_DltB
Granulicatella_adiacens	VBIGraAdi114642_1493	D-alanine--poly(phosphoribitol)_ligase_subunit_1_(EC_6.1.1.13)
Granulicatella_adiacens	VBIGraAdi114642_1498	Methionine_ABC_transporter_ATP-binding_protein
Granulicatella_adiacens	VBIGraAdi114642_1539	ABC_transporter_ATP-binding_protein
Granulicatella_adiacens	VBIGraAdi114642_1643	DNA-binding_response_regulator
Granulicatella_adiacens	VBIGraAdi114642_1709	Zinc_ABC_transporter2C_ATP-binding_protein_ZnuC
Granulicatella_adiacens	VBIGraAdi114642_1716	Multiple_sugar_ABC_transporter2C_ATP-binding_protein
Granulicatella_adiacens	VBIGraAdi114642_1767	Two-component_sensor_kinase_SA14-24
Granulicatella_adiacens	VBIGraAdi114642_1768	Two-component_response_regulator_SA14-24
Granulicatella_adiacens	VBIGraAdi114642_1782	ABC_transporter_ATP-binding_protein
Granulicatella_elegans	VBIGraEle24208_0027	putative_stress_response_protein3B_possible_glycosyltransferase_involved_in_cell_wall_biogenesis
Granulicatella_elegans	VBIGraEle24208_0086	hypothetical_protein
Granulicatella_elegans	VBIGraEle24208_0189	Teichoic_acid_export_ATP-binding_protein_TagH_(EC_3.6.3.40)
Granulicatella_elegans	VBIGraEle24208_0219	Late_competence_protein_ComGA2C_access_of_DNA_to_ComEA
Granulicatella_elegans	VBIGraEle24208_0247	UDP-4-amino-4-deoxy-L-arabinose--oxoglutarate_aminotransferase_(EC_2.6.1.-)
Granulicatella_elegans	VBIGraEle24208_0251	Cell_envelope-associated_transcriptional_attenuator_LytR-CpsA-Psr2C_subfamily_F2_(as_in_PMID19099556)
Granulicatella_elegans	VBIGraEle24208_0324	Lipopolysaccharide_cholinephosphotransferase_LicD1_(EC_2.7.8.-)
Granulicatella_elegans	VBIGraEle24208_0531	Putative_coproporphyrinogen_III_oxidase_of_BS_HemN-type2C_oxygen-independent_(EC_1.3.99.22)2C_in_heat_shock_gene_cluster
Granulicatella_elegans	VBIGraEle24208_0587	GTP_pyrophosphokinase_(EC_2.7.6.5)2C_(p)ppGpp_synthetase_I
Granulicatella_elegans	VBIGraEle24208_0606	Undecaprenyl_pyrophosphate_synthetase_(EC_2.5.1.31)
Granulicatella_elegans	VBIGraEle24208_0644	UDP-N-acetylenolpyruvoylglucosamine_reductase_(EC_1.1.1.158)
Granulicatella_elegans	VBIGraEle24208_0677	glycosyl_transferase2C_group_1
Granulicatella_elegans	VBIGraEle24208_0682	glycosyl_transferase
Granulicatella_elegans	VBIGraEle24208_0834	Multiple_sugar_ABC_transporter2C_ATP-binding_protein
Granulicatella_elegans	VBIGraEle24208_0872	Serine_protease2C_DegP_HtrA2C_do-like_(EC_3.4.21.-)
Granulicatella_elegans	VBIGraEle24208_1008	ABC_transporter_ATP-binding_protein
Granulicatella_elegans	VBIGraEle24208_1112	capsular_polysaccharide_biosynthsis_protein
Granulicatella_elegans	VBIGraEle24208_1113	hypothetical_protein
Granulicatella_elegans	VBIGraEle24208_1114	Membrane_protein_involved_in_the_export_of_O-antigen2C_teichoic_acid_lipoteichoic_acids
Granulicatella_elegans	VBIGraEle24208_1168	ATP_synthase_alpha_chain_(EC_3.6.3.14)
Granulicatella_elegans	VBIGraEle24208_1229	ABC_transporter_ATPase_and_permease_components
Granulicatella_elegans	VBIGraEle24208_1246	Cell_division_transporter2C_ATP-binding_protein_FtsE_(TC_3.A.5.1.1)
Granulicatella_elegans	VBIGraEle24208_1298	Protein_serine_threonine_phosphatase_PrpC2C_regulation_of_stationary_phase
Granulicatella_elegans	VBIGraEle24208_1308	Translation_elongation_factor_Tu
Granulicatella_elegans	VBIGraEle24208_1394	ABC-type_antimicrobial_peptide_transport_system2C_ATPase_component
Granulicatella_elegans	VBIGraEle24208_1435	hypothetical_protein
Granulicatella_elegans	VBIGraEle24208_1435	hypothetical_protein
Granulicatella_elegans	VBIGraEle24208_1439	Choline_binding_protein_A
Granulicatella_elegans	VBIGraEle24208_1439	Choline_binding_protein_A
Granulicatella_elegans	VBIGraEle24208_1439	Choline_binding_protein_A
Granulicatella_elegans	VBIGraEle24208_1449	Two-component_response_regulator
Granulicatella_elegans	VBIGraEle24208_1469	UDP-glucose_4-epimerase_(EC_5.1.3.2)
Granulicatella_elegans	VBIGraEle24208_1518	Sensor_protein_basS_pmrB_(EC_2.7.3.-)
Granulicatella_elegans	VBIGraEle24208_1549	Choline_binding_protein_A
Granulicatella_elegans	VBIGraEle24208_1549	Choline_binding_protein_A
Granulicatella_elegans	VBIGraEle24208_1551	Choline_binding_protein_A
Granulicatella_elegans	VBIGraEle24208_1628	Putrescine_transport_ATP-binding_protein_PotA_(TC_3.A.1.11.1)
Granulicatella_elegans	VBIGraEle24208_1652	Manganese_ABC_transporter2C_ATP-binding_protein_SitB
Haemophilus_aegyptius	VBIHaeAeg171656_0070	O-antigen_acetylase
Haemophilus_aegyptius	VBIHaeAeg171656_0278	Transport_ATP-binding_protein_CydD
Haemophilus_aegyptius	VBIHaeAeg171656_0323	Outer_membrane_receptor_proteins2C_mostly_Fe_transport
Haemophilus_aegyptius	VBIHaeAeg171656_0664	N-acetylneuraminic_acid_synthase-like_protein
Haemophilus_aegyptius	VBIHaeAeg171656_0665	Undecaprenyl-phosphate_galactosephosphotransferase_(EC_2.7.8.6)
Haemophilus_aegyptius	VBIHaeAeg171656_0877	Tetraacyldisaccharide_4-kinase_(EC_2.7.1.130)
Haemophilus_aegyptius	VBIHaeAeg171656_0986	Glycosyl_transferase_family_protein
Haemophilus_aegyptius	VBIHaeAeg171656_1347	TETRATRICOPEPTIDE_REPEAT_FAMILY_PROTEIN
Haemophilus_aegyptius	VBIHaeAeg171656_1347	TETRATRICOPEPTIDE_REPEAT_FAMILY_PROTEIN
Haemophilus_aegyptius	VBIHaeAeg171656_1347	TETRATRICOPEPTIDE_REPEAT_FAMILY_PROTEIN
Haemophilus_aegyptius	VBIHaeAeg171656_1347	TETRATRICOPEPTIDE_REPEAT_FAMILY_PROTEIN
Haemophilus_aegyptius	VBIHaeAeg171656_1412	major_fimbrial_subunit
Haemophilus_aegyptius	VBIHaeAeg171656_1724	Dolichol-phosphate_mannosyltransferase_(EC_2.4.1.83)_in_lipid-linked_oligosaccharide_synthesis_cluster
Haemophilus_aegyptius	VBIHaeAeg171656_1919	Cytochrome_c-type_biogenesis_protein_CcmC2C_putative_heme_lyase_for_CcmE
Haemophilus_ducreyi	VBIHaeDuc133973_0375	3-deoxy-D-manno-octulosonic-acid_transferase_(EC_2.-.-.-)
Haemophilus_ducreyi	VBIHaeDuc133973_0646	Cytochrome_c-type_biogenesis_protein_CcmC2C_putative_heme_lyase_for_CcmE
Haemophilus_ducreyi	VBIHaeDuc133973_0694	Lipid-A-disaccharide_synthase_(EC_2.4.1.182)
Haemophilus_ducreyi	VBIHaeDuc133973_1084	Flp_pilus_assembly_protein_TadD2C_contains_TPR_repeat
Haemophilus_ducreyi	VBIHaeDuc133973_1125	Outer_membrane_stress_sensor_protease_DegS
Haemophilus_haemolyticus	VBIHaeHae195991_0093	Putative_Ton-B_dependent_hemine_receptor
Haemophilus_haemolyticus	VBIHaeHae195991_0198	Hydroxymethylpyrimidine_ABC_transporter2C_ATPase_component
Haemophilus_haemolyticus	VBIHaeHae195991_0306	Malonyl_CoA-acyl_carrier_protein_transacylase_(EC_2.3.1.39)
Haemophilus_haemolyticus	VBIHaeHae195991_0325	Outer_membrane_stress_sensor_protease_DegS
Haemophilus_haemolyticus	VBIHaeHae195991_0655	CMP-N-acetylneuraminate-beta-galactosamide-_alpha-22C3-sialyltransferase_(EC_2.4.99.-)
Haemophilus_haemolyticus	VBIHaeHae195991_0657	Poly(glycerol-phosphate)_alpha-glucosyltransferase_(EC_2.4.1.52)
Haemophilus_haemolyticus	VBIHaeHae195991_0658	Lipopolysaccharide_core_biosynthesis_glycosyltransferase_WadA
Haemophilus_haemolyticus	VBIHaeHae195991_0755	Manganese_ABC_transporter2C_inner_membrane_permease_protein_SitD
Haemophilus_haemolyticus	VBIHaeHae195991_1051	Dca
Haemophilus_haemolyticus	VBIHaeHae195991_1350	Anthranilate_phosphoribosyltransferase_(EC_2.4.2.18)
Haemophilus_haemolyticus	VBIHaeHae195991_1953	Cytochrome_c-type_biogenesis_protein_CcmC2C_putative_heme_lyase_for_CcmE
Haemophilus_haemolyticus	VBIHaeHae195991_2099	hemin_ABC_superfamily_ATP_binding_cassette_transporter2C_ABC_protein
Haemophilus_haemolyticus	VBIHaeHae195991_2150	Urease_accessory_protein_UreG
Haemophilus_haemolyticus	VBIHaeHae195991_2177	Diaminopimelate_decarboxylase_(EC_4.1.1.20)
Haemophilus_haemolyticus	VBIHaeHae195991_2392	Ferric_iron_ABC_transporter2C_ATP-binding_protein
Haemophilus_haemolyticus	VBIHaeHae200538_0106	Ferric_iron_ABC_transporter2C_permease_protein
Haemophilus_haemolyticus	VBIHaeHae200538_0318	Membrane-bound_lytic_murein_transglycosylase_B_precursor_(EC_3.2.1.-)
Haemophilus_haemolyticus	VBIHaeHae200538_0544	Putative_HlyD_family_secretion_protein
Haemophilus_haemolyticus	VBIHaeHae200538_0829	Outer_membrane_stress_sensor_protease_DegS
Haemophilus_haemolyticus	VBIHaeHae200538_0889	Undecaprenyl_pyrophosphate_synthetase_(EC_2.5.1.31)
Haemophilus_haemolyticus	VBIHaeHae200538_0979	Pyrroline-5-carboxylate_reductase_(EC_1.5.1.2)
Haemophilus_haemolyticus	VBIHaeHae200538_1718	Anthranilate_phosphoribosyltransferase_(EC_2.4.2.18)
Haemophilus_haemolyticus	VBIHaeHae200538_1856	Urease_accessory_protein_UreG
Haemophilus_sp._oral_taxon_851	VBIHaeSp161369_0124	ABC_transporter_ATP-binding_protein
Haemophilus_sp._oral_taxon_851	VBIHaeSp161369_0287	Outer_membrane_stress_sensor_protease_DegS
Haemophilus_sp._oral_taxon_851	VBIHaeSp161369_0324	Two-component_system_response_regulator_QseB
Haemophilus_sp._oral_taxon_851	VBIHaeSp161369_0336	Glycosyltransferases_involved_in_cell_wall_biogenesis
Haemophilus_sp._oral_taxon_851	VBIHaeSp161369_0341	lipopolysaccharide_biosynthesis_protein
Haemophilus_sp._oral_taxon_851	VBIHaeSp161369_0355	N-Acetylneuraminate_cytidylyltransferase_(EC_2.7.7.43)
Haemophilus_sp._oral_taxon_851	VBIHaeSp161369_0496	Cytochrome_c-type_biogenesis_protein_CcmC2C_putative_heme_lyase_for_CcmE
Haemophilus_sp._oral_taxon_851	VBIHaeSp161369_0823	ADP-heptose--lipooligosaccharide_heptosyltransferase_II_(EC_2.4.1.-)
Haemophilus_sp._oral_taxon_851	VBIHaeSp161369_1141	Manganese_ABC_transporter2C_inner_membrane_permease_protein_SitC
Haemophilus_sp._oral_taxon_851	VBIHaeSp161369_1461	Urease_accessory_protein_UreG
Haemophilus_sp._oral_taxon_851	VBIHaeSp161369_1499	FepC_protein
Haemophilus_sp._oral_taxon_851	VBIHaeSp161369_1571	Hydroxymethylpyrimidine_ABC_transporter2C_ATPase_component
Helicobacter_pylori	VBIHelPyl144313_0041	Mannose-6-phosphate_isomerase_(EC_5.3.1.8)_Mannose-1-phosphate_guanylyltransferase_(GDP)_(EC_2.7.7.22)
Helicobacter_pylori	VBIHelPyl144313_0067	Urease_accessory_protein_UreG
Helicobacter_pylori	VBIHelPyl144313_0115	Flagellin
Helicobacter_pylori	VBIHelPyl144313_0246	Glutamyl-tRNA_reductase_(EC_1.2.1.70)
Helicobacter_pylori	VBIHelPyl144313_0287	Lipopolysaccharide_heptosyltransferase_I_(EC_2.4.1.-)
Helicobacter_pylori	VBIHelPyl144313_0576	Protein_export_cytoplasm_protein_SecA_ATPase_RNA_helicase_(TC_3.A.5.1.1)
Helicobacter_pylori	VBIHelPyl144313_1172	Phospholipid-lipopolysaccharide_ABC_transporter
Helicobacter_pylori	VBIHelPyl144313_1554	Alkyl_hydroperoxide_reductase_subunit_C-like_protein
Johnsonella_ignava	VBIJohIgn140542_0104	ATPase_component_of_general_energizing_module_of_ECF_transporters
Johnsonella_ignava	VBIJohIgn140542_0113	Manganese_ABC_transporter2C_periplasmic-binding_protein_SitA
Johnsonella_ignava	VBIJohIgn140542_0128	Nucleoside_5-triphosphatase_RdgB_(dHAPTP2C_dITP2C_XTP-specific)_(EC_3.6.1.15)
Johnsonella_ignava	VBIJohIgn140542_0151	Transport_ATP-binding_protein_CydC
Johnsonella_ignava	VBIJohIgn140542_0194	Glucose-1-phosphate_cytidylyltransferase_(EC_2.7.7.33)
Johnsonella_ignava	VBIJohIgn140542_0373	Teichoic_acid_export_ATP-binding_protein_TagH_(EC_3.6.3.40)
Johnsonella_ignava	VBIJohIgn140542_0471	Glycosyltransferase_(EC_2.4.1.-)
Johnsonella_ignava	VBIJohIgn140542_0474	dTDP-glucose_42C6-dehydratase_(EC_4.2.1.46)
Johnsonella_ignava	VBIJohIgn140542_0672	UDP-N-acetylenolpyruvoylglucosamine_reductase_(EC_1.1.1.158)
Johnsonella_ignava	VBIJohIgn140542_0748	ABC_transporter_related
Johnsonella_ignava	VBIJohIgn140542_0829	dTDP-glucose_42C6-dehydratase_(EC_4.2.1.46)
Johnsonella_ignava	VBIJohIgn140542_1196	Transport_ATP-binding_protein_CydC
Johnsonella_ignava	VBIJohIgn140542_1230	two_component_transcriptional_regulator2C_winged_helix_family
Johnsonella_ignava	VBIJohIgn140542_1251	Glycosyl_transferase2C_group_2_family_protein
Johnsonella_ignava	VBIJohIgn140542_1261	dTDP-4-dehydrorhamnose_reductase_(EC_1.1.1.133)
Johnsonella_ignava	VBIJohIgn140542_1389	ATP_synthase_alpha_chain_(EC_3.6.3.14)
Johnsonella_ignava	VBIJohIgn140542_1423	Histidine_ABC_transporter2C_ATP-binding_protein_HisP_(TC_3.A.1.3.1)
Johnsonella_ignava	VBIJohIgn140542_1447	ABC_transporter_ATP-binding_protein
Johnsonella_ignava	VBIJohIgn140542_1602	Chemotaxis_regulator_-_transmits_chemoreceptor_signals_to_flagelllar_motor_components_CheY
Johnsonella_ignava	VBIJohIgn140542_1653	Hydroxymethylpyrimidine_ABC_transporter2C_ATPase_component
Johnsonella_ignava	VBIJohIgn140542_1714	Phosphate_regulon_transcriptional_regulatory_protein_PhoB_(SphR)
Johnsonella_ignava	VBIJohIgn140542_1716	Phosphate_regulon_sensor_protein_PhoR_(SphS)_(EC_2.7.13.3)
Johnsonella_ignava	VBIJohIgn140542_1807	ABC_transporter_ATP-binding_protein_YvcR
Johnsonella_ignava	VBIJohIgn140542_1830	Glycosyltransferase_involved_in_cell_wall_biogenesis_(EC_2.4.-.-_)
Johnsonella_ignava	VBIJohIgn140542_2051	Alkanesulfonates_ABC_transporter_ATP-binding_protein_Sulfonate_ABC_transporter2C_ATP-binding_subunit_SsuB
Johnsonella_ignava	VBIJohIgn140542_2182	Iron(III)_dicitrate_transport_ATP-binding_protein_FecE_(TC_3.A.1.14.1)
Johnsonella_ignava	VBIJohIgn140542_2294	Transport_ATP-binding_protein_CydC
Johnsonella_ignava	VBIJohIgn140542_2295	Transport_ATP-binding_protein_CydD
Johnsonella_ignava	VBIJohIgn140542_2307	Transport_ATP-binding_protein_CydC
Johnsonella_ignava	VBIJohIgn140542_2328	Lipid_A_export_ATP-binding_permease_protein_MsbA
Kingella_denitrificans	VBIKinDen171475_0032	Imidazole_glycerol_phosphate_synthase_amidotransferase_subunit_(EC_2.4.2.-)
Kingella_denitrificans	VBIKinDen171475_0237	ATPase_provides_energy_for_both_assembly_of_type_IV_secretion_complex_and_secretion_of_T-DNA_complex_(VirB11)
Kingella_denitrificans	VBIKinDen171475_0516	Radical_SAM_family_protein_HutW2C_similar_to_coproporphyrinogen_III_oxidase2C_oxygen-independent2C_associated_with_heme_uptake_Putative_heme_iron_utilization_protein
Kingella_denitrificans	VBIKinDen171475_0945	UDP-3-O-[3-hydroxymyristoyl]_glucosamine_N-acyltransferase_(EC_2.3.1.-)
Kingella_denitrificans	VBIKinDen171475_1237	2-Keto-3-deoxy-D-manno-octulosonate-8-phosphate_synthase_(EC_2.5.1.55)
Kingella_denitrificans	VBIKinDen171475_2036	Capsular_polysaccharide_synthesis
Kingella_kingae	VBIKinKin174532_1326	Capsular_polysaccharide_ABC_transporter2C_permease_protein_KpsM
Kingella_kingae	VBIKinKin174532_1864	ABC-type_multidrug_transport_system2C_ATPase_component
Kingella_kingae	VBIKinKin174532_2094	Porphobilinogen_synthase_(EC_4.2.1.24)
Kingella_oralis	VBIKinOra3868_0560	Twitching_motility_protein_PilT
Kingella_oralis	VBIKinOra3868_1637	Ferric_iron_ABC_transporter2C_permease_protein
Kingella_oralis	VBIKinOra3868_1726	UDP-22C3-diacylglucosamine_hydrolase_(EC_3.6.1.-)
Kingella_oralis	VBIKinOra3868_2072	Manganese_superoxide_dismutase_(EC_1.15.1.1)
Lachnoanaerobaculum_saburreum	VBIEubSab170007_0005	Nucleoside_5-triphosphatase_RdgB_(dHAPTP2C_dITP2C_XTP-specific)_(EC_3.6.1.15)
Lachnoanaerobaculum_saburreum	VBIEubSab170007_0162	Glycosyltransferase_involved_in_cell_wall_biogenesis_(EC_2.4.-.-)
Lachnoanaerobaculum_saburreum	VBIEubSab170007_0325	ABC_transporter2C_ATP-binding_permease_protein
Lachnoanaerobaculum_saburreum	VBIEubSab170007_0540	Glutamine_synthetase_type_I_(EC_6.3.1.2)
Lachnoanaerobaculum_saburreum	VBIEubSab170007_0556	Hemolysins_and_related_proteins_containing_CBS_domains
Lachnoanaerobaculum_saburreum	VBIEubSab170007_0673	Urease_accessory_protein_UreG
Lachnoanaerobaculum_saburreum	VBIEubSab170007_0757	dTDP-glucose_42C6-dehydratase_(EC_4.2.1.46)
Lachnoanaerobaculum_saburreum	VBIEubSab170007_0872	Ribose_operon_repressor
Lachnoanaerobaculum_saburreum	VBIEubSab170007_0879	ABC-type_Fe3+-siderophore_transport_system2C_permease_2_component
Lachnoanaerobaculum_saburreum	VBIEubSab170007_0880	Iron_compound_ABC_uptake_transporter_ATP-binding_protein_PiaD
Lachnoanaerobaculum_saburreum	VBIEubSab170007_1104	probable_ABC_transporter
Lachnoanaerobaculum_saburreum	VBIEubSab170007_1130	Protein_serine_threonine_phosphatase_PrpC2C_regulation_of_stationary_phase
Lachnoanaerobaculum_saburreum	VBIEubSab170007_1131	Serine_threonine_protein_kinase_PrkC2C_regulator_of_stationary_phase
Lachnoanaerobaculum_saburreum	VBIEubSab170007_1196	Two-component_response_regulator_YvcP
Lachnoanaerobaculum_saburreum	VBIEubSab170007_1262	DNA-binding_response_regulator
Lachnoanaerobaculum_saburreum	VBIEubSab170007_1394	Cyclopropane-fatty-acyl-phospholipid_synthase_(EC_2.1.1.79)
Lachnoanaerobaculum_saburreum	VBIEubSab170007_1450	ABC_transporter2C_ATP-binding_protein
Lachnoanaerobaculum_saburreum	VBIEubSab170007_1609	Glutamate-1-semialdehyde_aminotransferase_(EC_5.4.3.8)
Lachnoanaerobaculum_saburreum	VBIEubSab170007_1613	Glycosyltransferase_involved_in_cell_wall_biogenesis_(EC_2.4.-.-_)
Lachnoanaerobaculum_saburreum	VBIEubSab170007_1616	capsular_polysaccharide_biosynthesis_protein
Lachnoanaerobaculum_saburreum	VBIEubSab170007_1779	Lipid_A_export_ATP-binding_permease_protein_MsbA
Lachnoanaerobaculum_saburreum	VBIEubSab170007_1784	COG1272:_Predicted_membrane_protein_hemolysin_III_homolog
Lachnoanaerobaculum_saburreum	VBIEubSab170007_1788	ABC_transporter_related
Lachnoanaerobaculum_saburreum	VBIEubSab170007_1846	Methionine_ABC_transporter_ATP-binding_protein
Lachnoanaerobaculum_saburreum	VBIEubSab170007_1851	UDP-glucose_4-epimerase_(EC_5.1.3.2)
Lachnoanaerobaculum_saburreum	VBIEubSab170007_1915	Hypothetical_radical_SAM_family_enzyme2C_NOT_coproporphyrinogen_III_oxidase2C_oxygen-independent
Lachnoanaerobaculum_saburreum	VBIEubSab170007_1931	Hydroxymethylpyrimidine_ABC_transporter2C_ATPase_component
Lachnoanaerobaculum_saburreum	VBIEubSab170007_1958	ATPase_component_of_general_energizing_module_of_ECF_transporters
Lachnoanaerobaculum_saburreum	VBIEubSab170007_1979	Mg(2+)_transport_ATPase2C_P-type_(EC_3.6.3.2)
Lachnoanaerobaculum_saburreum	VBIEubSab170007_2001	Oligopeptide_transport_ATP-binding_protein_OppF_(TC_3.A.1.5.1)
Lachnoanaerobaculum_saburreum	VBIEubSab170007_2114	UDP-glucuronate_5-epimerase_(EC_5.1.3.12)
Lachnoanaerobaculum_saburreum	VBIEubSab170007_2128	Tyrosine-protein_kinase_Wzc_(EC_2.7.10.2)
Lachnoanaerobaculum_saburreum	VBIEubSab170007_2129	Tyrosine-protein_kinase_transmembrane_modulator_EpsC
Lachnoanaerobaculum_saburreum	VBIEubSab170007_2130	Manganese-dependent_protein-tyrosine_phosphatase_(EC_3.1.3.48)
Lachnoanaerobaculum_saburreum	VBIEubSab170007_2195	UDP-galactopyranose_mutase_(EC_5.4.99.9)
Lachnoanaerobaculum_saburreum	VBIEubSab170007_2265	Cholinephosphate_cytidylyltransferase_(EC_2.7.7.15)_Choline_kinase_(EC_2.7.1.32)
Lachnoanaerobaculum_saburreum	VBIEubSab170007_2307	putative_response_regulator3B_homolog_of_RumR_and_ScnR
Lachnoanaerobaculum_saburreum	VBIEubSab170007_2470	Vitamin_B12_ABC_transporter2C_ATPase_component_BtuD
Lachnoanaerobaculum_saburreum	VBIEubSab170007_2562	Type_II_IV_secretion_system_ATP_hydrolase_TadA_VirB11_CpaF2C_TadA_subfamily
Lachnoanaerobaculum_saburreum	VBIEubSab170007_2767	2-deoxy-D-gluconate_3-dehydrogenase_(EC_1.1.1.125)
Lachnoanaerobaculum_saburreum	VBIEubSab170007_2792	Transport_ATP-binding_protein_CydC
Lachnoanaerobaculum_saburreum	VBIEubSab170007_2805	Transposase
Lachnospiraceae_bacterium_oral_taxon_082	VBILacBac168637_0036	UDP-glucose_dehydrogenase_(EC_1.1.1.22)
Lachnospiraceae_bacterium_oral_taxon_082	VBILacBac168637_0047	Lipid_carrier_:_UDP-N-acetylgalactosaminyltransferase_(EC_2.4.1.-)
Lachnospiraceae_bacterium_oral_taxon_082	VBILacBac168637_0048	4-keto-6-deoxy-N-Acetyl-D-hexosaminyl-(Lipid_carrier)_aminotransferase
Lachnospiraceae_bacterium_oral_taxon_082	VBILacBac168637_0053	Tyrosine-protein_kinase_transmembrane_modulator_EpsC
Lachnospiraceae_bacterium_oral_taxon_082	VBILacBac168637_0054	Manganese-dependent_protein-tyrosine_phosphatase_(EC_3.1.3.48)
Lachnospiraceae_bacterium_oral_taxon_082	VBILacBac168637_0055	transcriptional_activator_protein
Lachnospiraceae_bacterium_oral_taxon_082	VBILacBac168637_0210	Glutamyl-tRNA_reductase_(EC_1.2.1.70)
Lachnospiraceae_bacterium_oral_taxon_082	VBILacBac168637_0213	Glycosyltransferase_involved_in_cell_wall_biogenesis_(EC_2.4.-.-_)
Lachnospiraceae_bacterium_oral_taxon_082	VBILacBac168637_0235	Phosphate_regulon_sensor_protein_PhoR_(SphS)_(EC_2.7.13.3)
Lachnospiraceae_bacterium_oral_taxon_082	VBILacBac168637_0256	Regulation_of_D-alanyl-lipoteichoic_acid_biosynthesis2C_DltR
Lachnospiraceae_bacterium_oral_taxon_082	VBILacBac168637_0265	ATP-dependent_Clp_protease2C_ATP-binding_subunit_ClpC_Negative_regulator_of_genetic_competence_clcC_mecB
Lachnospiraceae_bacterium_oral_taxon_082	VBILacBac168637_0266	Methionine_ABC_transporter_ATP-binding_protein
Lachnospiraceae_bacterium_oral_taxon_082	VBILacBac168637_0287	O-antigen_export_system_permease_protein_RfbD
Lachnospiraceae_bacterium_oral_taxon_082	VBILacBac168637_0291	D2CD-heptose_7-phosphate_kinase
Lachnospiraceae_bacterium_oral_taxon_082	VBILacBac168637_0415	proteinase2C_putative
Lachnospiraceae_bacterium_oral_taxon_082	VBILacBac168637_0445	Urea_channel_UreI
Lachnospiraceae_bacterium_oral_taxon_082	VBILacBac168637_0446	Urease_gamma_subunit_(EC_3.5.1.5)
Lachnospiraceae_bacterium_oral_taxon_082	VBILacBac168637_0467	3-oxoacyl-[acyl-carrier_protein]_reductase_(EC_1.1.1.100)
Lachnospiraceae_bacterium_oral_taxon_082	VBILacBac168637_0468	3-oxoacyl-[acyl-carrier-protein]_synthase2C_KASII_(EC_2.3.1.41)
Lachnospiraceae_bacterium_oral_taxon_082	VBILacBac168637_0529	Methionine_ABC_transporter_ATP-binding_protein
Lachnospiraceae_bacterium_oral_taxon_082	VBILacBac168637_0558	oligopeptide_ABC_transporter2C_ATP-binding_protein
Lachnospiraceae_bacterium_oral_taxon_082	VBILacBac168637_0628	Putative_two-component_sensor_histidine_kinase
Lachnospiraceae_bacterium_oral_taxon_082	VBILacBac168637_0647	D-glycero-D-manno-heptose_12C7-bisphosphate_phosphatase_(EC_3.1.1.-)
Lachnospiraceae_bacterium_oral_taxon_082	VBILacBac168637_0689	fructose_response_regulator_of_fruA_and_EII_fructose_mannose
Lachnospiraceae_bacterium_oral_taxon_082	VBILacBac168637_0742	ABC_transporter2C_ATP-binding_permease_protein
Lachnospiraceae_bacterium_oral_taxon_082	VBILacBac168637_0743	Lipid_A_export_ATP-binding_permease_protein_MsbA
Lachnospiraceae_bacterium_oral_taxon_082	VBILacBac168637_0763	3-oxoacyl-[acyl-carrier_protein]_reductase_(EC_1.1.1.100)
Lachnospiraceae_bacterium_oral_taxon_082	VBILacBac168637_0795	Methionyl-tRNA_formyltransferase_(EC_2.1.2.9)
Lachnospiraceae_bacterium_oral_taxon_082	VBILacBac168637_0867	Cyclopropane-fatty-acyl-phospholipid_synthase_(EC_2.1.1.79)
Lachnospiraceae_bacterium_oral_taxon_082	VBILacBac168637_0873	Pyrroline-5-carboxylate_reductase_(EC_1.5.1.2)
Lachnospiraceae_bacterium_oral_taxon_082	VBILacBac168637_1128	Vitamin_B12_ABC_transporter2C_ATPase_component_BtuD
Lachnospiraceae_bacterium_oral_taxon_082	VBILacBac168637_1129	Vitamin_B12_ABC_transporter2C_permease_component_BtuC
Lachnospiraceae_bacterium_oral_taxon_082	VBILacBac168637_1205	Choline_binding_protein_A
Lachnospiraceae_bacterium_oral_taxon_082	VBILacBac168637_1205	Choline_binding_protein_A
Lachnospiraceae_bacterium_oral_taxon_082	VBILacBac168637_1205	Choline_binding_protein_A
Lachnospiraceae_bacterium_oral_taxon_082	VBILacBac168637_1326	Type_II_IV_secretion_system_ATP_hydrolase_TadA_VirB11_CpaF2C_TadA_subfamily
Lachnospiraceae_bacterium_oral_taxon_082	VBILacBac168637_1367	Lactaldehyde_reductase_(EC_1.1.1.77)
Lachnospiraceae_bacterium_oral_taxon_082	VBILacBac168637_1376	cell_surface_protein_precursor2C_GY_family
Lachnospiraceae_bacterium_oral_taxon_082	VBILacBac168637_1401	ClpB_protein
Lachnospiraceae_bacterium_oral_taxon_082	VBILacBac168637_1430	ABC_transporter2C_ATP-binding_protein
Lachnospiraceae_bacterium_oral_taxon_082	VBILacBac168637_1439	Vitamin_B12_ABC_transporter2C_ATPase_component_BtuD
Lachnospiraceae_bacterium_oral_taxon_082	VBILacBac168637_1452	ABC_transporter2C_ATP-binding_permease_protein
Lachnospiraceae_bacterium_oral_taxon_082	VBILacBac168637_1565	Manganese_ABC_transporter2C_periplasmic-binding_protein_SitA
Lachnospiraceae_bacterium_oral_taxon_082	VBILacBac168637_1575	Molybdenum_transport_ATP-binding_protein_ModC_(TC_3.A.1.8.1)
Lachnospiraceae_bacterium_oral_taxon_082	VBILacBac168637_1640	RNA_polymerase_sigma_factor_RpoD
Lachnospiraceae_bacterium_oral_taxon_082	VBILacBac168637_1686	ABC_transporter_related
Lachnospiraceae_bacterium_oral_taxon_082	VBILacBac168637_1896	probable_ABC_transporter
Lachnospiraceae_bacterium_oral_taxon_082	VBILacBac168637_1934	Putrescine_transport_ATP-binding_protein_PotA_(TC_3.A.1.11.1)
Lachnospiraceae_bacterium_oral_taxon_082	VBILacBac168637_1955	Nucleoside_5-triphosphatase_RdgB_(dHAPTP2C_dITP2C_XTP-specific)_(EC_3.6.1.15)
Lachnospiraceae_bacterium_oral_taxon_082	VBILacBac168637_2007	UDP-galactopyranose_mutase_(EC_5.4.99.9)
Lachnospiraceae_bacterium_oral_taxon_082	VBILacBac168637_2037	Glycosyltransferase_involved_in_cell_wall_biogenesis_(EC_2.4.-.-)
Lachnospiraceae_bacterium_oral_taxon_082	VBILacBac168637_2065	Acetylornithine_aminotransferase_(EC_2.6.1.11)
Lachnospiraceae_bacterium_oral_taxon_082	VBILacBac168637_2074	UDP-N-acetylenolpyruvoylglucosamine_reductase_(EC_1.1.1.158)
Lachnospiraceae_bacterium_oral_taxon_082	VBILacBac168637_2237	Lipid_A_export_ATP-binding_permease_protein_MsbA
Lachnospiraceae_bacterium_oral_taxon_082	VBILacBac168637_2239	Transport_ATP-binding_protein_CydC
Lachnospiraceae_bacterium_oral_taxon_082	VBILacBac168637_2308	2-deoxy-D-gluconate_3-dehydrogenase_(EC_1.1.1.125)
Lachnospiraceae_bacterium_oral_taxon_082	VBILacBac168637_2329	CDP-4-dehydro-6-deoxy-D-glucose_3-dehydratase_(EC_4.2.1.-)
Lachnospiraceae_bacterium_oral_taxon_082	VBILacBac168637_2361	Dipeptide-binding_ABC_transporter2C_periplasmic_substrate-binding_component_(TC_3.A.1.5.2)
Lachnospiraceae_bacterium_oral_taxon_082	VBILacBac168637_2367	Oligopeptide_transport_ATP-binding_protein_OppF_(TC_3.A.1.5.1)
Lachnospiraceae_bacterium_oral_taxon_082	VBILacBac168637_2398	Phosphate_regulon_sensor_protein_PhoR_(SphS)_(EC_2.7.13.3)
Lachnospiraceae_bacterium_oral_taxon_082	VBILacBac168637_2436	Oligopeptide_transport_ATP-binding_protein_OppD_(TC_3.A.1.5.1)
Lachnospiraceae_bacterium_oral_taxon_082	VBILacBac168637_2437	Oligopeptide_transport_ATP-binding_protein_OppF_(TC_3.A.1.5.1)
Lachnospiraceae_bacterium_oral_taxon_082	VBILacBac168637_2439	Oligopeptide_ABC_transporter2C_periplasmic_oligopeptide-binding_protein_OppA_(TC_3.A.1.5.1)
Lachnospiraceae_bacterium_oral_taxon_082	VBILacBac168637_2594	Mg(2+)_transport_ATPase2C_P-type_(EC_3.6.3.2)
Lachnospiraceae_bacterium_oral_taxon_082	VBILacBac168637_2595	Fibronectin_fibrinogen-binding_protein
Lachnospiraceae_bacterium_oral_taxon_082	VBILacBac168637_2617	ATPase_component_of_general_energizing_module_of_ECF_transporters
Lachnospiraceae_bacterium_oral_taxon_082	VBILacBac168637_2705	Undecaprenyl-phosphate_galactosephosphotransferase_(EC_2.7.8.6)
Lachnospiraceae_bacterium_oral_taxon_082	VBILacBac168637_2719	Regulation_of_D-alanyl-lipoteichoic_acid_biosynthesis2C_DltR
Lachnospiraceae_bacterium_oral_taxon_082	VBILacBac168637_2757	Heat_shock_protein_60_family_chaperone_GroEL
Lachnospiraceae_bacterium_oral_taxon_082	VBILacBac168637_2763	Transport_ATP-binding_protein_CydD
Lachnospiraceae_bacterium_oral_taxon_082	VBILacBac168637_2823	ABC_transporter2C_ATP-binding_permease_protein
Lachnospiraceae_bacterium_oral_taxon_082	VBILacBac168637_2824	ABC_transporter2C_ATP-binding_permease_protein
Lachnospiraceae_bacterium_oral_taxon_082	VBILacBac168637_2840	Transport_ATP-binding_protein_CydD
Lachnospiraceae_oral_taxon_107	VBILacOra53760_0063	Transport_ATP-binding_protein_CydC
Lachnospiraceae_oral_taxon_107	VBILacOra53760_0071	Transport_ATP-binding_protein_CydD
Lachnospiraceae_oral_taxon_107	VBILacOra53760_0072	Transport_ATP-binding_protein_CydC
Lachnospiraceae_oral_taxon_107	VBILacOra53760_0195	Phosphate_regulon_transcriptional_regulatory_protein_PhoB_(SphR)
Lachnospiraceae_oral_taxon_107	VBILacOra53760_0198	hypothetical_protein
Lachnospiraceae_oral_taxon_107	VBILacOra53760_0226	RNA_polymerase_sigma_factor_RpoD
Lachnospiraceae_oral_taxon_107	VBILacOra53760_0352	ABC_transporter2C_ATP-binding_permease_protein
Lachnospiraceae_oral_taxon_107	VBILacOra53760_0364	Undecaprenyl_pyrophosphate_synthetase_(EC_2.5.1.31)
Lachnospiraceae_oral_taxon_107	VBILacOra53760_0386	GTP_pyrophosphokinase_(EC_2.7.6.5)2C_(p)ppGpp_synthetase_I
Lachnospiraceae_oral_taxon_107	VBILacOra53760_0391	Chemotaxis_regulator_-_transmits_chemoreceptor_signals_to_flagelllar_motor_components_CheY
Lachnospiraceae_oral_taxon_107	VBILacOra53760_0417	Hemolysins_and_related_proteins_containing_CBS_domains
Lachnospiraceae_oral_taxon_107	VBILacOra53760_0427	UDP-glucose_4-epimerase_(EC_5.1.3.2)
Lachnospiraceae_oral_taxon_107	VBILacOra53760_0430	Methionine_ABC_transporter_ATP-binding_protein
Lachnospiraceae_oral_taxon_107	VBILacOra53760_0431	ATP-dependent_Clp_protease2C_ATP-binding_subunit_ClpC_Negative_regulator_of_genetic_competence_clcC_mecB
Lachnospiraceae_oral_taxon_107	VBILacOra53760_0440	hypothetical_protein
Lachnospiraceae_oral_taxon_107	VBILacOra53760_0562	ABC_transporter2C_ATP-binding_permease_protein
Lachnospiraceae_oral_taxon_107	VBILacOra53760_0563	Lipid_A_export_ATP-binding_permease_protein_MsbA
Lachnospiraceae_oral_taxon_107	VBILacOra53760_0691	sugar_ABC_transporter_ATP-binding_protein
Lachnospiraceae_oral_taxon_107	VBILacOra53760_0764	UDP-glucose_dehydrogenase_(EC_1.1.1.22)
Lachnospiraceae_oral_taxon_107	VBILacOra53760_0765	hypothetical_protein
Lachnospiraceae_oral_taxon_107	VBILacOra53760_0771	4-keto-6-deoxy-N-Acetyl-D-hexosaminyl-(Lipid_carrier)_aminotransferase
Lachnospiraceae_oral_taxon_107	VBILacOra53760_0789	hypothetical_protein
Lachnospiraceae_oral_taxon_107	VBILacOra53760_0823	RNA_binding_methyltransferase_FtsJ_like
Lachnospiraceae_oral_taxon_107	VBILacOra53760_0830	Choline_binding_protein_A
Lachnospiraceae_oral_taxon_107	VBILacOra53760_0944	Two-component_response_regulator
Lachnospiraceae_oral_taxon_107	VBILacOra53760_1024	Anthranilate_synthase2C_aminase_component_(EC_4.1.3.27)
Lachnospiraceae_oral_taxon_107	VBILacOra53760_1183	hypothetical_protein
Lachnospiraceae_oral_taxon_107	VBILacOra53760_1234	GDP-mannose_42C6-dehydratase_(EC_4.2.1.47)
Lachnospiraceae_oral_taxon_107	VBILacOra53760_1244	dTDP-glucose_42C6-dehydratase_(EC_4.2.1.46)
Lachnospiraceae_oral_taxon_107	VBILacOra53760_1245	CDP-4-dehydro-6-deoxy-D-glucose_3-dehydratase_(EC_4.2.1.-)
Lachnospiraceae_oral_taxon_107	VBILacOra53760_1391	Alkanesulfonates_ABC_transporter_ATP-binding_protein_BUT_NOT
Lachnospiraceae_oral_taxon_107	VBILacOra53760_1427	Type_II_IV_secretion_system_ATP_hydrolase_TadA_VirB11_CpaF2C_TadA_subfamily
Lachnospiraceae_oral_taxon_107	VBILacOra53760_1565	ABC_transporter2C_ATP-binding_permease_protein
Lachnospiraceae_oral_taxon_107	VBILacOra53760_1629	UDP-N-acetylenolpyruvoylglucosamine_reductase_(EC_1.1.1.158)
Lachnospiraceae_oral_taxon_107	VBILacOra53760_1667	hypothetical_protein
Lachnospiraceae_oral_taxon_107	VBILacOra53760_1700	Non-specific_DNA-binding_protein_Dps_Iron-binding_ferritin-like_antioxidant_protein_Ferroxidase_(EC_1.16.3.1)
Lachnospiraceae_oral_taxon_107	VBILacOra53760_1739	probable_ABC_transporter
Lachnospiraceae_oral_taxon_107	VBILacOra53760_1873	hypothetical_protein
Lachnospiraceae_oral_taxon_107	VBILacOra53760_1967	hypothetical_protein
Lachnospiraceae_oral_taxon_107	VBILacOra53760_2003	Regulation_of_D-alanyl-lipoteichoic_acid_biosynthesis2C_DltR
Lachnospiraceae_oral_taxon_107	VBILacOra53760_2035	Heat_shock_protein_60_family_chaperone_GroEL
Lachnospiraceae_oral_taxon_107	VBILacOra53760_2041	COG1272:_Predicted_membrane_protein_hemolysin_III_homolog
Lachnospiraceae_oral_taxon_107	VBILacOra53760_2093	Molybdenum_transport_ATP-binding_protein_ModC_(TC_3.A.1.8.1)
Lachnospiraceae_oral_taxon_107	VBILacOra53760_2173	ABC_transporter_ATP-binding_protein_YvcR
Lachnospiraceae_oral_taxon_107	VBILacOra53760_2204	3-oxoacyl-[acyl-carrier-protein]_synthase2C_KASII_(EC_2.3.1.41)
Lachnospiraceae_oral_taxon_107	VBILacOra53760_2232	fructose_response_regulator_of_fruA_and_EII_fructose_mannose
Lachnospiraceae_oral_taxon_107	VBILacOra53760_2269	Glutamate-1-semialdehyde_aminotransferase_(EC_5.4.3.8)
Lachnospiraceae_oral_taxon_107	VBILacOra53760_2270	Glutamyl-tRNA_reductase_(EC_1.2.1.70)
Lachnospiraceae_oral_taxon_107	VBILacOra53760_2279	Serine_protease2C_DegP_HtrA2C_do-like_(EC_3.4.21.-)
Lachnospiraceae_oral_taxon_107	VBILacOra53760_2293	Phosphate_regulon_sensor_protein_PhoR_(SphS)_(EC_2.7.13.3)
Lachnospiraceae_oral_taxon_107	VBILacOra53760_2407	Iron_compound_ABC_uptake_transporter_permease_protein_PiaB
Lachnospiraceae_oral_taxon_107	VBILacOra53760_2414	hypothetical_protein
Lachnospiraceae_oral_taxon_107	VBILacOra53760_2419	Transport_ATP-binding_protein_CydD
Lachnospiraceae_oral_taxon_107	VBILacOra53760_2533	Vitamin_B12_ABC_transporter2C_ATPase_component_BtuD
Lachnospiraceae_oral_taxon_107	VBILacOra53760_2539	Methionine_biosynthesis_and_transport_regulator_MtaR2C_LysR_family
Lachnospiraceae_oral_taxon_107	VBILacOra53760_2600	hypothetical_protein
Lachnospiraceae_oral_taxon_107	VBILacOra53760_2601	DNA-binding_response_regulator
Lachnospiraceae_oral_taxon_107	VBILacOra53760_2633	Lipopolysaccharide_cholinephosphotransferase_LicD1_(EC_2.7.8.-)
Lachnospiraceae_oral_taxon_107	VBILacOra53760_2645	Manganese_superoxide_dismutase_(EC_1.15.1.1)
Lachnospiraceae_oral_taxon_107	VBILacOra53760_2669	Methionyl-tRNA_formyltransferase_(EC_2.1.2.9)
Lachnospiraceae_oral_taxon_107	VBILacOra53760_2673	Protein_serine_threonine_phosphatase_PrpC2C_regulation_of_stationary_phase
Lachnospiraceae_oral_taxon_107	VBILacOra53760_2674	Serine_threonine_protein_kinase_PrkC2C_regulator_of_stationary_phase
Lachnospiraceae_oral_taxon_107	VBILacOra53760_2849	hypothetical_protein
Lachnospiraceae_oral_taxon_107	VBILacOra53760_2851	dTDP-glucose_42C6-dehydratase_(EC_4.2.1.46)
Lachnospiraceae_oral_taxon_107	VBILacOra53760_2916	Lipid_A_export_ATP-binding_permease_protein_MsbA
Lachnospiraceae_oral_taxon_107	VBILacOra53760_2921	UDP-4-amino-4-deoxy-L-arabinose--oxoglutarate_aminotransferase_(EC_2.6.1.-)
Lachnospiraceae_oral_taxon_107	VBILacOra53760_2929	UDP-galactopyranose_mutase_(EC_5.4.99.9)
Lactobacillus_acidophilus	VBILacAci137213_0054	Two-component_system_histidine_kinase
Lactobacillus_acidophilus	VBILacAci137213_0194	Multiple_sugar_ABC_transporter2C_ATP-binding_protein
Lactobacillus_acidophilus	VBILacAci137213_0318	ATP-dependent_Clp_protease_ATP-binding_subunit_ClpA
Lactobacillus_acidophilus	VBILacAci137213_0963	Phosphatidate_cytidylyltransferase_(EC_2.7.7.41)
Lactobacillus_acidophilus	VBILacAci137213_1634	D-alanyl_transfer_protein_DltB
Lactobacillus_acidophilus	VBILacAci137213_1867	ABC_transporter2C_ATP-binding_protein
Lactobacillus_acidophilus	VBILacAci137213_1882	Oligopeptide_ABC_transporter2C_periplasmic_oligopeptide-binding_protein_OppA_(TC_3.A.1.5.1)
Lactobacillus_acidophilus	VBILacAci7974_0234	ABC_transporter2C_ATP-binding_protein
Lactobacillus_acidophilus	VBILacAci7974_1198	Phosphatidate_cytidylyltransferase_(EC_2.7.7.41)
Lactobacillus_acidophilus	VBILacAci7974_1448	Two-component_system_histidine_kinase
Lactobacillus_acidophilus	VBILacAci7974_1600	ABC_transporter2C_ATP-binding_protein
Lactobacillus_acidophilus	VBILacAci7974_1828	D-alanyl_transfer_protein_DltB
Lactobacillus_brevis	VBILacBre13134_1365	Alcohol_dehydrogenase_(EC_1.1.1.1)3B_Acetaldehyde_dehydrogenase_(EC_1.2.1.10)
Lactobacillus_brevis	VBILacBre134470_0941	Methionyl-tRNA_formyltransferase_(EC_2.1.2.9)
Lactobacillus_buchneri	VBILacBuc105504_0046	putative_glycosyltransferase
Lactobacillus_buchneri	VBILacBuc105504_0047	Undecaprenyl-phosphate_galactosephosphotransferase_(EC_2.7.8.6)
Lactobacillus_buchneri	VBILacBuc105504_1100	Teichoic_acid_translocation_permease_protein_TagG
Lactobacillus_buchneri	VBILacBuc113131_1097	Hemolysins_and_related_proteins_containing_CBS_domains
Lactobacillus_buchneri	VBILacBuc113131_2491	Tyrosine-protein_kinase_EpsD_(EC_2.7.10.2)
Lactobacillus_buchneri	VBILacBuc113131_2495	FIG01283651:_hypothetical_protein
Lactobacillus_coleohominis	VBILacCol129754_0179	RNA_polymerase_sigma_factor_RpoD
Lactobacillus_coleohominis	VBILacCol129754_0967	Bactoprenol_glucosyl_transferase_(EC_2.4.1.-)
Lactobacillus_coleohominis	VBILacCol129754_1075	ATP_synthase_alpha_chain_(EC_3.6.3.14)
Lactobacillus_coleohominis	VBILacCol129754_1165	Phosphoglucosamine_mutase_(EC_5.4.2.10)_Phosphomannomutase_(EC_5.4.2.8)
Lactobacillus_coleohominis	VBILacCol129754_1170	Prolipoprotein_diacylglyceryl_transferase_(EC_2.4.99.-)
Lactobacillus_coleohominis	VBILacCol129754_1517	Cell_division_transporter2C_ATP-binding_protein_FtsE_(TC_3.A.5.1.1)
Lactobacillus_coleohominis	VBILacCol129754_1628	Methionine_ABC_transporter_ATP-binding_protein
Lactobacillus_crispatus	VBILacCri66009_1803	Nucleoside_5-triphosphatase_RdgB_(dHAPTP2C_dITP2C_XTP-specific)_(EC_3.6.1.15)
Lactobacillus_crispatus	VBILacCri68631_0400	Bactoprenol_glucosyl_transferase_(EC_2.4.1.-)
Lactobacillus_crispatus	VBILacCri68631_1320	Undecaprenyl_pyrophosphate_synthetase_(EC_2.5.1.31)
Lactobacillus_fermentum	VBILacFer94112_0490	Beta-12C3-glucosyltransferase
Lactobacillus_gasseri	VBILacGas103492_0087	Glycosyl_transferase2C_family_8
Lactobacillus_gasseri	VBILacGas103492_0088	Putative_CDP-glycerol:glycerophosphate_glycerophosphotransferase_(EC_2.7.8.-)
Lactobacillus_gasseri	VBILacGas103492_0102	ABC-type_multidrug_transport_system2C_ATPase_component
Lactobacillus_gasseri	VBILacGas103492_0172	Response_regulators_consisting_of_a_CheY-like_receiver_domain_and_a_winged-helix_DNA-binding_domain
Lactobacillus_gasseri	VBILacGas103492_0285	Phosphoglucosamine_mutase_(EC_5.4.2.10)
Lactobacillus_gasseri	VBILacGas103492_0615	Mg(2+)_transport_ATPase2C_P-type_(EC_3.6.3.2)
Lactobacillus_gasseri	VBILacGas103492_0767	ABC_transporter_ATP-binding_protein_YvcR
Lactobacillus_gasseri	VBILacGas103492_0910	Protein_serine_threonine_phosphatase_PrpC2C_regulation_of_stationary_phase
Lactobacillus_gasseri	VBILacGas39627_1622	Tyrosine-protein_kinase_EpsD_(EC_2.7.10.2)
Lactobacillus_iners	VBILacIne154546_0717	Two-component_system_histidine_kinase
Lactobacillus_iners	VBILacIne154546_0721	Mannose-6-phosphate_isomerase_(EC_5.3.1.8)
Lactobacillus_iners	VBILacIne154546_1069	Phosphatidate_cytidylyltransferase_(EC_2.7.7.41)
Lactobacillus_iners	VBILacIne170485_0185	Two-component_response_regulator_SA14-24
Lactobacillus_iners	VBILacIne170485_0367	Methionine_ABC_transporter_ATP-binding_protein
Lactobacillus_iners	VBILacIne170485_0727	bacitracin_ABC_transporter2C_ATP-binding_protein
Lactobacillus_iners	VBILacIne170485_1086	ABC_transporter2C_ATP-binding_protein
Lactobacillus_iners	VBILacIne170485_1095	Two-component_system_histidine_kinase
Lactobacillus_iners	VBILacIne171003_0383	Two-component_response_regulator_SA14-24
Lactobacillus_iners	VBILacIne171003_0875	COG1272:_Predicted_membrane_protein_hemolysin_III_homolog
Lactobacillus_iners	VBILacIne96327_0092	Cell_envelope-associated_transcriptional_attenuator_LytR-CpsA-Psr2C_subfamily_F2_(as_in_PMID19099556)
Lactobacillus_iners	VBILacIne96327_0728	Phosphoglucosamine_mutase_(EC_5.4.2.10)_Phosphomannomutase_(EC_5.4.2.8)
Lactobacillus_jensenii	VBILacJen111417_0021	Bactoprenol_glucosyl_transferase_(EC_2.4.1.-)
Lactobacillus_jensenii	VBILacJen111417_0193	Sortase_A2C_LPXTG_specific
Lactobacillus_jensenii	VBILacJen111417_0279	Late_competence_protein_ComGA2C_access_of_DNA_to_ComEA
Lactobacillus_jensenii	VBILacJen111417_1207	ABC_transporter2C_ATP-binding_protein
Lactobacillus_jensenii	VBILacJen15106_0126	Tyrosine-protein_kinase_EpsD_(EC_2.7.10.2)
Lactobacillus_jensenii	VBILacJen15106_0377	Glutamate_transport_ATP-binding_protein
Lactobacillus_jensenii	VBILacJen34656_0081	ABC_transporter2C_ATP-binding_permease_protein
Lactobacillus_jensenii	VBILacJen34656_0568	Two-component_system_histidine_kinase
Lactobacillus_jensenii	VBILacJen34656_0759	Transcriptional_regulator_of_D-allose_utilization2C_LacI_family
Lactobacillus_jensenii	VBILacJen34656_0881	ATPase_component_of_general_energizing_module_of_ECF_transporters
Lactobacillus_jensenii	VBILacJen34656_1170	UDP-glucose_4-epimerase_(EC_5.1.3.2)
Lactobacillus_jensenii	VBILacJen42595_0497	UDP-galactopyranose_mutase_(EC_5.4.99.9)
Lactobacillus_jensenii	VBILacJen42595_0507	Exopolysaccharide_biosynthesis_transcriptional_activator_EpsA
[truncated: 3,277 more rows]

## Sheet: Down
S4 Table. Down-regulated putative virulence factors after the addition of K+ (50mM) to dental plaque incubated in saliva
Species	ORF	Function
Abiotrophia_defectiva	VBIAbiDef30295_0019	Phosphoribosylaminoimidazole-succinocarboxamide_synthase_(EC_6.3.2.6)
Abiotrophia_defectiva	VBIAbiDef30295_0878	ATP_synthase_beta_chain_(EC_3.6.3.14)
Abiotrophia_defectiva	VBIAbiDef30295_0885	UDP-N-acetylglucosamine_4_2C6-dehydratase_(EC_4.2.1.-)
Abiotrophia_defectiva	VBIAbiDef30295_1108	Alkyl_hydroperoxide_reductase_protein_C_(EC_1.6.4.-)
Abiotrophia_defectiva	VBIAbiDef30295_1202	Transport_ATP-binding_protein_CydC
Abiotrophia_defectiva	VBIAbiDef30295_1258	Translation_elongation_factor_Tu
Abiotrophia_defectiva	VBIAbiDef30295_1336	Probable_poly(beta-D-mannuronate)_O-acetylase_(EC_2.3.1.-)
Abiotrophia_defectiva	VBIAbiDef30295_1576	Flagellar_motor_switch_protein_FliG
Abiotrophia_defectiva	VBIAbiDef30295_1590	Fibronectin_fibrinogen-binding_protein
Abiotrophia_defectiva	VBIAbiDef30295_1743	Heat_shock_protein_60_family_chaperone_GroEL
Abiotrophia_defectiva	VBIAbiDef30295_1789	ABC_transporter_ATP-binding_protein
Abiotrophia_defectiva	VBIAbiDef30295_2596	Flagellar_motor_switch_protein_FliM
Abiotrophia_defectiva	VBIAbiDef30295_2609	Enolase_(EC_4.2.1.11)
Abiotrophia_defectiva	VBIAbiDef30295_2882	Multiple_sugar_ABC_transporter_2C_ATP-binding_protein
Abiotrophia_defectiva	VBIAbiDef30295_2952	Flagellin_protein_FlaA
Abiotrophia_defectiva	VBIAbiDef30295_3095	Two-component_response_regulator_YvcP
Achromobacter_insuavis	VBIAchXyl187661_0980	probable_TonB-dependent_receptor
Achromobacter_insuavis	VBIAchXyl187661_1543	Branched-chain_alpha-keto_acid_dehydrogenase2C_E1_component2C_alpha_subunit_(EC_1.2.4.4)_Branched-chain_alpha-keto_acid_dehydrogenase2C_E1_component2C_beta_subunit_(EC_1.2.4.4)
Achromobacter_insuavis	VBIAchXyl187661_3744	3-oxoacyl-[acyl-carrier_protein]_reductase_(EC_1.1.1.100)
Achromobacter_insuavis	VBIAchXyl187661_4366	Phospholipase_C_4_precursor_(EC_3.1.4.3)
Achromobacter_insuavis	VBIAchXyl187661_4423	Flagellar_biosynthesis_protein_FlhF
Achromobacter_insuavis	VBIAchXyl187661_4783	UDP-glucose_dehydrogenase_(EC_1.1.1.22)
Achromobacter_insuavis	VBIAchXyl187661_4798	Glycerol-3-phosphate_ABC_transporter2C_ATP-binding_protein_UgpC_(TC_3.A.1.1.3)
Achromobacter_insuavis	VBIAchXyl187661_5388	IcmF-related_protein
Achromobacter_insuavis	VBIAchXyl187661_5735	Ferrichrome-iron_receptor
Achromobacter_insuavis	VBIAchXyl187661_5926	ATP-dependent_Clp_protease_ATP-binding_subunit_ClpA
Achromobacter_insuavis	VBIAchXyl187661_5926	ATP-dependent_Clp_protease_ATP-binding_subunit_ClpA
Achromobacter_xylosoxidans	VBIAchXyl160325_1470	Ferrichrome-iron_receptor
Achromobacter_xylosoxidans	VBIAchXyl160325_2676	General_secretion_pathway_protein_G
Achromobacter_xylosoxidans	VBIAchXyl160325_2763	Flagellar_basal-body_rod_modification_protein_FlgD
Achromobacter_xylosoxidans	VBIAchXyl160325_2766	Flagellar_basal-body_rod_protein_FlgG
Achromobacter_xylosoxidans	VBIAchXyl160325_3027	Outer_membrane_autotransporter_barrel
Achromobacter_xylosoxidans	VBIAchXyl160325_4225	ClpB_protein
Achromobacter_xylosoxidans	VBIAchXyl160325_4241	Outer_membrane_receptor_for_ferric-pyochelin_FptA
Achromobacter_xylosoxidans	VBIAchXyl160325_5331	TonB-dependent_siderophore_receptor
Acinetobacter_baumannii	VBIAciBau103176_0074	UDP-2-acetamido-2-deoxy-D-glucose_dehydrogenase_(NAD+)
Acinetobacter_baumannii	VBIAciBau103176_0169	ATP_synthase_alpha_chain_(EC_3.6.3.14)
Acinetobacter_baumannii	VBIAciBau103176_0638	TraY_protein
Acinetobacter_baumannii	VBIAciBau103176_2619	Siderophore_biosynthesis_non-ribosomal_peptide_synthetase_modules
Acinetobacter_baumannii	VBIAciBau103176_2714	Heat_shock_protein_60_family_chaperone_GroEL
Acinetobacter_baumannii	VBIAciBau103538_2011	Putative_Dehydrogenase
Acinetobacter_baumannii	VBIAciBau111166_0112	UDP-N-acetylglucosamine_42C6-dehydratase_(EC_4.2.1.-)
Acinetobacter_baumannii	VBIAciBau111166_0567	Cell_division_trigger_factor_(EC_5.2.1.8)
Acinetobacter_baumannii	VBIAciBau3967_0147	Long-chain-fatty-acid--CoA_ligase_(EC_6.2.1.3)
Acinetobacter_baumannii	VBIAciBau3967_1719	Cell_division_trigger_factor_(EC_5.2.1.8)
Acinetobacter_baumannii	VBIAciBau3967_1929	Porphobilinogen_deaminase_(EC_2.5.1.61)
Acinetobacter_baumannii	VBIAciBau42682_2304	ClpB_protein
Acinetobacter_baumannii	VBIAciBau42682_2956	Cell_division_trigger_factor_(EC_5.2.1.8)
Acinetobacter_baumannii	VBIAciBau69881_3626	UDP-N-acetylglucosamine_42C6-dehydratase_(EC_4.2.1.-)
Acinetobacter_baumannii	VBIAciBau71211_0123	Cell_division_trigger_factor_(EC_5.2.1.8)
Acinetobacter_baumannii	VBIAciBau88365_0111	Polysaccharide_export_lipoprotein_Wza
Acinetobacter_baumannii	VBIAciBau88365_1079	HlyD_family_secretion_protein
Acinetobacter_baumannii	VBIAciBau88365_2867	Cell_division_trigger_factor_(EC_5.2.1.8)
Acinetobacter_baumannii	VBIAciBau88365_3321	Phosphate_regulon_transcriptional_regulatory_protein_PhoB_(SphR)
Actinomyces_naeslundii	ANA_02070	Membrane_protein_involved_in_the_export_of_O-antigen_and_teichoic_acid
Actinomyces_naeslundii	ANA_02120	Predicted_pyridoxal_phosphate-dependent_enzyme_apparently_involved_in_regulation_of_cell_wall_biogenesis
Actinomyces_naeslundii	ANA_02230	ABC-type_multidrug_transport_system,_ATPase_component
Actinomyces_naeslundii	ANA_02250	ABC-type_multidrug_transport_system,_ATPase_and_permease_components
Actinomyces_naeslundii	ANA_04270	NADH_dehydrogenase_subunit_G_(EC_1.6.5.3)
Actinomyces_naeslundii	ANA_04370	Trypsin-like_serine_proteases,_typically_periplasmic,_contain_C-terminal_PDZ_domain
Actinomyces_naeslundii	ANA_04670	ATPase_components_of_various_ABC-type_transport_systems,_contain_duplicated_ATPase
Actinomyces_naeslundii	ANA_07040	ABC-type_multidrug_transport_system,_ATPase_component
Actinomyces_naeslundii	ANA_13000	Acyl-CoA_synthetases_(AMP-forming)/AMP-acid_ligases_II
Actinomyces_naeslundii	ANA_14810	dTDP-glucose_4,6-dehydratase_(EC_4.2.1.46)
Actinomyces_naeslundii	ANA_21190	Putative_glycosyl/glycerophosphate_transferases_involved_in_teichoic_acid_biosynthesis_TagF/TagB/EpsJ/RodC
Actinomyces_naeslundii	ANA_24890	L-glutamine_synthetase_(EC_6.3.1.2)
Actinomyces_naeslundii	VBIActNae234466_0039	Phosphate_regulon_sensor_protein_PhoR_(SphS)_(EC_2.7.13.3)
Actinomyces_naeslundii	VBIActNae234466_0052	FtsK_SpoIIIE_family_protein2C_putative_secretion_system_component_EssC_YukA
Actinomyces_naeslundii	VBIActNae234466_0065	L-proline_glycine_betaine_ABC_transport_system_permease_protein_ProV_(TC_3.A.1.12.1)
Actinomyces_naeslundii	VBIActNae234466_0170	Mannose-6-phosphate_isomerase_(EC_5.3.1.8)
Actinomyces_naeslundii	VBIActNae234466_0231	Alkanesulfonates_ABC_transporter_ATP-binding_protein_Sulfonate_ABC_transporter2C_ATP-binding_subunit_SsuB
Actinomyces_naeslundii	VBIActNae234466_0302	DNA-binding_response_regulator2C_LuxR_family
Actinomyces_naeslundii	VBIActNae234466_0309	Ferrisiderophore_receptor_Irp6A
Actinomyces_naeslundii	VBIActNae234466_0317	Long-chain-fatty-acid--CoA_ligase_(EC_6.2.1.3)
Actinomyces_naeslundii	VBIActNae234466_0318	Long-chain-fatty-acid--CoA_ligase_(EC_6.2.1.3)
Actinomyces_naeslundii	VBIActNae234466_0411	Alkyl_hydroperoxide_reductase_protein_C_(EC_1.6.4.-)
Actinomyces_naeslundii	VBIActNae234466_0442	RNA_polymerase_sigma_factor_RpoD
Actinomyces_naeslundii	VBIActNae234466_0471	Zinc_ABC_transporter2C_periplasmic-binding_protein_ZnuA
Actinomyces_naeslundii	VBIActNae234466_0472	Zinc_ABC_transporter2C_ATP-binding_protein_ZnuC
Actinomyces_naeslundii	VBIActNae234466_0475	Undecaprenyl_pyrophosphate_synthetase_(EC_2.5.1.31)
Actinomyces_naeslundii	VBIActNae234466_0479	putative_ABC_transporter_ATP-binding_protein
Actinomyces_naeslundii	VBIActNae234466_0491	putative_oligopeptide_dipeptide_ABC_transporter2C_permease_ATP-binding_protein
Actinomyces_naeslundii	VBIActNae234466_0517	Aspartate_1-decarboxylase_(EC_4.1.1.11)
Actinomyces_naeslundii	VBIActNae234466_0599	Probable_serine_threonine-protein_kinase_pknK_(EC_2.7.11.1)
Actinomyces_naeslundii	VBIActNae234466_0657	transport_system_permease_protein
Actinomyces_naeslundii	VBIActNae234466_0666	ClpB_protein
Actinomyces_naeslundii	VBIActNae234466_0913	DNA-binding_response_regulator2C_LuxR_family
Actinomyces_naeslundii	VBIActNae234466_0919	putative_ABC_transporter
Actinomyces_naeslundii	VBIActNae234466_0995	Alpha-L-Rha_alpha-12C2-L-rhamnosyltransferase_alpha-L-Rha_alpha-12C3-L-_rhamnosyltransferase_(EC_2.4.1.-)
Actinomyces_naeslundii	VBIActNae234466_0998	hypothetical_protein
Actinomyces_naeslundii	VBIActNae234466_1114	FtsK_SpoIIIE_family_protein
Actinomyces_naeslundii	VBIActNae234466_1122	Phosphomannomutase_(EC_5.4.2.8)
Actinomyces_naeslundii	VBIActNae234466_1299	L-proline_glycine_betaine_ABC_transport_system_permease_protein_ProV_(TC_3.A.1.12.1)
Actinomyces_naeslundii	VBIActNae234466_1306	hypothetical_protein
Actinomyces_naeslundii	VBIActNae234466_1308	glycosyl_transferase2C_group_1_family_protein
Actinomyces_naeslundii	VBIActNae234466_1310	Undecaprenyl-phosphate_galactosephosphotransferase_(EC_2.7.8.6)
Actinomyces_naeslundii	VBIActNae234466_1312	UDP-N-acetylglucosamine_42C6-dehydratase_(EC_4.2.1.-)
Actinomyces_naeslundii	VBIActNae234466_1313	capsular_polysaccharide_biosynthesis_protein
Actinomyces_naeslundii	VBIActNae234466_1338	ABC_transporter2C_ATP-binding_protein
Actinomyces_naeslundii	VBIActNae234466_1381	ABC_transporter_ATP-binding_protein
Actinomyces_naeslundii	VBIActNae234466_1401	Pyrroline-5-carboxylate_reductase_(EC_1.5.1.2)
Actinomyces_naeslundii	VBIActNae234466_1416	UDP-N-acetylglucosamine_2-epimerase_(EC_5.1.3.14)
Actinomyces_naeslundii	VBIActNae234466_1432	Methionine_ABC_transporter_ATP-binding_protein
Actinomyces_naeslundii	VBIActNae234466_1441	Putative_coproporphyrinogen_III_oxidase_of_BS_HemN-type2C_oxygen-independent_(EC_1.3.99.22)2C_in_heat_shock_gene_cluster
Actinomyces_naeslundii	VBIActNae234466_1495	Nucleoside_5-triphosphatase_RdgB_(dHAPTP2C_dITP2C_XTP-specific)_(EC_3.6.1.15)
Actinomyces_naeslundii	VBIActNae234466_1515	Sialidase_(EC_3.2.1.18)
Actinomyces_naeslundii	VBIActNae234466_1517	Oligopeptide_transport_ATP-binding_protein_OppD_(TC_3.A.1.5.1)
Actinomyces_naeslundii	VBIActNae234466_1553	ATP-binding_protein
Actinomyces_naeslundii	VBIActNae234466_1614	3-isopropylmalate_dehydratase_small_subunit_(EC_4.2.1.33)
Actinomyces_naeslundii	VBIActNae234466_1668	ABC_transporter2C_ATP-binding_protein
Actinomyces_naeslundii	VBIActNae234466_1764	Serine_threonine-protein_kinase_PknA_(EC_2.7.11.1)
Actinomyces_naeslundii	VBIActNae234466_1766	Cell_division_protein_FtsW
Actinomyces_naeslundii	VBIActNae234466_1775	ABC_transporter2C_ATP-binding_protein
Actinomyces_naeslundii	VBIActNae234466_1780	DNA-binding_response_regulator_ResD
Actinomyces_naeslundii	VBIActNae234466_1785	putative_two-component_system_response_regulator
Actinomyces_naeslundii	VBIActNae234466_1786	Two-component_system2C_sensor_protein
Actinomyces_naeslundii	VBIActNae234466_1788	Sortase_A2C_LPXTG_specific
Actinomyces_naeslundii	VBIActNae234466_1797	3-oxoacyl-[acyl-carrier-protein]_synthase2C_KASII_(EC_2.3.1.41)
Actinomyces_naeslundii	VBIActNae234466_1847	putative_ABC_transporter_ATP-binding_protein
Actinomyces_naeslundii	VBIActNae234466_1880	UDP-galactose-lipid_carrier_transferase_(EC_2.-.-.-)
Actinomyces_naeslundii	VBIActNae234466_1901	Respiratory_nitrate_reductase_alpha_chain_(EC_1.7.99.4)
Actinomyces_naeslundii	VBIActNae234466_1940	Ferric_enterobactin-binding_periplasmic_protein_FepB_(TC_3.A.1.14.2)
Actinomyces_naeslundii	VBIActNae234466_2018	Ferrochelatase2C_protoheme_ferro-lyase_(EC_4.99.1.1)
Actinomyces_naeslundii	VBIActNae234466_2027	Cell_division_trigger_factor_(EC_5.2.1.8)
Actinomyces_naeslundii	VBIActNae234466_2052	Lipid_A_export_ATP-binding_permease_protein_MsbA
Actinomyces_naeslundii	VBIActNae234466_2052	Lipid_A_export_ATP-binding_permease_protein_MsbA
Actinomyces_naeslundii	VBIActNae234466_2070	Sialidase_(EC_3.2.1.18)
Actinomyces_naeslundii	VBIActNae234466_2249	putative_two-component_system_response_regulator
Actinomyces_naeslundii	VBIActNae234466_2324	putative_ABC_transporter_ATP-binding_protein
Actinomyces_naeslundii	VBIActNae234466_2354	daunorubicin_resistance_ABC_transporter_ATP-binding_subunit
Actinomyces_naeslundii	VBIActNae234466_2391	COG0642:_Signal_transduction_histidine_kinase
Actinomyces_naeslundii	VBIActNae234466_2435	Imidazole_glycerol_phosphate_synthase_amidotransferase_subunit_(EC_2.4.2.-)
Actinomyces_naeslundii	VBIActNae234466_2449	ABC_transporter_ATP-binding_protein
Actinomyces_naeslundii	VBIActNae234466_2513	Diaminopimelate_decarboxylase_(EC_4.1.1.20)
Actinomyces_naeslundii	VBIActNae234466_2570	DNA-binding_heavy_metal_response_regulator
Actinomyces_naeslundii	VBIActNae234466_2582	putative_two-component_system_sensor_kinase
Actinomyces_naeslundii	VBIActNae234466_2598	ABC_transporter2C_ATP-binding_protein
Actinomyces_naeslundii	VBIActNae234466_2607	UDP-glucose_dehydrogenase_(EC_1.1.1.22)
Actinomyces_naeslundii	VBIActNae234466_2630	Sortase_A2C_LPXTG_specific
Actinomyces_naeslundii	VBIActNae234466_2632	Translation_elongation_factor_Tu
Actinomyces_naeslundii	VBIActNae234466_2633	Translation_elongation_factor_Tu
Actinomyces_naeslundii	VBIActNae234466_2646	putative_ABC_transporter
Actinomyces_odontolyticus	VBIActOdo114913_0008	hypothetical_protein
Actinomyces_odontolyticus	VBIActOdo114913_0067	Oligopeptide_transport_ATP-binding_protein_OppD_(TC_3.A.1.5.1)
Actinomyces_odontolyticus	VBIActOdo114913_0067	Oligopeptide_transport_ATP-binding_protein_OppD_(TC_3.A.1.5.1)
Actinomyces_odontolyticus	VBIActOdo114913_0072	FIG01290412:_hypothetical_protein
Actinomyces_odontolyticus	VBIActOdo114913_0074	Choline_binding_protein_A
Actinomyces_odontolyticus	VBIActOdo114913_0074	Choline_binding_protein_A
Actinomyces_odontolyticus	VBIActOdo114913_0074	Choline_binding_protein_A
Actinomyces_odontolyticus	VBIActOdo114913_0074	Choline_binding_protein_A
Actinomyces_odontolyticus	VBIActOdo114913_0074	Choline_binding_protein_A
Actinomyces_odontolyticus	VBIActOdo114913_0096	type_II_secretion_system_protein_E
Actinomyces_odontolyticus	VBIActOdo114913_0100	Glucose-1-phosphate_thymidylyltransferase_(EC_2.7.7.24)
Actinomyces_odontolyticus	VBIActOdo114913_0109	UDP-N-acetyl-D-mannosaminuronic_acid_dehydrogenase
Actinomyces_odontolyticus	VBIActOdo114913_0114	UDP-4-amino-4-deoxy-L-arabinose--oxoglutarate_aminotransferase_(EC_2.6.1.-)
Actinomyces_odontolyticus	VBIActOdo114913_0120	UDP-glucose_4-epimerase_(EC_5.1.3.2)
Actinomyces_odontolyticus	VBIActOdo114913_0135	Glutamine_synthetase_type_I_(EC_6.3.1.2)
Actinomyces_odontolyticus	VBIActOdo114913_0160	Undecaprenyl_pyrophosphate_synthetase_(EC_2.5.1.31)
Actinomyces_odontolyticus	VBIActOdo114913_0161	COG1272:_Predicted_membrane_protein_hemolysin_III_homolog
Actinomyces_odontolyticus	VBIActOdo114913_0170	Enolase_(EC_4.2.1.11)
Actinomyces_odontolyticus	VBIActOdo114913_0181	Undecaprenyl-phosphate_glycosyl-1-phosphate_transferase(_EC:2.7.8.6_)
Actinomyces_odontolyticus	VBIActOdo114913_0211	Glucose-6-phosphate_isomerase_(EC_5.3.1.9)
Actinomyces_odontolyticus	VBIActOdo114913_0230	Probable_phosphomannomutase_pmmB_(EC_5.4.2.8)
Actinomyces_odontolyticus	VBIActOdo114913_0250	Sporulation_regulatory_protein_WhiD
Actinomyces_odontolyticus	VBIActOdo114913_0269	Choline_binding_protein_A
Actinomyces_odontolyticus	VBIActOdo114913_0269	Choline_binding_protein_A
Actinomyces_odontolyticus	VBIActOdo114913_0269	Choline_binding_protein_A
Actinomyces_odontolyticus	VBIActOdo114913_0269	Choline_binding_protein_A
Actinomyces_odontolyticus	VBIActOdo114913_0278	Phosphoglucosamine_mutase_(EC_5.4.2.10)
Actinomyces_odontolyticus	VBIActOdo114913_0313	Translation_elongation_factor_Tu
Actinomyces_odontolyticus	VBIActOdo114913_0335	Iron-dependent_repressor_IdeR_DtxR
Actinomyces_odontolyticus	VBIActOdo114913_0356	Pantoate--beta-alanine_ligase_(EC_6.3.2.1)
Actinomyces_odontolyticus	VBIActOdo114913_0369	SN-glycerol-3-phosphate_transport_ATP-binding_protein_UgpC_(TC_3.A.1.1.3)
Actinomyces_odontolyticus	VBIActOdo114913_0414	ABC_transporter_ATP-binding_protein
Actinomyces_odontolyticus	VBIActOdo114913_0428	Phosphoribosylaminoimidazole-succinocarboxamide_synthase_(EC_6.3.2.6)
Actinomyces_odontolyticus	VBIActOdo114913_0489	putative_two-component_system_response_regulator
Actinomyces_odontolyticus	VBIActOdo114913_0574	FIG01290412:_hypothetical_protein
Actinomyces_odontolyticus	VBIActOdo114913_0629	Manganese_ABC_transporter2C_inner_membrane_permease_protein_SitD
Actinomyces_odontolyticus	VBIActOdo114913_0630	Zinc_ABC_transporter2C_ATP-binding_protein_ZnuC
Actinomyces_odontolyticus	VBIActOdo114913_0633	hypothetical_protein
Actinomyces_odontolyticus	VBIActOdo114913_0658	hypothetical_protein
Actinomyces_odontolyticus	VBIActOdo114913_0658	hypothetical_protein
Actinomyces_odontolyticus	VBIActOdo114913_0658	hypothetical_protein
Actinomyces_odontolyticus	VBIActOdo114913_0681	Porphobilinogen_synthase_(EC_4.2.1.24)
Actinomyces_odontolyticus	VBIActOdo114913_0683	Glutamate-1-semialdehyde_aminotransferase_(EC_5.4.3.8)
Actinomyces_odontolyticus	VBIActOdo114913_0716	ABC-type_polar_amino_acid_transport_system2C_ATPase_component
Actinomyces_odontolyticus	VBIActOdo114913_0723	ABC_transporter2C_ATP_binding_protein
Actinomyces_odontolyticus	VBIActOdo114913_0748	Serine_threonine_protein_kinase_PrkC2C_regulator_of_stationary_phase
Actinomyces_odontolyticus	VBIActOdo114913_0749	Serine_threonine-protein_kinase_PknA_(EC_2.7.11.1)
Actinomyces_odontolyticus	VBIActOdo114913_0752	Protein_phosphatase_2C-like
Actinomyces_odontolyticus	VBIActOdo114913_0785	ABC_transporter_ATP-binding_protein
Actinomyces_odontolyticus	VBIActOdo114913_0788	Fimbrial_subunit_type_1_precursor
Actinomyces_odontolyticus	VBIActOdo114913_0818	L-proline_glycine_betaine_ABC_transport_system_permease_protein_ProV_(TC_3.A.1.12.1)
Actinomyces_odontolyticus	VBIActOdo114913_0843	Respiratory_nitrate_reductase_beta_chain_(EC_1.7.99.4)
Actinomyces_odontolyticus	VBIActOdo114913_0845	Respiratory_nitrate_reductase_gamma_chain_(EC_1.7.99.4)
Actinomyces_odontolyticus	VBIActOdo114913_0850	Choline_binding_protein_A
Actinomyces_odontolyticus	VBIActOdo114913_0881	Ferrochelatase2C_protoheme_ferro-lyase_(EC_4.99.1.1)
Actinomyces_odontolyticus	VBIActOdo114913_0927	ABC_transporter_ATP-binding_protein
Actinomyces_odontolyticus	VBIActOdo114913_0966	FtsK_SpoIIIE_family_protein
Actinomyces_odontolyticus	VBIActOdo114913_1008	Menaquinone-specific_isochorismate_synthase_(EC_5.4.4.2)
Actinomyces_odontolyticus	VBIActOdo114913_1034	NADH-ubiquinone_oxidoreductase_chain_G_(EC_1.6.5.3)
Actinomyces_odontolyticus	VBIActOdo114913_1052	FIG00544816:_hypothetical_protein
Actinomyces_odontolyticus	VBIActOdo114913_1053	hypothetical_protein
Actinomyces_odontolyticus	VBIActOdo114913_1089	Acetoin_dehydrogenase_E1_component_alpha-subunit_(EC_1.2.4.-)_Acetoin_dehydrogenase_E1_component_beta-subunit_(EC_1.2.4.-)
Actinomyces_odontolyticus	VBIActOdo114913_1112	Long-chain-fatty-acid--CoA_ligase_(EC_6.2.1.3)
Actinomyces_odontolyticus	VBIActOdo114913_1210	NAD-dependent_glyceraldehyde-3-phosphate_dehydrogenase_(EC_1.2.1.12)
Actinomyces_odontolyticus	VBIActOdo114913_1238	Prolipoprotein_diacylglyceryl_transferase_(EC_2.4.99.-)
Actinomyces_odontolyticus	VBIActOdo114913_1242	Anthranilate_synthase2C_aminase_component_(EC_4.1.3.27)
Actinomyces_odontolyticus	VBIActOdo114913_1254	Iron(III)_dicitrate_transport_system_permease_protein_FecD_(TC_3.A.1.14.1)
Actinomyces_odontolyticus	VBIActOdo114913_1256	Iron(III)_dicitrate_transport_system2C_periplasmic_iron-binding_protein_FecB_(TC_3.A.1.14.1)
Actinomyces_odontolyticus	VBIActOdo114913_1267	GTP_pyrophosphokinase_(EC_2.7.6.5)2C_(p)ppGpp_synthetase_I
Actinomyces_odontolyticus	VBIActOdo114913_1282	Glutamine_synthetase_type_I_(EC_6.3.1.2)
Actinomyces_odontolyticus	VBIActOdo114913_1382	putative_two-component_system_sensor_kinase
Actinomyces_odontolyticus	VBIActOdo114913_1385	two_component_transcriptional_regulator2C_LuxR_family
Actinomyces_odontolyticus	VBIActOdo114913_1556	2-keto-3-deoxy-D-arabino-heptulosonate-7-_phosphate_synthase_II_(EC_2.5.1.54)
Actinomyces_odontolyticus	VBIActOdo114913_1560	Anthranilate_phosphoribosyltransferase_(EC_2.4.2.18)
Actinomyces_odontolyticus	VBIActOdo114913_1574	UDP-galactopyranose_mutase_(EC_5.4.99.9)
Actinomyces_odontolyticus	VBIActOdo114913_1575	two-component_response_regulator
Actinomyces_odontolyticus	VBIActOdo114913_1633	ATP_synthase_beta_chain_(EC_3.6.3.14)
Actinomyces_odontolyticus	VBIActOdo114913_1635	ATP_synthase_alpha_chain_(EC_3.6.3.14)
Actinomyces_odontolyticus	VBIActOdo114913_1669	Putative_coproporphyrinogen_III_oxidase_of_BS_HemN-type2C_oxygen-independent_(EC_1.3.99.22)2C_in_heat_shock_gene_cluster
Actinomyces_odontolyticus	VBIActOdo114913_1704	Cell_division_trigger_factor_(EC_5.2.1.8)
Actinomyces_odontolyticus	VBIActOdo114913_1745	FIG00356455:_hypothetical_protein
Actinomyces_odontolyticus	VBIActOdo114913_1746	Transport_ATP-binding_protein_CydC
Actinomyces_odontolyticus	VBIActOdo114913_1781	Zinc_ABC_transporter2C_ATP-binding_protein_ZnuC
Actinomyces_odontolyticus	VBIActOdo114913_1803	Choline_binding_protein_A
Actinomyces_odontolyticus	VBIActOdo114913_1803	Choline_binding_protein_A
Actinomyces_odontolyticus	VBIActOdo114913_1803	Choline_binding_protein_A
Actinomyces_odontolyticus	VBIActOdo114913_1803	Choline_binding_protein_A
Actinomyces_odontolyticus	VBIActOdo114913_1803	Choline_binding_protein_A
Actinomyces_odontolyticus	VBIActOdo114913_1808	FIG01290412:_hypothetical_protein
Actinomyces_odontolyticus	VBIActOdo114913_1808	FIG01290412:_hypothetical_protein
Actinomyces_odontolyticus	VBIActOdo114913_1808	FIG01290412:_hypothetical_protein
Actinomyces_odontolyticus	VBIActOdo114913_1808	FIG01290412:_hypothetical_protein
Actinomyces_odontolyticus	VBIActOdo114913_1808	FIG01290412:_hypothetical_protein
Actinomyces_odontolyticus	VBIActOdo114913_1808	FIG01290412:_hypothetical_protein
Actinomyces_odontolyticus	VBIActOdo114913_1809	Choline_binding_protein_A
Actinomyces_odontolyticus	VBIActOdo114913_1809	Choline_binding_protein_A
Actinomyces_odontolyticus	VBIActOdo114913_1809	Choline_binding_protein_A
Actinomyces_odontolyticus	VBIActOdo114913_1809	Choline_binding_protein_A
Actinomyces_odontolyticus	VBIActOdo114913_1810	Diaminopimelate_decarboxylase_(EC_4.1.1.20)
Actinomyces_odontolyticus	VBIActOdo114913_1846	Protein_export_cytoplasm_protein_SecA_ATPase_RNA_helicase_(TC_3.A.5.1.1)
Actinomyces_odontolyticus	VBIActOdo114913_1851	DNA-binding_response_regulator_mtrA
Actinomyces_odontolyticus	VBIActOdo114913_1866	dTDP-glucose_42C6-dehydratase_(EC_4.2.1.46)
Actinomyces_odontolyticus	VBIActOdo114913_1870	Choline_binding_protein_A
Actinomyces_odontolyticus	VBIActOdo114913_1875	Alpha-L-Rha_alpha-12C2-L-rhamnosyltransferase_alpha-L-Rha_alpha-12C3-L-_rhamnosyltransferase_(EC_2.4.1.-)
Actinomyces_odontolyticus	VBIActOdo114913_1879	glycosyl_transferase2C_group_1
Actinomyces_odontolyticus	VBIActOdo114913_1931	Mannose-1-phosphate_guanylyltransferase_(GDP)_(EC_2.7.7.22)
Actinomyces_odontolyticus	VBIActOdo114913_1950	FIG00356600:_hypothetical_protein
Actinomyces_odontolyticus	VBIActOdo114913_1972	probable_ABC_transporter_ATP-binding_protein
Actinomyces_odontolyticus	VBIActOdo114913_2004	two_component_transcriptional_regulator2C_LuxR_family
Actinomyces_odontolyticus	VBIActOdo67396_0016	Mannose-1-phosphate_guanylyltransferase_(GDP)_(EC_2.7.7.22)
Actinomyces_odontolyticus	VBIActOdo67396_0059	hypothetical_protein
Actinomyces_odontolyticus	VBIActOdo67396_0123	FIG01290412:_hypothetical_protein
Actinomyces_odontolyticus	VBIActOdo67396_0124	Choline_binding_protein_A
Actinomyces_odontolyticus	VBIActOdo67396_0124	Choline_binding_protein_A
Actinomyces_odontolyticus	VBIActOdo67396_0124	Choline_binding_protein_A
Actinomyces_odontolyticus	VBIActOdo67396_0124	Choline_binding_protein_A
Actinomyces_odontolyticus	VBIActOdo67396_0125	Choline_binding_protein_A
Actinomyces_odontolyticus	VBIActOdo67396_0125	Choline_binding_protein_A
Actinomyces_odontolyticus	VBIActOdo67396_0125	Choline_binding_protein_A
Actinomyces_odontolyticus	VBIActOdo67396_0125	Choline_binding_protein_A
Actinomyces_odontolyticus	VBIActOdo67396_0125	Choline_binding_protein_A
Actinomyces_odontolyticus	VBIActOdo67396_0149	type_II_secretion_system_protein_E
Actinomyces_odontolyticus	VBIActOdo67396_0152	Dolichol-phosphate_mannosyltransferase_(EC_2.4.1.83)_in_lipid-linked_oligosaccharide_synthesis_cluster
Actinomyces_odontolyticus	VBIActOdo67396_0153	Glucose-1-phosphate_thymidylyltransferase_(EC_2.7.7.24)
Actinomyces_odontolyticus	VBIActOdo67396_0157	UDP-N-acetyl-D-mannosaminuronic_acid_dehydrogenase
Actinomyces_odontolyticus	VBIActOdo67396_0162	UDP-4-amino-4-deoxy-L-arabinose--oxoglutarate_aminotransferase_(EC_2.6.1.-)
Actinomyces_odontolyticus	VBIActOdo67396_0167	Cell_envelope-associated_transcriptional_attenuator_LytR-CpsA-Psr2C_subfamily_A1_(as_in_PMID19099556)
Actinomyces_odontolyticus	VBIActOdo67396_0168	UDP-glucose_4-epimerase_(EC_5.1.3.2)
Actinomyces_odontolyticus	VBIActOdo67396_0207	Undecaprenyl_pyrophosphate_synthetase_(EC_2.5.1.31)
Actinomyces_odontolyticus	VBIActOdo67396_0208	COG1272:_Predicted_membrane_protein_hemolysin_III_homolog
Actinomyces_odontolyticus	VBIActOdo67396_0217	Enolase_(EC_4.2.1.11)
Actinomyces_odontolyticus	VBIActOdo67396_0228	glycosyl_transferase2C_group_1
Actinomyces_odontolyticus	VBIActOdo67396_0231	Alpha-L-Rha_alpha-12C2-L-rhamnosyltransferase_alpha-L-Rha_alpha-12C3-L-_rhamnosyltransferase_(EC_2.4.1.-)
Actinomyces_odontolyticus	VBIActOdo67396_0235	Teichoic_acid_export_ATP-binding_protein_TagH_(EC_3.6.3.40)
Actinomyces_odontolyticus	VBIActOdo67396_0236	Choline_binding_protein_A
Actinomyces_odontolyticus	VBIActOdo67396_0240	dTDP-glucose_42C6-dehydratase_(EC_4.2.1.46)
Actinomyces_odontolyticus	VBIActOdo67396_0255	DNA-binding_response_regulator_mtrA
Actinomyces_odontolyticus	VBIActOdo67396_0260	Protein_export_cytoplasm_protein_SecA_ATPase_RNA_helicase_(TC_3.A.5.1.1)
Actinomyces_odontolyticus	VBIActOdo67396_0283	Hemolysins_and_related_proteins_containing_CBS_domains
Actinomyces_odontolyticus	VBIActOdo67396_0296	Choline_binding_protein_A
Actinomyces_odontolyticus	VBIActOdo67396_0296	Choline_binding_protein_A
Actinomyces_odontolyticus	VBIActOdo67396_0296	Choline_binding_protein_A
Actinomyces_odontolyticus	VBIActOdo67396_0297	FIG01290412:_hypothetical_protein
Actinomyces_odontolyticus	VBIActOdo67396_0297	FIG01290412:_hypothetical_protein
Actinomyces_odontolyticus	VBIActOdo67396_0297	FIG01290412:_hypothetical_protein
Actinomyces_odontolyticus	VBIActOdo67396_0297	FIG01290412:_hypothetical_protein
Actinomyces_odontolyticus	VBIActOdo67396_0297	FIG01290412:_hypothetical_protein
Actinomyces_odontolyticus	VBIActOdo67396_0297	FIG01290412:_hypothetical_protein
Actinomyces_odontolyticus	VBIActOdo67396_0329	Undecaprenyl_pyrophosphate_synthetase_(EC_2.5.1.31)
Actinomyces_odontolyticus	VBIActOdo67396_0366	Transport_ATP-binding_protein_CydC
Actinomyces_odontolyticus	VBIActOdo67396_0399	Choline_binding_protein_A
Actinomyces_odontolyticus	VBIActOdo67396_0399	Choline_binding_protein_A
Actinomyces_odontolyticus	VBIActOdo67396_0399	Choline_binding_protein_A
Actinomyces_odontolyticus	VBIActOdo67396_0418	Cell_division_trigger_factor_(EC_5.2.1.8)
Actinomyces_odontolyticus	VBIActOdo67396_0449	ABC_transporter2C_ATP-binding_permease_protein
Actinomyces_odontolyticus	VBIActOdo67396_0455	Putative_coproporphyrinogen_III_oxidase_of_BS_HemN-type2C_oxygen-independent_(EC_1.3.99.22)2C_in_heat_shock_gene_cluster
Actinomyces_odontolyticus	VBIActOdo67396_0493	ATP_synthase_alpha_chain_(EC_3.6.3.14)
Actinomyces_odontolyticus	VBIActOdo67396_0576	two-component_response_regulator
Actinomyces_odontolyticus	VBIActOdo67396_0577	UDP-galactopyranose_mutase_(EC_5.4.99.9)
Actinomyces_odontolyticus	VBIActOdo67396_0591	Anthranilate_phosphoribosyltransferase_(EC_2.4.2.18)
Actinomyces_odontolyticus	VBIActOdo67396_0595	2-keto-3-deoxy-D-arabino-heptulosonate-7-_phosphate_synthase_II_(EC_2.5.1.54)
Actinomyces_odontolyticus	VBIActOdo67396_0596	Serine_threonine_protein_kinase_PrkC2C_regulator_of_stationary_phase
Actinomyces_odontolyticus	VBIActOdo67396_0599	RNA_polymerase_sigma_factor_RpoD
Actinomyces_odontolyticus	VBIActOdo67396_0640	Long-chain-fatty-acid--CoA_ligase_(EC_6.2.1.3)
Actinomyces_odontolyticus	VBIActOdo67396_0702	Glucose-6-phosphate_isomerase_(EC_5.3.1.9)
Actinomyces_odontolyticus	VBIActOdo67396_0760	Choline_binding_protein_A
Actinomyces_odontolyticus	VBIActOdo67396_0760	Choline_binding_protein_A
Actinomyces_odontolyticus	VBIActOdo67396_0760	Choline_binding_protein_A
Actinomyces_odontolyticus	VBIActOdo67396_0760	Choline_binding_protein_A
Actinomyces_odontolyticus	VBIActOdo67396_0760	Choline_binding_protein_A
Actinomyces_odontolyticus	VBIActOdo67396_0804	Translation_elongation_factor_Tu
Actinomyces_odontolyticus	VBIActOdo67396_0821	FIG00544816:_hypothetical_protein
Actinomyces_odontolyticus	VBIActOdo67396_0860	UTP--glucose-1-phosphate_uridylyltransferase_(EC_2.7.7.9)
Actinomyces_odontolyticus	VBIActOdo67396_0869	Iron-dependent_repressor_IdeR_DtxR
Actinomyces_odontolyticus	VBIActOdo67396_0899	Response_regulator_receiver:Transcriptional_regulatory_protein2C_C-_terminal
Actinomyces_odontolyticus	VBIActOdo67396_0903	Heat_shock_protein_60_family_chaperone_GroEL
Actinomyces_odontolyticus	VBIActOdo67396_0908	Serine_threonine_protein_kinase_PrkC2C_regulator_of_stationary_phase
Actinomyces_odontolyticus	VBIActOdo67396_0909	SN-glycerol-3-phosphate_transport_ATP-binding_protein_UgpC_(TC_3.A.1.1.3)
Actinomyces_odontolyticus	VBIActOdo67396_0931	Putative_ABC_transport_system_ATP-binding_protein
Actinomyces_odontolyticus	VBIActOdo67396_0973	probable_ABC_transporter_ATP-binding_protein
Actinomyces_odontolyticus	VBIActOdo67396_1013	ABC_transporter_ATP-binding_protein
Actinomyces_odontolyticus	VBIActOdo67396_1027	Phosphoribosylaminoimidazole-succinocarboxamide_synthase_(EC_6.3.2.6)
Actinomyces_odontolyticus	VBIActOdo67396_1085	hypothetical_protein
Actinomyces_odontolyticus	VBIActOdo67396_1085	hypothetical_protein
Actinomyces_odontolyticus	VBIActOdo67396_1085	hypothetical_protein
Actinomyces_odontolyticus	VBIActOdo67396_1085	hypothetical_protein
Actinomyces_odontolyticus	VBIActOdo67396_1127	ATP-dependent_Clp_protease2C_ATP-binding_subunit_ClpC_Negative_regulator_of_genetic_competence_clcC_mecB
Actinomyces_odontolyticus	VBIActOdo67396_1141	ABC_transporter_ATP-binding_protein
Actinomyces_odontolyticus	VBIActOdo67396_1225	putative_protease
Actinomyces_odontolyticus	VBIActOdo67396_1311	putative_two-component_system_response_regulator
Actinomyces_odontolyticus	VBIActOdo67396_1351	Type_II_IV_secretion_system_ATP_hydrolase_TadA_VirB11_CpaF2C_TadA_subfamily
Actinomyces_odontolyticus	VBIActOdo67396_1375	FIG01290412:_hypothetical_protein
Actinomyces_odontolyticus	VBIActOdo67396_1422	Manganese_ABC_transporter2C_inner_membrane_permease_protein_SitD
Actinomyces_odontolyticus	VBIActOdo67396_1423	Zinc_ABC_transporter2C_ATP-binding_protein_ZnuC
Actinomyces_odontolyticus	VBIActOdo67396_1425	hypothetical_protein
Actinomyces_odontolyticus	VBIActOdo67396_1464	arginine_ornithine_transport_ATP-binding_protein
Actinomyces_odontolyticus	VBIActOdo67396_1469	Long-chain-fatty-acid--CoA_ligase_(EC_6.2.1.3)
Actinomyces_odontolyticus	VBIActOdo67396_1482	RNA_binding_methyltransferase_FtsJ_like
Actinomyces_odontolyticus	VBIActOdo67396_1490	Sialidase_(EC_3.2.1.18)
Actinomyces_odontolyticus	VBIActOdo67396_1490	Sialidase_(EC_3.2.1.18)
Actinomyces_odontolyticus	VBIActOdo67396_1490	Sialidase_(EC_3.2.1.18)
Actinomyces_odontolyticus	VBIActOdo67396_1490	Sialidase_(EC_3.2.1.18)
Actinomyces_odontolyticus	VBIActOdo67396_1534	Long-chain-fatty-acid--CoA_ligase_(EC_6.2.1.3)
Actinomyces_odontolyticus	VBIActOdo67396_1585	Choline_binding_protein_A
Actinomyces_odontolyticus	VBIActOdo67396_1585	Choline_binding_protein_A
Actinomyces_odontolyticus	VBIActOdo67396_1585	Choline_binding_protein_A
Actinomyces_odontolyticus	VBIActOdo67396_1585	Choline_binding_protein_A
Actinomyces_odontolyticus	VBIActOdo67396_1585	Choline_binding_protein_A
Actinomyces_odontolyticus	VBIActOdo67396_1602	Choline_binding_protein_A
Actinomyces_odontolyticus	VBIActOdo67396_1602	Choline_binding_protein_A
Actinomyces_odontolyticus	VBIActOdo67396_1602	Choline_binding_protein_A
Actinomyces_odontolyticus	VBIActOdo67396_1602	Choline_binding_protein_A
Actinomyces_odontolyticus	VBIActOdo67396_1602	Choline_binding_protein_A
Actinomyces_odontolyticus	VBIActOdo67396_1603	Choline_binding_protein_A
Actinomyces_odontolyticus	VBIActOdo67396_1603	Choline_binding_protein_A
Actinomyces_odontolyticus	VBIActOdo67396_1603	Choline_binding_protein_A
Actinomyces_odontolyticus	VBIActOdo67396_1603	Choline_binding_protein_A
Actinomyces_odontolyticus	VBIActOdo67396_1693	Glutamine_synthetase_type_I_(EC_6.3.1.2)
Actinomyces_odontolyticus	VBIActOdo67396_1708	GTP_pyrophosphokinase_(EC_2.7.6.5)2C_(p)ppGpp_synthetase_I
Actinomyces_odontolyticus	VBIActOdo67396_1721	Iron(III)_dicitrate_transport_system_permease_protein_FecD_(TC_3.A.1.14.1)
Actinomyces_odontolyticus	VBIActOdo67396_1722	ABC_transporter_related
Actinomyces_odontolyticus	VBIActOdo67396_1737	Prolipoprotein_diacylglyceryl_transferase_(EC_2.4.99.-)
Actinomyces_odontolyticus	VBIActOdo67396_1758	Glutamine_synthetase_type_I_(EC_6.3.1.2)
Actinomyces_odontolyticus	VBIActOdo67396_1823	Vitamin_B12_ABC_transporter2C_permease_component_BtuC
Actinomyces_odontolyticus	VBIActOdo67396_1832	Glutamate-1-semialdehyde_aminotransferase_(EC_5.4.3.8)
Actinomyces_odontolyticus	VBIActOdo67396_1850	Uroporphyrinogen_III_decarboxylase_(EC_4.1.1.37)
Actinomyces_odontolyticus	VBIActOdo67396_1863	Ferrochelatase2C_protoheme_ferro-lyase_(EC_4.99.1.1)
Actinomyces_odontolyticus	VBIActOdo67396_1878	Superoxide_dismutase_[Mn]_(EC_1.15.1.1)
Actinomyces_odontolyticus	VBIActOdo67396_1898	Respiratory_nitrate_reductase_delta_chain_(EC_1.7.99.4)
Actinomyces_odontolyticus	VBIActOdo67396_1899	Respiratory_nitrate_reductase_beta_chain_(EC_1.7.99.4)
Actinomyces_odontolyticus	VBIActOdo67396_1900	Respiratory_nitrate_reductase_alpha_chain_(EC_1.7.99.4)
Actinomyces_odontolyticus	VBIActOdo67396_1913	Methionine_ABC_transporter_ATP-binding_protein
Actinomyces_odontolyticus	VBIActOdo67396_1991	Protein_phosphatase_2C-like
Actinomyces_odontolyticus	VBIActOdo67396_2017	ABC_transporter2C_ATP_binding_protein
Actinomyces_odontolyticus	VBIActOdo67396_2024	ABC-type_polar_amino_acid_transport_system2C_ATPase_component
Actinomyces_oris	VBIActOri165140_0434	Glycerol-3-phosphate_ABC_transporter2C_ATP-binding_protein_UgpC_(TC_3.A.1.1.3)
Actinomyces_oris	VBIActOri165140_0629	UDP-4-amino-4-deoxy-L-arabinose--oxoglutarate_aminotransferase_(EC_2.6.1.-)
Actinomyces_oris	VBIActOri165140_0631	Putative_N-acetylgalactosaminyl-diphosphoundecaprenol_glucuronosyltransferase
Actinomyces_oris	VBIActOri165140_0634	Polysaccharide_biosynthesis_protein_CpsM(V)
Actinomyces_oris	VBIActOri165140_0769	Amino_acid_ABC_transporter2C_ATP-binding_protein
Actinomyces_oris	VBIActOri165140_0954	Dipeptide_transport_ATP-binding_protein_DppD_(TC_3.A.1.5.2)
Actinomyces_oris	VBIActOri165140_0992	L-proline_glycine_betaine_ABC_transport_system_permease_protein_ProV_(TC_3.A.1.12.1)
Actinomyces_oris	VBIActOri165140_1083	Glucose-1-phosphate_thymidylyltransferase_(EC_2.7.7.24)
Actinomyces_oris	VBIActOri165140_1151	Respiratory_nitrate_reductase_alpha_chain_(EC_1.7.99.4)
Actinomyces_oris	VBIActOri165140_1176	nodulation_protein_C
Actinomyces_oris	VBIActOri165140_1304	Gamma-aminobutyrate:alpha-ketoglutarate_aminotransferase_(EC_2.6.1.19)
Actinomyces_oris	VBIActOri165140_1357	Translation_elongation_factor_Tu
Actinomyces_oris	VBIActOri165140_1395	Phosphoglucosamine_mutase_(EC_5.4.2.10)
Actinomyces_oris	VBIActOri165140_1492	ATP_synthase_beta_chain_(EC_3.6.3.14)
Actinomyces_oris	VBIActOri165140_1605	UDP-glucose_dehydrogenase_(EC_1.1.1.22)
Actinomyces_oris	VBIActOri165140_1995	Ornithine_carbamoyltransferase_(EC_2.1.3.3)
Actinomyces_sp.170	VBIActSp161325_0237	Ornithine_carbamoyltransferase_(EC_2.1.3.3)
Actinomyces_sp.170	VBIActSp161325_0354	Protein_export_cytoplasm_protein_SecA_ATPase_RNA_helicase_(TC_3.A.5.1.1)
Actinomyces_sp.170	VBIActSp161325_0597	Protein_serine_threonine_phosphatase_PrpC2C_regulation_of_stationary_phase
Actinomyces_sp.170	VBIActSp161325_0654	ABC_transporter2C_ATP-binding_protein
Actinomyces_sp.170	VBIActSp161325_0657	ABC_transporter2C_ATP-binding_protein
Actinomyces_sp.170	VBIActSp161325_0661	Putative_two-component_system_response_regulator
Actinomyces_sp.170	VBIActSp161325_0690	Sialidase_(EC_3.2.1.18)
Actinomyces_sp.170	VBIActSp161325_0704	ABC-type_Fe3+-siderophore_transport_system2C_permease_component
Actinomyces_sp.170	VBIActSp161325_1012	GTP_pyrophosphokinase_(EC_2.7.6.5)2C_(p)ppGpp_synthetase_I
Actinomyces_sp.170	VBIActSp161325_1204	ATP_synthase_beta_chain_(EC_3.6.3.14)
Actinomyces_sp.170	VBIActSp161325_1720	NAD-dependent_glyceraldehyde-3-phosphate_dehydrogenase_(EC_1.2.1.12)
Actinomyces_sp.170	VBIActSp161325_1902	Anthranilate_phosphoribosyltransferase_(EC_2.4.2.18)
Actinomyces_sp.170	VBIActSp161325_2100	Oligopeptide_transport_ATP-binding_protein_OppD_(TC_3.A.1.5.1)
Actinomyces_sp.170	VBIActSp161325_2355	DNA-binding_response_regulator2C_LuxR_family
Actinomyces_sp.170	VBIActSp161325_2434	COG1272:_Predicted_membrane_protein_hemolysin_III_homolog
Actinomyces_sp.170	VBIActSp161325_2468	ATP-dependent_Clp_protease2C_ATP-binding_subunit_ClpC_Negative_regulator_of_genetic_competence_clcC_mecB
Actinomyces_sp.170	VBIActSp161325_2498	putative_ABC_transporter_ATP-binding_protein
Actinomyces_sp.171	VBIActSp147751_0140	Alpha-L-Rha_alpha-12C2-L-rhamnosyltransferase_alpha-L-Rha_alpha-12C3-L-_rhamnosyltransferase_(EC_2.4.1.-)
Actinomyces_sp.171	VBIActSp147751_0547	Translation_elongation_factor_Tu
Actinomyces_sp.171	VBIActSp147751_0699	Osmosensitive_K+_channel_histidine_kinase_KdpD_(EC_2.7.3.-)
Actinomyces_sp.171	VBIActSp147751_0717	ABC_transporter2C_ATP-binding_protein
Actinomyces_sp.171	VBIActSp147751_1275	FtsK_SpoIIIE_family_protein2C_putative_secretion_system_component_EssC_YukA
Actinomyces_sp.171	VBIActSp147751_1552	Respiratory_nitrate_reductase_alpha_chain_(EC_1.7.99.4)
Actinomyces_sp.171	VBIActSp147751_1892	Glucose-6-phosphate_isomerase_(EC_5.3.1.9)
Actinomyces_sp.171	VBIActSp147751_2128	Lipid_A_export_ATP-binding_permease_protein_MsbA
Actinomyces_sp.175	VBIActSp178826_0011	Two-component_system2C_sensor_protein
Actinomyces_sp.175	VBIActSp178826_0370	Phosphoglucosamine_mutase_(EC_5.4.2.10)
Actinomyces_sp.175	VBIActSp178826_0413	ABC_transporter2C_ATP-binding_protein
Actinomyces_sp.175	VBIActSp178826_0489	Urease_alpha_subunit_(EC_3.5.1.5)
Actinomyces_sp.175	VBIActSp178826_0532	Phosphomannomutase_(EC_5.4.2.8)
Actinomyces_sp.175	VBIActSp178826_0596	Cell_envelope-associated_transcriptional_attenuator_LytR-CpsA-Psr2C_subfamily_A1_(as_in_PMID19099556)
Actinomyces_sp.175	VBIActSp178826_0767	DNA-binding_heavy_metal_response_regulator
Actinomyces_sp.175	VBIActSp178826_0768	two-component_sensor_histidine_kinase
Actinomyces_sp.175	VBIActSp178826_0888	Serine_threonine_protein_kinase_PrkC2C_regulator_of_stationary_phase
Actinomyces_sp.175	VBIActSp178826_0963	Imidazole_glycerol_phosphate_synthase_cyclase_subunit_(EC_4.1.3.-)
Actinomyces_sp.175	VBIActSp178826_1122	GTP_pyrophosphokinase_(EC_2.7.6.5)2C_(p)ppGpp_synthetase_I
Actinomyces_sp.175	VBIActSp178826_1173	Glutamine_synthetase_type_I_(EC_6.3.1.2)
Actinomyces_sp.175	VBIActSp178826_1437	Ferrous_iron_transport_protein_B
Actinomyces_sp.175	VBIActSp178826_1626	Cna_protein_B-type_domain_protein
Actinomyces_sp.175	VBIActSp178826_1792	UDP-4-amino-4-deoxy-L-arabinose--oxoglutarate_aminotransferase_(EC_2.6.1.-)
Actinomyces_sp.175	VBIActSp178826_1811	Transport_ATP-binding_protein_CydD
Actinomyces_sp.175	VBIActSp178826_1834	Cell_division_trigger_factor_(EC_5.2.1.8)
Actinomyces_sp.175	VBIActSp178826_1983	Respiratory_nitrate_reductase_gamma_chain_(EC_1.7.99.4)
Actinomyces_sp.175	VBIActSp178826_2008	Sialidase_(EC_3.2.1.18)
Actinomyces_sp.175	VBIActSp178826_2044	Glucose-1-phosphate_thymidylyltransferase_(EC_2.7.7.24)
Actinomyces_sp.175	VBIActSp178826_2118	NADH-ubiquinone_oxidoreductase_chain_G_(EC_1.6.5.3)
Actinomyces_sp.175	VBIActSp178826_2128	HtrA_protease_chaperone_protein
Actinomyces_sp.175	VBIActSp178826_2178	Oligopeptide_transport_ATP-binding_protein_OppF_(TC_3.A.1.5.1)
Actinomyces_sp.175	VBIActSp178826_2232	ATP-dependent_Clp_protease2C_ATP-binding_subunit_ClpC_Negative_regulator_of_genetic_competence_clcC_mecB
Actinomyces_sp.175	VBIActSp178826_2378	Iron-dependent_repressor_IdeR_DtxR
Actinomyces_sp.175	VBIActSp178826_2402	Heat_shock_protein_60_family_chaperone_GroEL
Actinomyces_sp.175	VBIActSp178826_2441	ClpB_protein
Actinomyces_sp.178	VBIActSp170346_0044	Long-chain-fatty-acid--CoA_ligase_(EC_6.2.1.3)
Actinomyces_sp.178	VBIActSp170346_0052	Glucose-6-phosphate_isomerase_(EC_5.3.1.9)
Actinomyces_sp.178	VBIActSp170346_0123	Choline_binding_protein_A
Actinomyces_sp.178	VBIActSp170346_0123	Choline_binding_protein_A
Actinomyces_sp.178	VBIActSp170346_0195	Iron-dependent_repressor_IdeR_DtxR
Actinomyces_sp.178	VBIActSp170346_0253	Response_regulator_receiver:Transcriptional_regulatory_protein2C_C-_terminal
Actinomyces_sp.178	VBIActSp170346_0257	Heat_shock_protein_60_family_chaperone_GroEL
Actinomyces_sp.178	VBIActSp170346_0264	SN-glycerol-3-phosphate_transport_ATP-binding_protein_UgpC_(TC_3.A.1.1.3)
Actinomyces_sp.178	VBIActSp170346_0282	ClpB_protein
Actinomyces_sp.178	VBIActSp170346_0314	Transport_ATP-binding_protein_CydD
Actinomyces_sp.178	VBIActSp170346_0330	probable_surface-anchored_fimbrial_subunit
Actinomyces_sp.178	VBIActSp170346_0331	FIG00356744:_hypothetical_protein
Actinomyces_sp.178	VBIActSp170346_0404	Choline_binding_protein_A
Actinomyces_sp.178	VBIActSp170346_0404	Choline_binding_protein_A
Actinomyces_sp.178	VBIActSp170346_0404	Choline_binding_protein_A
Actinomyces_sp.178	VBIActSp170346_0404	Choline_binding_protein_A
Actinomyces_sp.178	VBIActSp170346_0486	Lipid_A_export_ATP-binding_permease_protein_MsbA
Actinomyces_sp.178	VBIActSp170346_0618	Vitamin_B12_ABC_transporter2C_permease_component_BtuC
Actinomyces_sp.178	VBIActSp170346_0657	Choline_binding_protein_A
Actinomyces_sp.178	VBIActSp170346_0657	Choline_binding_protein_A
Actinomyces_sp.178	VBIActSp170346_0670	Serine_threonine_protein_kinase_PrkC2C_regulator_of_stationary_phase
Actinomyces_sp.178	VBIActSp170346_0748	putative_ABC_transporter_ATP-binding_protein
Actinomyces_sp.178	VBIActSp170346_0806	Superoxide_dismutase_[Mn]_(EC_1.15.1.1)
Actinomyces_sp.178	VBIActSp170346_1003	ABC_transporter_ATP-binding_protein
Actinomyces_sp.178	VBIActSp170346_1081	ABC_transporter_related
Actinomyces_sp.178	VBIActSp170346_1097	GTP_pyrophosphokinase_(EC_2.7.6.5)2C_(p)ppGpp_synthetase_I
Actinomyces_sp.178	VBIActSp170346_1210	Choline_binding_protein_A
Actinomyces_sp.178	VBIActSp170346_1210	Choline_binding_protein_A
Actinomyces_sp.178	VBIActSp170346_1288	Long-chain-fatty-acid--CoA_ligase_(EC_6.2.1.3)
Actinomyces_sp.178	VBIActSp170346_1395	Pyrroline-5-carboxylate_reductase_(EC_1.5.1.2)
Actinomyces_sp.178	VBIActSp170346_1465	Oligopeptide_transport_ATP-binding_protein_OppD_(TC_3.A.1.5.1)
Actinomyces_sp.178	VBIActSp170346_1504	putative_ABC_transporter_ATP-binding_protein
Actinomyces_sp.178	VBIActSp170346_1574	Glutamine_synthetase_type_I_(EC_6.3.1.2)
Actinomyces_sp.178	VBIActSp170346_1789	Alpha-L-Rha_alpha-12C2-L-rhamnosyltransferase_alpha-L-Rha_alpha-12C3-L-_rhamnosyltransferase_(EC_2.4.1.-)
Actinomyces_sp.178	VBIActSp170346_1899	dTDP-4-dehydrorhamnose_32C5-epimerase_(EC_5.1.3.13)_dTDP-4-dehydrorhamnose_reductase_(EC_1.1.1.133)
Actinomyces_sp.178	VBIActSp170346_1977	Lipid_A_export_ATP-binding_permease_protein_MsbA
Actinomyces_sp.180	VBIActSp172191_0016	Long-chain-fatty-acid--CoA_ligase_(EC_6.2.1.3)
Actinomyces_sp.180	VBIActSp172191_0139	Anthranilate_synthase2C_aminase_component_(EC_4.1.3.27)
Actinomyces_sp.180	VBIActSp172191_0258	Choline_binding_protein_A
Actinomyces_sp.180	VBIActSp172191_0258	Choline_binding_protein_A
Actinomyces_sp.180	VBIActSp172191_0258	Choline_binding_protein_A
Actinomyces_sp.180	VBIActSp172191_0274	Choline_binding_protein_A
Actinomyces_sp.180	VBIActSp172191_0274	Choline_binding_protein_A
Actinomyces_sp.180	VBIActSp172191_0274	Choline_binding_protein_A
Actinomyces_sp.180	VBIActSp172191_0274	Choline_binding_protein_A
Actinomyces_sp.180	VBIActSp172191_0648	ATP-dependent_Clp_protease2C_ATP-binding_subunit_ClpC_Negative_regulator_of_genetic_competence_clcC_mecB
Actinomyces_sp.180	VBIActSp172191_0719	Respiratory_nitrate_reductase_beta_chain_(EC_1.7.99.4)
Actinomyces_sp.180	VBIActSp172191_0721	Nitrate_nitrite_transporter
Actinomyces_sp.180	VBIActSp172191_0828	Serine_threonine_protein_kinase_PrkC2C_regulator_of_stationary_phase
Actinomyces_sp.180	VBIActSp172191_0930	hypothetical_protein
Actinomyces_sp.180	VBIActSp172191_1100	Choline_binding_protein_A
Actinomyces_sp.180	VBIActSp172191_1100	Choline_binding_protein_A
Actinomyces_sp.180	VBIActSp172191_1100	Choline_binding_protein_A
Actinomyces_sp.180	VBIActSp172191_1159	probable_surface-anchored_fimbrial_subunit
Actinomyces_sp.180	VBIActSp172191_1178	ABC_transporter_ATP-binding_protein
Actinomyces_sp.180	VBIActSp172191_1224	SN-glycerol-3-phosphate_transport_ATP-binding_protein_UgpC_(TC_3.A.1.1.3)
Actinomyces_sp.180	VBIActSp172191_1231	Heat_shock_protein_60_family_chaperone_GroEL
Actinomyces_sp.180	VBIActSp172191_1239	Pantoate--beta-alanine_ligase_(EC_6.3.2.1)
Actinomyces_sp.180	VBIActSp172191_1293	Translation_elongation_factor_Tu
Actinomyces_sp.180	VBIActSp172191_1329	Phosphoglucosamine_mutase_(EC_5.4.2.10)
Actinomyces_sp.180	VBIActSp172191_1338	Choline_binding_protein_A
Actinomyces_sp.180	VBIActSp172191_1338	Choline_binding_protein_A
Actinomyces_sp.180	VBIActSp172191_1338	Choline_binding_protein_A
Actinomyces_sp.180	VBIActSp172191_1338	Choline_binding_protein_A
Actinomyces_sp.180	VBIActSp172191_1338	Choline_binding_protein_A
Actinomyces_sp.180	VBIActSp172191_1382	Petrobactin_ABC_transporter2C_permease_protein_II
Actinomyces_sp.180	VBIActSp172191_1438	Enolase_(EC_4.2.1.11)
Actinomyces_sp.180	VBIActSp172191_1469	Glutamine_synthetase_type_I_(EC_6.3.1.2)
Actinomyces_sp.180	VBIActSp172191_1484	UDP-glucose_4-epimerase_(EC_5.1.3.2)
Actinomyces_sp.180	VBIActSp172191_1485	Cell_envelope-associated_transcriptional_attenuator_LytR-CpsA-Psr2C_subfamily_A1_(as_in_PMID19099556)
Actinomyces_sp.180	VBIActSp172191_1532	Choline_binding_protein_A
Actinomyces_sp.180	VBIActSp172191_1532	Choline_binding_protein_A
Actinomyces_sp.180	VBIActSp172191_1535	Oligopeptide_transport_ATP-binding_protein_OppD_(TC_3.A.1.5.1)
Actinomyces_sp.180	VBIActSp172191_1535	Oligopeptide_transport_ATP-binding_protein_OppD_(TC_3.A.1.5.1)
Actinomyces_sp.180	VBIActSp172191_1720	ATP_synthase_alpha_chain_(EC_3.6.3.14)
Actinomyces_sp.180	VBIActSp172191_1726	Undecaprenyl-phosphate_N-acetylglucosaminyl_1-phosphate_transferase_(EC_2.7.8.-)
Actinomyces_sp.180	VBIActSp172191_1757	Lipid_A_export_ATP-binding_permease_protein_MsbA
Actinomyces_sp.180	VBIActSp172191_1939	Protein_export_cytoplasm_protein_SecA_ATPase_RNA_helicase_(TC_3.A.5.1.1)
Actinomyces_sp.180	VBIActSp172191_1944	DNA-binding_response_regulator_mtrA
Actinomyces_sp.180	VBIActSp172191_1960	Teichoic_acid_export_ATP-binding_protein_TagH_(EC_3.6.3.40)
Actinomyces_sp.180	VBIActSp172191_1967	glycosyl_transferase2C_group_1
Actinomyces_sp.180	VBIActSp172191_1973	Heteropolysaccharide_repeat_unit_export_protein
Actinomyces_sp.448	VBIActSp171359_0632	Response_regulator_receiver:Transcriptional_regulatory_protein2C_C-_terminal
Actinomyces_sp.448	VBIActSp171359_0736	putative_ABC_transporter
Actinomyces_sp.448	VBIActSp171359_0860	FtsK_SpoIIIE_family_protein
Actinomyces_sp.448	VBIActSp171359_1074	ATP_synthase_alpha_chain_(EC_3.6.3.14)
Actinomyces_sp.448	VBIActSp171359_1076	ATP_synthase_beta_chain_(EC_3.6.3.14)
Actinomyces_sp.448	VBIActSp171359_1415	Anthranilate_phosphoribosyltransferase_(EC_2.4.2.18)
Actinomyces_sp.448	VBIActSp171359_1503	NAD-dependent_glyceraldehyde-3-phosphate_dehydrogenase_(EC_1.2.1.12)
Actinomyces_sp.448	VBIActSp171359_1759	Serine_threonine_protein_kinase_PrkC2C_regulator_of_stationary_phase
Actinomyces_sp.448	VBIActSp171359_2065	ABC_transporter2C_ATP-binding_protein
Actinomyces_sp.448	VBIActSp171359_2162	Protein_export_cytoplasm_protein_SecA_ATPase_RNA_helicase_(TC_3.A.5.1.1)
Actinomyces_sp.448	VBIActSp171359_2169	DNA-binding_response_regulator_mtrA
Actinomyces_sp.448	VBIActSp171359_2190	dTDP-4-dehydrorhamnose_32C5-epimerase_(EC_5.1.3.13)_dTDP-4-dehydrorhamnose_reductase_(EC_1.1.1.133)
Actinomyces_sp.448	VBIActSp171359_2203	UDP-galactopyranose_mutase_(EC_5.4.99.9)
Actinomyces_sp.448	VBIActSp171359_2223	Cell_envelope-associated_transcriptional_attenuator_LytR-CpsA-Psr2C_subfamily_A1_(as_in_PMID19099556)
Actinomyces_sp.448	VBIActSp171359_2354	COG1272:_Predicted_membrane_protein_hemolysin_III_homolog
Actinomyces_sp.848	VBIActSp107643_0308	hypothetical_protein
Actinomyces_sp.848	VBIActSp107643_0309	hypothetical_protein
Actinomyces_sp.848	VBIActSp107643_0329	Serine_threonine_protein_kinase_PrkC2C_regulator_of_stationary_phase
Actinomyces_sp.848	VBIActSp107643_0340	ABC_transporter2C_ATP-binding_protein
Actinomyces_sp.848	VBIActSp107643_0450	putative_serine_threonine_protein_kinase
Actinomyces_sp.848	VBIActSp107643_0629	ATP-dependent_Clp_protease2C_ATP-binding_subunit_ClpC_Negative_regulator_of_genetic_competence_clcC_mecB
Actinomyces_sp.848	VBIActSp107643_0879	NAD-dependent_glyceraldehyde-3-phosphate_dehydrogenase_(EC_1.2.1.12)
Actinomyces_sp.848	VBIActSp107643_0961	type-2_fimbrial_major_subunit_precursor
Actinomyces_sp.848	VBIActSp107643_0969	Ornithine_carbamoyltransferase_(EC_2.1.3.3)
Actinomyces_sp.848	VBIActSp107643_1275	Respiratory_nitrate_reductase_alpha_chain_(EC_1.7.99.4)
Actinomyces_sp.848	VBIActSp107643_1413	dTDP-4-dehydrorhamnose_reductase_(EC_1.1.1.133)
Actinomyces_sp.848	VBIActSp107643_1540	putative_ABC_transporter_ATP-binding_protein
Actinomyces_sp.848	VBIActSp107643_1713	Serine_threonine_protein_kinase_PrkC2C_regulator_of_stationary_phase
Actinomyces_sp.848	VBIActSp107643_1922	L-proline_glycine_betaine_ABC_transport_system_permease_protein_ProV_(TC_3.A.1.12.1)
Actinomyces_sp.848	VBIActSp107643_2068	Diaminopimelate_decarboxylase_(EC_4.1.1.20)
Actinomyces_sp.848	VBIActSp107643_2086	ATP_synthase_beta_chain_(EC_3.6.3.14)
Actinomyces_sp.849	VBIActSp99412_0192	capsular_polysaccharide_biosynthesis_protein
Actinomyces_sp.849	VBIActSp99412_0198	glycosyltransferase
Actinomyces_sp.849	VBIActSp99412_0224	Transport_ATP-binding_protein_CydD
Actinomyces_sp.849	VBIActSp99412_0503	Choline_binding_protein_A
Actinomyces_sp.849	VBIActSp99412_0503	Choline_binding_protein_A
Actinomyces_sp.849	VBIActSp99412_0503	Choline_binding_protein_A
Actinomyces_sp.849	VBIActSp99412_0611	Protein_serine_threonine_phosphatase_PrpC2C_regulation_of_stationary_phase
Actinomyces_sp.849	VBIActSp99412_0836	NAD-dependent_glyceraldehyde-3-phosphate_dehydrogenase_(EC_1.2.1.12)
Actinomyces_sp.849	VBIActSp99412_1029	Glutamine_synthetase_type_I_(EC_6.3.1.2)
Actinomyces_sp.849	VBIActSp99412_1222	daunorubicin_resistance_ABC_transporter_ATP-binding_subunit
Actinomyces_sp.849	VBIActSp99412_1755	RNA_polymerase_sigma_factor_RpoD
Actinomyces_sp.849	VBIActSp99412_1758	2-keto-3-deoxy-D-arabino-heptulosonate-7-_phosphate_synthase_II_(EC_2.5.1.54)
Actinomyces_sp.849	VBIActSp99412_1812	putative_ABC_transporter_ATP-binding_protein
Actinomyces_viscosus	VBIActVis96050_0088	Long-chain-fatty-acid--CoA_ligase_(EC_6.2.1.3)
Actinomyces_viscosus	VBIActVis96050_0159	putative_ABC_transporter_ATP-binding_protein
Actinomyces_viscosus	VBIActVis96050_0184	capsular_polysaccharide_biosynthesis_protein
Actinomyces_viscosus	VBIActVis96050_0273	UDP-galactose-lipid_carrier_transferase_(EC_2.-.-.-)
Actinomyces_viscosus	VBIActVis96050_0420	Protein_export_cytoplasm_protein_SecA_ATPase_RNA_helicase_(TC_3.A.5.1.1)
Actinomyces_viscosus	VBIActVis96050_0468	UDP-N-acetylglucosamine_2-epimerase_(EC_5.1.3.14)
Actinomyces_viscosus	VBIActVis96050_0472	UDP-4-amino-4-deoxy-L-arabinose--oxoglutarate_aminotransferase_(EC_2.6.1.-)
Actinomyces_viscosus	VBIActVis96050_0474	Dolichol-phosphate_mannosyltransferase_(EC_2.4.1.83)_in_lipid-linked_oligosaccharide_synthesis_cluster
Actinomyces_viscosus	VBIActVis96050_0538	L-proline_glycine_betaine_ABC_transport_system_permease_protein_ProV_(TC_3.A.1.12.1)
Actinomyces_viscosus	VBIActVis96050_0677	COG1272:_Predicted_membrane_protein_hemolysin_III_homolog
Actinomyces_viscosus	VBIActVis96050_0903	Phosphate_regulon_transcriptional_regulatory_protein_PhoB_(SphR)
Actinomyces_viscosus	VBIActVis96050_1194	hypothetical_protein
Actinomyces_viscosus	VBIActVis96050_1249	putative_two-component_system_response_regulator
Actinomyces_viscosus	VBIActVis96050_1286	two-component_response_regulator
Actinomyces_viscosus	VBIActVis96050_1329	polyamine_ABC_transporter2C_ATP-binding_protein(_EC:3.6.3.31_)
Actinomyces_viscosus	VBIActVis96050_1450	Heat_shock_protein_60_family_chaperone_GroEL
Actinomyces_viscosus	VBIActVis96050_1453	sensor_histidine_kinase
Actinomyces_viscosus	VBIActVis96050_1568	Glutamine_synthetase_type_I_(EC_6.3.1.2)
Actinomyces_viscosus	VBIActVis96050_1591	ATP-binding_protein
Actinomyces_viscosus	VBIActVis96050_1594	Glutamine_synthetase_type_I_(EC_6.3.1.2)
Actinomyces_viscosus	VBIActVis96050_1754	Glucose-6-phosphate_isomerase_(EC_5.3.1.9)
Actinomyces_viscosus	VBIActVis96050_1797	Imidazole_glycerol_phosphate_synthase_cyclase_subunit_(EC_4.1.3.-)
Actinomyces_viscosus	VBIActVis96050_1842	ABC_transporter_ATPase_component
Actinomyces_viscosus	VBIActVis96050_2116	Oligopeptide_transport_ATP-binding_protein_OppD_(TC_3.A.1.5.1)
Actinomyces_viscosus	VBIActVis96050_2191	putative_ABC_transporter_transmembrane_protein
Actinomyces_viscosus	VBIActVis96050_2192	putative_ABC_transporter
Actinomyces_viscosus	VBIActVis96050_2337	Sortase_A2C_LPXTG_specific
Actinomyces_viscosus	VBIActVis96050_2405	hypothetical_protein
Actinomyces_viscosus	VBIActVis96050_2405	hypothetical_protein
Actinomyces_viscosus	VBIActVis96050_2489	ATP_synthase_alpha_chain_(EC_3.6.3.14)
Actinomyces_viscosus	VBIActVis96050_2549	Phosphomannomutase_(EC_5.4.2.8)
Afipia_sp.	VBIAfiSp150213_0562	hypothetical_protein
Afipia_sp.	VBIAfiSp150213_3592	Translation_elongation_factor_Tu
Afipia_sp.	VBIAfiSp150213_3676	Heat_shock_protein_60_family_chaperone_GroEL
Aggregatibacter_actinomycetemcomitans	VBIAggAct139153_0159	Hexose_phosphate_uptake_regulatory_protein_UhpC
Aggregatibacter_actinomycetemcomitans	VBIAggAct139153_1359	Thiamin_ABC_transporter2C_ATPase_component
Aggregatibacter_actinomycetemcomitans	VBIAggAct139153_1571	Long-chain-fatty-acid--CoA_ligase_(EC_6.2.1.3)
Aggregatibacter_actinomycetemcomitans	VBIAggAct151347_0134	Ferric_iron_ABC_transporter2C_ATP-binding_protein
Aggregatibacter_actinomycetemcomitans	VBIAggAct151347_0413	UDP-glucose_4-epimerase_(EC_5.1.3.2)
Aggregatibacter_actinomycetemcomitans	VBIAggAct151347_0804	Acyl-[acyl-carrier-protein]--UDP-N-_acetylglucosamine_O-acyltransferase_(EC_2.3.1.129)
Aggregatibacter_actinomycetemcomitans	VBIAggAct151347_0805	(3R)-hydroxymyristoyl-[acyl_carrier_protein]_dehydratase_(EC_4.2.1.-)
Aggregatibacter_actinomycetemcomitans	VBIAggAct151347_0806	UDP-3-O-[3-hydroxymyristoyl]_glucosamine_N-acyltransferase_(EC_2.3.1.-)
Aggregatibacter_actinomycetemcomitans	VBIAggAct151347_1168	RNA_polymerase_sigma_factor_RpoH
Aggregatibacter_actinomycetemcomitans	VBIAggAct151347_1573	NAD-dependent_glyceraldehyde-3-phosphate_dehydrogenase_(EC_1.2.1.12)
Aggregatibacter_actinomycetemcomitans	VBIAggAct152222_0786	Copper-sensing_two-component_system_response_regulator_CpxR
Aggregatibacter_actinomycetemcomitans	VBIAggAct152222_0869	ATP_synthase_alpha_chain_(EC_3.6.3.14)
Aggregatibacter_actinomycetemcomitans	VBIAggAct152222_1055	ferric_ABC_transporter_ATP-binding_protein
Aggregatibacter_actinomycetemcomitans	VBIAggAct152222_1100	Iron(III)_dicitrate_transport_ATP-binding_protein_FecE_(TC_3.A.1.14.1)
Aggregatibacter_actinomycetemcomitans	VBIAggAct152222_1121	UDP-3-O-[3-hydroxymyristoyl]_N-acetylglucosamine_deacetylase_(EC_3.5.1.-)
Aggregatibacter_actinomycetemcomitans	VBIAggAct152222_1139	Arginine_ABC_transporter2C_permease_protein_ArtQ
Aggregatibacter_actinomycetemcomitans	VBIAggAct152222_1255	ATPase_provides_energy_for_both_assembly_of_type_IV_secretion_complex_and_secretion_of_T-DNA_complex_(VirB4)
Aggregatibacter_actinomycetemcomitans	VBIAggAct152222_1459	Putrescine_transport_ATP-binding_protein_PotA_(TC_3.A.1.11.1)
Aggregatibacter_actinomycetemcomitans	VBIAggAct152222_1810	Translation_elongation_factor_Tu
Aggregatibacter_actinomycetemcomitans	VBIAggAct152222_2132	Acyl-[acyl-carrier-protein]--UDP-N-_acetylglucosamine_O-acyltransferase_(EC_2.3.1.129)
Aggregatibacter_actinomycetemcomitans	VBIAggAct152222_2133	(3R)-hydroxymyristoyl-[acyl_carrier_protein]_dehydratase_(EC_4.2.1.-)
Aggregatibacter_actinomycetemcomitans	VBIAggAct152222_2175	Thiamin_ABC_transporter2C_ATPase_component
Aggregatibacter_actinomycetemcomitans	VBIAggAct152489_0602	ATP_synthase_beta_chain_(EC_3.6.3.14)
Aggregatibacter_actinomycetemcomitans	VBIAggAct152489_0959	Porphobilinogen_deaminase_(EC_2.5.1.61)
Aggregatibacter_actinomycetemcomitans	VBIAggAct152489_1424	RNA_polymerase_sigma_factor_RpoH
Aggregatibacter_actinomycetemcomitans	VBIAggAct158134_0491	Hexose_phosphate_uptake_regulatory_protein_UhpC
Aggregatibacter_actinomycetemcomitans	VBIAggAct158134_0564	UDP-3-O-[3-hydroxymyristoyl]_glucosamine_N-acyltransferase_(EC_2.3.1.-)
Aggregatibacter_actinomycetemcomitans	VBIAggAct158134_0625	ATP_synthase_alpha_chain_(EC_3.6.3.14)
Aggregatibacter_actinomycetemcomitans	VBIAggAct158134_0989	Porphobilinogen_deaminase_(EC_2.5.1.61)
Aggregatibacter_actinomycetemcomitans	VBIAggAct158134_1024	RNA_polymerase_sigma_factor_RpoE
Aggregatibacter_actinomycetemcomitans	VBIAggAct158134_1075	UDP-3-O-[3-hydroxymyristoyl]_N-acetylglucosamine_deacetylase_(EC_3.5.1.-)
Aggregatibacter_actinomycetemcomitans	VBIAggAct158134_1142	Magnesium_and_cobalt_efflux_protein_CorC
Aggregatibacter_actinomycetemcomitans	VBIAggAct158134_1877	Outer_membrane_protein_A_precursor
Aggregatibacter_actinomycetemcomitans	VBIAggAct158134_1915	Lipid_A_biosynthesis_(KDO)_2-(lauroyl)-lipid_IVA_acyltransferase_(EC_2.3.1.-)
Aggregatibacter_actinomycetemcomitans	VBIAggAct169787_0479	ADP-L-glycero-D-manno-heptose-6-epimerase_(EC_5.1.3.20)
Aggregatibacter_actinomycetemcomitans	VBIAggAct169787_0960	NAD-dependent_glyceraldehyde-3-phosphate_dehydrogenase_(EC_1.2.1.12)
Aggregatibacter_actinomycetemcomitans	VBIAggAct169787_1015	Ferric_iron_ABC_transporter2C_ATP-binding_protein
Aggregatibacter_actinomycetemcomitans	VBIAggAct169787_1017	Thiamin_ABC_transporter2C_ATPase_component
Aggregatibacter_actinomycetemcomitans	VBIAggAct169787_1332	Outer_membrane_protein_assembly_factor_YaeT_precursor
Aggregatibacter_actinomycetemcomitans	VBIAggAct169787_1570	ADP-heptose_synthase_(EC_2.7.-.-)_D-glycero-beta-D-manno-heptose_7-phosphate_kinase
Aggregatibacter_actinomycetemcomitans	VBIAggAct169787_1859	Iron(III)_dicitrate_transport_system2C_periplasmic_iron-binding_protein_FecB_(TC_3.A.1.14.1)
Aggregatibacter_actinomycetemcomitans	VBIAggAct169787_2013	Hemolysins_and_related_proteins_containing_CBS_domains
Aggregatibacter_actinomycetemcomitans	VBIAggAct169852_0276	NAD-dependent_glyceraldehyde-3-phosphate_dehydrogenase_(EC_1.2.1.12)
Aggregatibacter_actinomycetemcomitans	VBIAggAct169852_0540	UDP-3-O-[3-hydroxymyristoyl]_N-acetylglucosamine_deacetylase_(EC_3.5.1.-)
Aggregatibacter_actinomycetemcomitans	VBIAggAct169852_0598	Porphobilinogen_deaminase_(EC_2.5.1.61)
Aggregatibacter_actinomycetemcomitans	VBIAggAct169852_0983	Protein_export_cytoplasm_protein_SecA_ATPase_RNA_helicase_(TC_3.A.5.1.1)
Aggregatibacter_actinomycetemcomitans	VBIAggAct169852_1494	Ferric_iron_ABC_transporter2C_iron-binding_protein
Aggregatibacter_actinomycetemcomitans	VBIAggAct169852_1603	Phosphoglucosamine_mutase_(EC_5.4.2.10)
Aggregatibacter_actinomycetemcomitans	VBIAggAct169852_2236	ADP-heptose_synthase_(EC_2.7.-.-)_D-glycero-beta-D-manno-heptose_7-phosphate_kinase
Aggregatibacter_actinomycetemcomitans	VBIAggAct169852_2263	ADP-L-glycero-D-manno-heptose-6-epimerase_(EC_5.1.3.20)
Aggregatibacter_actinomycetemcomitans	VBIAggAct169852_2356	Manganese_ABC_transporter2C_periplasmic-binding_protein_SitA
Aggregatibacter_actinomycetemcomitans	VBIAggAct170116_0686	UDP-3-O-[3-hydroxymyristoyl]_N-acetylglucosamine_deacetylase_(EC_3.5.1.-)
Aggregatibacter_actinomycetemcomitans	VBIAggAct170116_1448	Iron(III)_dicitrate_transport_system2C_periplasmic_iron-binding_protein_FecB_(TC_3.A.1.14.1)
Aggregatibacter_actinomycetemcomitans	VBIAggAct170116_1484	Lipid_A_biosynthesis_(KDO)_2-(lauroyl)-lipid_IVA_acyltransferase_(EC_2.3.1.-)
Aggregatibacter_actinomycetemcomitans	VBIAggAct170116_1638	Outer_membrane_stress_sensor_protease_DegS
Aggregatibacter_actinomycetemcomitans	VBIAggAct170116_2104	Porphobilinogen_deaminase_(EC_2.5.1.61)
Aggregatibacter_actinomycetemcomitans	VBIAggAct170116_2416	Putative_ABC_transporter_of_substrate_X2C_ATP-binding_subunit
Aggregatibacter_actinomycetemcomitans	VBIAggAct172131_0016	Putrescine_transport_ATP-binding_protein_PotA_(TC_3.A.1.11.1)
Aggregatibacter_actinomycetemcomitans	VBIAggAct172131_0050	UDP-glucose_4-epimerase_(EC_5.1.3.2)
Aggregatibacter_actinomycetemcomitans	VBIAggAct172131_0283	2-Keto-3-deoxy-D-manno-octulosonate-8-phosphate_synthase_(EC_2.5.1.55)
Aggregatibacter_actinomycetemcomitans	VBIAggAct172131_0292	Ferrichrome-iron_receptor
Aggregatibacter_actinomycetemcomitans	VBIAggAct172131_0405	ferric_ABC_transporter_ATP-binding_protein
Aggregatibacter_actinomycetemcomitans	VBIAggAct172131_0520	Manganese_ABC_transporter2C_ATP-binding_protein_SitB
Aggregatibacter_actinomycetemcomitans	VBIAggAct172131_0565	Translation_elongation_factor_Tu
Aggregatibacter_actinomycetemcomitans	VBIAggAct172131_0652	Porphobilinogen_deaminase_(EC_2.5.1.61)
Aggregatibacter_actinomycetemcomitans	VBIAggAct172131_0738	Ferric_iron_ABC_transporter2C_ATP-binding_protein
Aggregatibacter_actinomycetemcomitans	VBIAggAct172131_1132	ADP-heptose--lipooligosaccharide_heptosyltransferase_II_(EC_2.4.1.-)
Aggregatibacter_actinomycetemcomitans	VBIAggAct172131_1913	Hexose_phosphate_uptake_regulatory_protein_UhpC
Aggregatibacter_actinomycetemcomitans	VBIAggAct172131_1927	ATP_synthase_beta_chain_(EC_3.6.3.14)
Aggregatibacter_actinomycetemcomitans	VBIAggAct172873_0044	Hemolysins_and_related_proteins_containing_CBS_domains
Aggregatibacter_actinomycetemcomitans	VBIAggAct172873_0136	Undecaprenyl_pyrophosphate_synthetase_(EC_2.5.1.31)
Aggregatibacter_actinomycetemcomitans	VBIAggAct172873_0138	Membrane-associated_zinc_metalloprotease
Aggregatibacter_actinomycetemcomitans	VBIAggAct172873_0141	UDP-3-O-[3-hydroxymyristoyl]_glucosamine_N-acyltransferase_(EC_2.3.1.-)
Aggregatibacter_actinomycetemcomitans	VBIAggAct172873_0207	2-Keto-3-deoxy-D-manno-octulosonate-8-phosphate_synthase_(EC_2.5.1.55)
Aggregatibacter_actinomycetemcomitans	VBIAggAct172873_0213	Phosphoglucosamine_mutase_(EC_5.4.2.10)
Aggregatibacter_actinomycetemcomitans	VBIAggAct172873_0267	ABC_transporter2C_ATP-binding_protein
Aggregatibacter_actinomycetemcomitans	VBIAggAct172873_0347	Glucose-6-phosphate_isomerase_(EC_5.3.1.9)
Aggregatibacter_actinomycetemcomitans	VBIAggAct172873_0390	Bores_hole_in_peptidoglycan_layer_allowing_type_IV_secretion_complex_assembly_to_occur_(VirB1)
Aggregatibacter_actinomycetemcomitans	VBIAggAct172873_0454	GTP_pyrophosphokinase_(EC_2.7.6.5)2C_(p)ppGpp_synthetase_II_Guanosine-32C5-bis(diphosphate)_3-pyrophosphohydrolase_(EC_3.1.7.2)
Aggregatibacter_actinomycetemcomitans	VBIAggAct172873_0585	Lipid_A_biosynthesis_lauroyl_acyltransferase_(EC_2.3.1.-)
Aggregatibacter_actinomycetemcomitans	VBIAggAct172873_0612	Manganese_ABC_transporter2C_periplasmic-binding_protein_SitA
Aggregatibacter_actinomycetemcomitans	VBIAggAct172873_0653	Lipid_A_biosynthesis_(KDO)_2-(lauroyl)-lipid_IVA_acyltransferase_(EC_2.3.1.-)
Aggregatibacter_actinomycetemcomitans	VBIAggAct172873_0671	Outer_membrane_protein_A_precursor
Aggregatibacter_actinomycetemcomitans	VBIAggAct172873_0686	UDP-glucose_4-epimerase_(EC_5.1.3.2)
Aggregatibacter_actinomycetemcomitans	VBIAggAct172873_0716	Putative_ABC_transporter_of_substrate_X2C_ATP-binding_subunit
Aggregatibacter_actinomycetemcomitans	VBIAggAct172873_0958	Thiamin_ABC_transporter2C_ATPase_component
Aggregatibacter_actinomycetemcomitans	VBIAggAct172873_1084	RNA_polymerase_sigma_factor_RpoD
Aggregatibacter_actinomycetemcomitans	VBIAggAct172873_1180	UDP-3-O-[3-hydroxymyristoyl]_N-acetylglucosamine_deacetylase_(EC_3.5.1.-)
Aggregatibacter_actinomycetemcomitans	VBIAggAct172873_1198	Arginine_ABC_transporter2C_permease_protein_ArtQ
Aggregatibacter_actinomycetemcomitans	VBIAggAct172873_1201	Phosphoheptose_isomerase_1_(EC_5.3.1.-)
Aggregatibacter_actinomycetemcomitans	VBIAggAct172873_1220	RNA_polymerase_sigma_factor_RpoH
Aggregatibacter_actinomycetemcomitans	VBIAggAct172873_1234	ADP-L-glycero-D-manno-heptose-6-epimerase_(EC_5.1.3.20)
Aggregatibacter_actinomycetemcomitans	VBIAggAct172873_1266	Outer_membrane_receptor_proteins2C_mostly_Fe_transport
Aggregatibacter_actinomycetemcomitans	VBIAggAct172873_1385	Putrescine_transport_ATP-binding_protein_PotA_(TC_3.A.1.11.1)
Aggregatibacter_actinomycetemcomitans	VBIAggAct172873_1479	ATP_synthase_beta_chain_(EC_3.6.3.14)
Aggregatibacter_actinomycetemcomitans	VBIAggAct172873_1502	Translation_elongation_factor_Tu
Aggregatibacter_actinomycetemcomitans	VBIAggAct172873_1734	Cytochrome_c_heme_lyase_subunit_CcmF
Aggregatibacter_actinomycetemcomitans	VBIAggAct172873_2001	Methionine_ABC_transporter_ATP-binding_protein
Aggregatibacter_actinomycetemcomitans	VBIAggAct172873_2043	Ferric_iron_ABC_transporter2C_iron-binding_protein
Aggregatibacter_actinomycetemcomitans	VBIAggAct172873_2112	Nitrate_nitrite_response_regulator_protein
Aggregatibacter_actinomycetemcomitans	VBIAggAct172873_2114	Porphobilinogen_deaminase_(EC_2.5.1.61)
Aggregatibacter_actinomycetemcomitans	VBIAggAct174274_0273	UDP-3-O-[3-hydroxymyristoyl]_N-acetylglucosamine_deacetylase_(EC_3.5.1.-)
Aggregatibacter_actinomycetemcomitans	VBIAggAct174274_0888	Thiamin_ABC_transporter2C_ATPase_component
Aggregatibacter_actinomycetemcomitans	VBIAggAct174274_1429	ATP_synthase_alpha_chain_(EC_3.6.3.14)
Aggregatibacter_actinomycetemcomitans	VBIAggAct174274_2063	Hexose_phosphate_uptake_regulatory_protein_UhpC
Aggregatibacter_actinomycetemcomitans	VBIAggAct174274_2121	Acyl-[acyl-carrier-protein]--UDP-N-_acetylglucosamine_O-acyltransferase_(EC_2.3.1.129)
Aggregatibacter_actinomycetemcomitans	VBIAggAct174274_2122	(3R)-hydroxymyristoyl-[acyl_carrier_protein]_dehydratase_(EC_4.2.1.-)
Aggregatibacter_actinomycetemcomitans	VBIAggAct174527_0208	UDP-3-O-[3-hydroxymyristoyl]_N-acetylglucosamine_deacetylase_(EC_3.5.1.-)
Aggregatibacter_actinomycetemcomitans	VBIAggAct174527_1156	ferric_ABC_transporter_ATP-binding_protein
Aggregatibacter_actinomycetemcomitans	VBIAggAct174527_1177	Magnesium_and_cobalt_efflux_protein_CorC
Aggregatibacter_actinomycetemcomitans	VBIAggAct174527_1220	Iron(III)_dicitrate_transport_system2C_periplasmic_iron-binding_protein_FecB_(TC_3.A.1.14.1)
Aggregatibacter_actinomycetemcomitans	VBIAggAct174527_1712	NAD-dependent_glyceraldehyde-3-phosphate_dehydrogenase_(EC_1.2.1.12)
Aggregatibacter_actinomycetemcomitans	VBIAggAct174527_1768	ATP_synthase_alpha_chain_(EC_3.6.3.14)
Aggregatibacter_actinomycetemcomitans	VBIAggAct174527_1901	Vitamin_B12_ABC_transporter2C_permease_component_BtuC
Aggregatibacter_actinomycetemcomitans	VBIAggAct174830_1728	Ferric_iron_ABC_transporter2C_ATP-binding_protein
Aggregatibacter_actinomycetemcomitans	VBIAggAct174830_1730	Thiamin_ABC_transporter2C_ATPase_component
Aggregatibacter_actinomycetemcomitans	VBIAggAct174830_1961	UDP-glucose_4-epimerase_(EC_5.1.3.2)
Aggregatibacter_actinomycetemcomitans	VBIAggAct174830_2113	peptidyl-prolyl_cis-trans_isomerase_cyclophilin_type
Aggregatibacter_actinomycetemcomitans	VBIAggAct217244_0080	GTP
Aggregatibacter_actinomycetemcomitans	VBIAggAct217244_0330	Ferric
Aggregatibacter_actinomycetemcomitans	VBIAggAct217244_0367	Purine
Aggregatibacter_actinomycetemcomitans	VBIAggAct217244_0532	ATP
Aggregatibacter_actinomycetemcomitans	VBIAggAct217244_0534	ATP
Aggregatibacter_actinomycetemcomitans	VBIAggAct217244_0718	Glycerol-3-phosphate
Aggregatibacter_actinomycetemcomitans	VBIAggAct217244_0727	ABC
Aggregatibacter_actinomycetemcomitans	VBIAggAct217244_0730	ADP-heptose--lipooligosaccharide
Aggregatibacter_actinomycetemcomitans	VBIAggAct217244_0978	Cytochrome
Aggregatibacter_actinomycetemcomitans	VBIAggAct217244_1025	UDP-22C3-diacylglucosamine
Aggregatibacter_actinomycetemcomitans	VBIAggAct217244_1123	Phosphoglucosamine
Aggregatibacter_actinomycetemcomitans	VBIAggAct217244_1129	2-Keto-3-deoxy-D-manno-octulosonate-8-phosphate
Aggregatibacter_actinomycetemcomitans	VBIAggAct217244_1144	hypothetical
Aggregatibacter_actinomycetemcomitans	VBIAggAct217244_1219	Fe(3+)
Aggregatibacter_actinomycetemcomitans	VBIAggAct217244_1312	UDP-3-O-[3-hydroxymyristoyl]
Aggregatibacter_actinomycetemcomitans	VBIAggAct217244_1379	Translation
Aggregatibacter_actinomycetemcomitans	VBIAggAct217244_1446	Enolase
Aggregatibacter_actinomycetemcomitans	VBIAggAct217244_1481	GTP
Aggregatibacter_actinomycetemcomitans	VBIAggAct217244_1533	Glucose-6-phosphate
Aggregatibacter_actinomycetemcomitans	VBIAggAct217244_1649	RNA
Aggregatibacter_actinomycetemcomitans	VBIAggAct217244_1651	Translation
Aggregatibacter_actinomycetemcomitans	VBIAggAct217244_1683	Acyl-[acyl-carrier-protein]--UDP-N-acetylglucosamine
Aggregatibacter_actinomycetemcomitans	VBIAggAct217244_1736	Putative
Aggregatibacter_actinomycetemcomitans	VBIAggAct217244_1799	Outer
Aggregatibacter_actinomycetemcomitans	VBIAggAct217244_1827	Undecaprenyl-phosphate
Aggregatibacter_actinomycetemcomitans	VBIAggAct217244_1838	Aerobic
Aggregatibacter_actinomycetemcomitans	VBIAggAct217244_2070	ADP-heptose
Aggregatibacter_actinomycetemcomitans	VBIAggAct217244_2080	hypothetical
Aggregatibacter_actinomycetemcomitans	VBIAggAct217244_2133	Lipid
Aggregatibacter_actinomycetemcomitans	VBIAggAct217244_2152	Outer
Aggregatibacter_actinomycetemcomitans	VBIAggAct217244_2168	UDP-glucose
Aggregatibacter_aphrophilus	VBIAggAph86045_0024	ABC_transporter_involved_in_cytochrome_c_biogenesis2C_ATPase_component_CcmA
Aggregatibacter_aphrophilus	VBIAggAph86045_0028	Cytochrome_c-type_biogenesis_protein_CcmE2C_heme_chaperone
Aggregatibacter_aphrophilus	VBIAggAph86045_0029	Cytochrome_c_heme_lyase_subunit_CcmF
Aggregatibacter_aphrophilus	VBIAggAph86045_0083	Coproporphyrinogen_III_oxidase2C_oxygen-independent_(EC_1.3.99.22)
Aggregatibacter_aphrophilus	VBIAggAph86045_0130	Cell_division_trigger_factor_(EC_5.2.1.8)
Aggregatibacter_aphrophilus	VBIAggAph86045_0175	Type_II_IV_secretion_system_protein_TadC2C_associated_with_Flp_pilus_assembly
Aggregatibacter_aphrophilus	VBIAggAph86045_0176	Flp_pilus_assembly_protein_TadB
Aggregatibacter_aphrophilus	VBIAggAph86045_0180	Type_II_IV_secretion_system_secretin_RcpA_CpaC2C_associated_with_Flp_pilus_assembly
Aggregatibacter_aphrophilus	VBIAggAph86045_0193	Phosphoheptose_isomerase_1_(EC_5.3.1.-)
Aggregatibacter_aphrophilus	VBIAggAph86045_0197	Arginine_ABC_transporter2C_permease_protein_ArtQ
Aggregatibacter_aphrophilus	VBIAggAph86045_0218	UDP-3-O-[3-hydroxymyristoyl]_N-acetylglucosamine_deacetylase_(EC_3.5.1.-)
Aggregatibacter_aphrophilus	VBIAggAph86045_0240	Magnesium_and_cobalt_efflux_protein_CorC
Aggregatibacter_aphrophilus	VBIAggAph86045_0377	Manganese_ABC_transporter2C_inner_membrane_permease_protein_SitC
Aggregatibacter_aphrophilus	VBIAggAph86045_0378	Manganese_ABC_transporter2C_ATP-binding_protein_SitB
Aggregatibacter_aphrophilus	VBIAggAph86045_0404	Putrescine_transport_ATP-binding_protein_PotA_(TC_3.A.1.11.1)
Aggregatibacter_aphrophilus	VBIAggAph86045_0425	Two-component_system_response_regulator_QseB
Aggregatibacter_aphrophilus	VBIAggAph86045_0430	UDP-glucose_4-epimerase_(EC_5.1.3.2)
Aggregatibacter_aphrophilus	VBIAggAph86045_0492	hypothetical_protein
Aggregatibacter_aphrophilus	VBIAggAph86045_0523	Outer_membrane_protein_A_precursor
Aggregatibacter_aphrophilus	VBIAggAph86045_0550	Glutamate-1-semialdehyde_aminotransferase_(EC_5.4.3.8)
Aggregatibacter_aphrophilus	VBIAggAph86045_0587	O-antigen_export_system_permease_protein_RfbD
Aggregatibacter_aphrophilus	VBIAggAph86045_0588	Teichoic_acid_export_ATP-binding_protein_TagH_(EC_3.6.3.40)
Aggregatibacter_aphrophilus	VBIAggAph86045_0631	Lipoprotein_releasing_system_ATP-binding_protein_LolD
Aggregatibacter_aphrophilus	VBIAggAph86045_0637	Glucose-6-phosphate_isomerase_(EC_5.3.1.9)
Aggregatibacter_aphrophilus	VBIAggAph86045_0651	Sulfate_and_thiosulfate_import_ATP-binding_protein_CysA_(EC_3.6.3.25)
Aggregatibacter_aphrophilus	VBIAggAph86045_0735	Vitamin_B12_ABC_transporter2C_permease_component_BtuC
Aggregatibacter_aphrophilus	VBIAggAph86045_0746	Outer_membrane_protein_A_precursor
Aggregatibacter_aphrophilus	VBIAggAph86045_0898	Phosphoglycerate_transporter_protein_PgtP
Aggregatibacter_aphrophilus	VBIAggAph86045_0916	Putative_ABC_transporter_of_substrate_X2C_ATP-binding_subunit
Aggregatibacter_aphrophilus	VBIAggAph86045_0936	Phosphoglucosamine_mutase_(EC_5.4.2.10)
Aggregatibacter_aphrophilus	VBIAggAph86045_0947	2-Keto-3-deoxy-D-manno-octulosonate-8-phosphate_synthase_(EC_2.5.1.55)
Aggregatibacter_aphrophilus	VBIAggAph86045_0994	Long-chain-fatty-acid--CoA_ligase_(EC_6.2.1.3)
Aggregatibacter_aphrophilus	VBIAggAph86045_1067	ADP-heptose_synthase_(EC_2.7.-.-)_D-glycero-beta-D-manno-heptose_7-phosphate_kinase
Aggregatibacter_aphrophilus	VBIAggAph86045_1123	ferric_ABC_transporter_ATP-binding_protein
Aggregatibacter_aphrophilus	VBIAggAph86045_1143	putative_adhesin_invasin
Aggregatibacter_aphrophilus	VBIAggAph86045_1188	3-oxoacyl-[acyl-carrier-protein]_synthase2C_KASI_(EC_2.3.1.41)
Aggregatibacter_aphrophilus	VBIAggAph86045_1211	Iron(III)_dicitrate_transport_system2C_periplasmic_iron-binding_protein_FecB_(TC_3.A.1.14.1)
Aggregatibacter_aphrophilus	VBIAggAph86045_1295	Oligopeptide_ABC_transporter2C_periplasmic_oligopeptide-binding_protein_OppA_(TC_3.A.1.5.1)
Aggregatibacter_aphrophilus	VBIAggAph86045_1298	Oligopeptide_transport_ATP-binding_protein_OppD_(TC_3.A.1.5.1)
Aggregatibacter_aphrophilus	VBIAggAph86045_1300	Aerobic_respiration_control_protein_arcA
Aggregatibacter_aphrophilus	VBIAggAph86045_1326	NAD-dependent_glyceraldehyde-3-phosphate_dehydrogenase_(EC_1.2.1.12)
Aggregatibacter_aphrophilus	VBIAggAph86045_1366	Type_IV_fimbrial_assembly2C_ATPase_PilB
Aggregatibacter_aphrophilus	VBIAggAph86045_1425	Hemolysins_and_related_proteins_containing_CBS_domains
Aggregatibacter_aphrophilus	VBIAggAph86045_1448	Acyl-[acyl-carrier-protein]--UDP-N-_acetylglucosamine_O-acyltransferase_(EC_2.3.1.129)
Aggregatibacter_aphrophilus	VBIAggAph86045_1450	UDP-3-O-[3-hydroxymyristoyl]_glucosamine_N-acyltransferase_(EC_2.3.1.-)
Aggregatibacter_aphrophilus	VBIAggAph86045_1452	Outer_membrane_protein_assembly_factor_YaeT_precursor
Aggregatibacter_aphrophilus	VBIAggAph86045_1453	Membrane-associated_zinc_metalloprotease
Aggregatibacter_aphrophilus	VBIAggAph86045_1454	Phosphatidate_cytidylyltransferase_(EC_2.7.7.41)
Aggregatibacter_aphrophilus	VBIAggAph86045_1487	Translation_elongation_factor_Tu
Aggregatibacter_aphrophilus	VBIAggAph86045_1494	Homolog_of_E._coli_HemY_protein
Aggregatibacter_aphrophilus	VBIAggAph86045_1529	ADP-heptose--lipooligosaccharide_heptosyltransferase_II_(EC_2.4.1.-)
Aggregatibacter_aphrophilus	VBIAggAph86045_1566	Pyridoxamine_5-phosphate_oxidase_(EC_1.4.3.5)
Aggregatibacter_aphrophilus	VBIAggAph86045_1579	ADP-heptose--lipooligosaccharide_heptosyltransferase_II_(EC_2.4.1.-)
Aggregatibacter_aphrophilus	VBIAggAph86045_1583	Heat_shock_protein_60_family_chaperone_GroEL
Aggregatibacter_aphrophilus	VBIAggAph86045_1646	ClpB_protein
Aggregatibacter_aphrophilus	VBIAggAph86045_1655	Imidazole_glycerol_phosphate_synthase_cyclase_subunit_(EC_4.1.3.-)
Aggregatibacter_aphrophilus	VBIAggAph86045_1658	Imidazole_glycerol_phosphate_synthase_amidotransferase_subunit_(EC_2.4.2.-)
Aggregatibacter_aphrophilus	VBIAggAph86045_1667	Enolase_(EC_4.2.1.11)
Aggregatibacter_aphrophilus	VBIAggAph86045_1672	UTP--glucose-1-phosphate_uridylyltransferase_(EC_2.7.7.9)
Aggregatibacter_aphrophilus	VBIAggAph86045_1706	Hcp
Aggregatibacter_aphrophilus	VBIAggAph86045_1736	Uncharacterized_protein_ImpC
Aggregatibacter_aphrophilus	VBIAggAph86045_1741	Uncharacterized_protein_ImpJ_VasE
Aggregatibacter_aphrophilus	VBIAggAph86045_1867	ATP_synthase_alpha_chain_(EC_3.6.3.14)
Aggregatibacter_aphrophilus	VBIAggAph86045_1871	ADP-heptose--lipooligosaccharide_heptosyltransferase_II_(EC_2.4.1.-)
Aggregatibacter_aphrophilus	VBIAggAph86045_1872	ADP-L-glycero-D-manno-heptose-6-epimerase_(EC_5.1.3.20)
Aggregatibacter_aphrophilus	VBIAggAph86045_1889	RNA_polymerase_sigma_factor_RpoH
Aggregatibacter_aphrophilus	VBIAggAph86045_1896	Diaminopimelate_decarboxylase_(EC_4.1.1.20)
Aggregatibacter_aphrophilus	VBIAggAph86045_1902	Translation_elongation_factor_Tu
Aggregatibacter_aphrophilus	VBIAggAph86045_1908	FKBP-type_peptidyl-prolyl_cis-trans_isomerase_FkpA_precursor_(EC_5.2.1.8)
Aggregatibacter_aphrophilus	VBIAggAph86045_1967	Phosphoglucosamine_mutase_(EC_5.4.2.10)
Aggregatibacter_aphrophilus	VBIAggAph86045_1988	Methionine_ABC_transporter_ATP-binding_protein
Aggregatibacter_aphrophilus	VBIAggAph86045_2001	putative_accessory_processing_protein
Aggregatibacter_aphrophilus	VBIAggAph86045_2059	Protein_export_cytoplasm_protein_SecA_ATPase_RNA_helicase_(TC_3.A.5.1.1)
Aggregatibacter_aphrophilus	VBIAggAph86045_2146	Glycerol-3-phosphate_transporter
Aggregatibacter_aphrophilus	VBIAggAph86045_2174	RNA_polymerase_sigma_factor_RpoD
Aggregatibacter_aphrophilus	VBIAggAph86045_2200	Nucleoside_5-triphosphatase_RdgB_(dHAPTP2C_dITP2C_XTP-specific)_(EC_3.6.1.15)
Aggregatibacter_segnis	VBIAggSeg171182_0058	Large_exoproteins_involved_in_heme_utilization_or_adhesion
Aggregatibacter_segnis	VBIAggSeg171182_0079	Methionine_ABC_transporter_ATP-binding_protein
Aggregatibacter_segnis	VBIAggSeg171182_0162	UDP-22C3-diacylglucosamine_hydrolase_(EC_3.6.1.-)
Aggregatibacter_segnis	VBIAggSeg171182_0179	RNA_polymerase_sigma_factor_RpoD
Aggregatibacter_segnis	VBIAggSeg171182_0253	TonB-dependent_receptor
Aggregatibacter_segnis	VBIAggSeg171182_0262	Translation_elongation_factor_Tu
Aggregatibacter_segnis	VBIAggSeg171182_0272	Glycerol-3-phosphate_transporter
Aggregatibacter_segnis	VBIAggSeg171182_0287	Homolog_of_E._coli_HemY_protein
Aggregatibacter_segnis	VBIAggSeg171182_0288	Uroporphyrinogen-III_methyltransferase_(EC_2.1.1.107)
Aggregatibacter_segnis	VBIAggSeg171182_0289	Uroporphyrinogen-III_synthase_(EC_4.2.1.75)
Aggregatibacter_segnis	VBIAggSeg171182_0365	Methionyl-tRNA_formyltransferase_(EC_2.1.2.9)
Aggregatibacter_segnis	VBIAggSeg171182_0409	ClpB_protein
Aggregatibacter_segnis	VBIAggSeg171182_0420	Enolase_(EC_4.2.1.11)
Aggregatibacter_segnis	VBIAggSeg171182_0425	UTP--glucose-1-phosphate_uridylyltransferase_(EC_2.7.7.9)
Aggregatibacter_segnis	VBIAggSeg171182_0448	Uroporphyrinogen_III_decarboxylase_(EC_4.1.1.37)
Aggregatibacter_segnis	VBIAggSeg171182_0504	ADP-heptose--lipooligosaccharide_heptosyltransferase_II_(EC_2.4.1.-)
Aggregatibacter_segnis	VBIAggSeg171182_0517	RNA_polymerase_sigma_factor_RpoH
Aggregatibacter_segnis	VBIAggSeg171182_0541	Amino-acid_ABC_transporter_ATP-binding_protein
Aggregatibacter_segnis	VBIAggSeg171182_0562	ATP_synthase_beta_chain_(EC_3.6.3.14)
Aggregatibacter_segnis	VBIAggSeg171182_0564	ATP_synthase_alpha_chain_(EC_3.6.3.14)
Aggregatibacter_segnis	VBIAggSeg171182_0618	ADP-heptose--lipooligosaccharide_heptosyltransferase_II_(EC_2.4.1.-)
Aggregatibacter_segnis	VBIAggSeg171182_0624	COG5295:_Autotransporter_adhesin
Aggregatibacter_segnis	VBIAggSeg171182_0632	Ornithine_carbamoyltransferase_(EC_2.1.3.3)
Aggregatibacter_segnis	VBIAggSeg171182_0663	Lipopolysaccharide_biosynthesis_glycosyltransferase
Aggregatibacter_segnis	VBIAggSeg171182_0664	3-deoxy-D-manno-octulosonic-acid_transferase_(EC_2.-.-.-)
Aggregatibacter_segnis	VBIAggSeg171182_0670	ABC_transporter2C_ATP-binding_protein
Aggregatibacter_segnis	VBIAggSeg171182_0798	UDP-3-O-[3-hydroxymyristoyl]_glucosamine_N-acyltransferase_(EC_2.3.1.-)
Aggregatibacter_segnis	VBIAggSeg171182_0799	(3R)-hydroxymyristoyl-[acyl_carrier_protein]_dehydratase_(EC_4.2.1.-)
Aggregatibacter_segnis	VBIAggSeg171182_0800	Acyl-[acyl-carrier-protein]--UDP-N-_acetylglucosamine_O-acyltransferase_(EC_2.3.1.129)
Aggregatibacter_segnis	VBIAggSeg171182_0871	Coproporphyrinogen_III_oxidase2C_oxygen-independent_(EC_1.3.99.22)
Aggregatibacter_segnis	VBIAggSeg171182_0910	Cytochrome_c_heme_lyase_subunit_CcmF
Aggregatibacter_segnis	VBIAggSeg171182_0918	Cytochrome_c-type_heme_lyase_subunit_nrfE2C_nitrite_reductase_complex_assembly
Aggregatibacter_segnis	VBIAggSeg171182_0933	Cell_division_trigger_factor_(EC_5.2.1.8)
Aggregatibacter_segnis	VBIAggSeg171182_0975	NAD-dependent_glyceraldehyde-3-phosphate_dehydrogenase_(EC_1.2.1.12)
Aggregatibacter_segnis	VBIAggSeg171182_0978	GTP_pyrophosphokinase_(EC_2.7.6.5)2C_(p)ppGpp_synthetase_II_Guanosine-32C5-bis(diphosphate)_3-pyrophosphohydrolase_(EC_3.1.7.2)
Aggregatibacter_segnis	VBIAggSeg171182_0983	Arginine_ABC_transporter2C_ATP-binding_protein_ArtP
Aggregatibacter_segnis	VBIAggSeg171182_0985	Arginine_ABC_transporter2C_permease_protein_ArtQ
Aggregatibacter_segnis	VBIAggSeg171182_1004	UDP-3-O-[3-hydroxymyristoyl]_N-acetylglucosamine_deacetylase_(EC_3.5.1.-)
Aggregatibacter_segnis	VBIAggSeg171182_1025	Iron(III)_dicitrate_transport_system_permease_protein_FecD_(TC_3.A.1.14.1)
Aggregatibacter_segnis	VBIAggSeg171182_1027	Iron(III)_dicitrate_transport_system2C_periplasmic_iron-binding_protein_FecB_(TC_3.A.1.14.1)
Aggregatibacter_segnis	VBIAggSeg171182_1049	3-oxoacyl-[acyl-carrier-protein]_synthase2C_KASI_(EC_2.3.1.41)
Aggregatibacter_segnis	VBIAggSeg171182_1095	Outer_membrane_lipoprotein_LolB_precursor
Aggregatibacter_segnis	VBIAggSeg171182_1113	Putrescine_transport_ATP-binding_protein_PotA_(TC_3.A.1.11.1)
Aggregatibacter_segnis	VBIAggSeg171182_1137	Manganese_ABC_transporter2C_ATP-binding_protein_SitB
Aggregatibacter_segnis	VBIAggSeg171182_1169	Lipid_A_biosynthesis_(KDO)_2-(lauroyl)-lipid_IVA_acyltransferase_(EC_2.3.1.-)
Aggregatibacter_segnis	VBIAggSeg171182_1230	Transport_ATP-binding_protein_CydC
Aggregatibacter_segnis	VBIAggSeg171182_1231	Transport_ATP-binding_protein_CydD
Aggregatibacter_segnis	VBIAggSeg171182_1245	Long-chain-fatty-acid--CoA_ligase_(EC_6.2.1.3)
Aggregatibacter_segnis	VBIAggSeg171182_1264	2-Keto-3-deoxy-D-manno-octulosonate-8-phosphate_synthase_(EC_2.5.1.55)
Aggregatibacter_segnis	VBIAggSeg171182_1271	Phosphoglucosamine_mutase_(EC_5.4.2.10)
Aggregatibacter_segnis	VBIAggSeg171182_1319	Lipid_A_export_ATP-binding_permease_protein_MsbA_(EC_3.6.3.25)
Aggregatibacter_segnis	VBIAggSeg171182_1464	Arabinose_5-phosphate_isomerase_(EC_5.3.1.13)
Aggregatibacter_segnis	VBIAggSeg171182_1556	Glucose-6-phosphate_isomerase_(EC_5.3.1.9)
Aggregatibacter_segnis	VBIAggSeg171182_1613	ADP-heptose_synthase_(EC_2.7.-.-)_D-glycero-beta-D-manno-heptose_7-phosphate_kinase
Aggregatibacter_segnis	VBIAggSeg171182_1614	Lipid_A_biosynthesis_lauroyl_acyltransferase_(EC_2.3.1.-)
Aggregatibacter_segnis	VBIAggSeg171182_1702	UDP-glucose_4-epimerase_(EC_5.1.3.2)
Aggregatibacter_segnis	VBIAggSeg171182_1706	hypothetical_protein
Aggregatibacter_segnis	VBIAggSeg171182_1717	Outer_membrane_protein_A_precursor
Aggregatibacter_segnis	VBIAggSeg171182_1743	Phosphoribosylaminoimidazole-succinocarboxamide_synthase_(EC_6.3.2.6)
Aggregatibacter_segnis	VBIAggSeg171182_1748	Two-component_system_response_regulator_QseB
Aggregatibacter_segnis	VBIAggSeg171182_1816	PpkA
Aggregatibacter_segnis	VBIAggSeg171182_1842	ferric_ABC_transporter_ATP-binding_protein
Aggregatibacter_segnis	VBIAggSeg171182_1902	Aerobic_respiration_control_protein_arcA
Alloprevotella_rava	VBIPreSp140204_0067	Malonyl_CoA-acyl_carrier_protein_transacylase_(EC_2.3.1.39)
Alloprevotella_rava	VBIPreSp140204_0101	ATP-dependent_Clp_protease_ATP-binding_subunit_ClpA
Alloprevotella_rava	VBIPreSp140204_0130	2-Keto-3-deoxy-D-manno-octulosonate-8-phosphate_synthase_(EC_2.5.1.55)
Alloprevotella_rava	VBIPreSp140204_0158	aminotransferase2C_DegT_DnrJ_EryC1_StrS_family
Alloprevotella_rava	VBIPreSp140204_0173	ATP_synthase_beta_chain_(EC_3.6.3.14)
Alloprevotella_rava	VBIPreSp140204_0180	ATP_synthase_alpha_chain_(EC_3.6.3.14)
Alloprevotella_rava	VBIPreSp140204_0192	Lipoate-protein_ligase_A
Alloprevotella_rava	VBIPreSp140204_0253	Acyl-[acyl-carrier-protein]--UDP-N-_acetylglucosamine_O-acyltransferase_(EC_2.3.1.129)
Alloprevotella_rava	VBIPreSp140204_0275	Tyrosine-protein_kinase_Wzc_(EC_2.7.10.2)
Alloprevotella_rava	VBIPreSp140204_0287	Phosphoglucomutase_(EC_5.4.2.2)
Alloprevotella_rava	VBIPreSp140204_0412	Phosphoribosylaminoimidazole-succinocarboxamide_synthase_(EC_6.3.2.6)
Alloprevotella_rava	VBIPreSp140204_0422	Glycosyl_transferase
Alloprevotella_rava	VBIPreSp140204_0477	Transcriptional_regulator
Alloprevotella_rava	VBIPreSp140204_0496	Protein_export_cytoplasm_protein_SecA_ATPase_RNA_helicase_(TC_3.A.5.1.1)
Alloprevotella_rava	VBIPreSp140204_0522	RNA_polymerase_sigma_factor_RpoD
Alloprevotella_rava	VBIPreSp140204_0615	Ferrous_iron_transport_protein_B
Alloprevotella_rava	VBIPreSp140204_0813	Enolase_(EC_4.2.1.11)
Alloprevotella_rava	VBIPreSp140204_0845	Lipid_A_export_ATP-binding_permease_protein_MsbA
Alloprevotella_rava	VBIPreSp140204_0964	dTDP-glucose_42C6-dehydratase_(EC_4.2.1.46)
Alloprevotella_rava	VBIPreSp140204_0971	ABC_transporter_ATP-binding_protein_YvcR
Alloprevotella_rava	VBIPreSp140204_1039	FIG00937278:_hypothetical_protein
Alloprevotella_rava	VBIPreSp140204_1160	Superoxide_dismutase_[Fe]_(EC_1.15.1.1)
Alloprevotella_rava	VBIPreSp140204_1172	putative_glycosyltransferase
Alloprevotella_rava	VBIPreSp140204_1177	3-deoxy-D-manno-octulosonic-acid_transferase_(EC_2.-.-.-)
Alloprevotella_rava	VBIPreSp140204_1196	Probable_glycosyltransferase
Alloprevotella_rava	VBIPreSp140204_1203	3-oxoacyl-[acyl-carrier-protein]_synthase2C_KASII_(EC_2.3.1.41)
Alloprevotella_rava	VBIPreSp140204_1279	Mannose-1-phosphate_guanylyltransferase_(GDP)_(EC_2.7.7.22)
Alloprevotella_rava	VBIPreSp140204_1444	FKBP-type_peptidyl-prolyl_cis-trans_isomerase_fklB_(EC_5.2.1.8)
Alloprevotella_rava	VBIPreSp140204_1446	FKBP-type_peptidyl-prolyl_cis-trans_isomerase_fklB_(EC_5.2.1.8)
Alloprevotella_rava	VBIPreSp140204_1465	Glutamine_amidotransferase2C_class_I
Alloprevotella_rava	VBIPreSp140204_1488	ABC_transporter2C_ATP-binding_protein
Alloprevotella_rava	VBIPreSp140204_1494	glycosyltransferase_family_2
Alloprevotella_rava	VBIPreSp140204_1533	Internalin-like_protein_(LPXTG_motif)_Lmo0331_homolog
Alloprevotella_rava	VBIPreSp140204_1533	Internalin-like_protein_(LPXTG_motif)_Lmo0331_homolog
Alloprevotella_rava	VBIPreSp140204_1533	Internalin-like_protein_(LPXTG_motif)_Lmo0331_homolog
Alloprevotella_rava	VBIPreSp140204_1548	capsular_polysaccharide_biosynthesis_protein
Alloprevotella_rava	VBIPreSp140204_1558	UDP-N-acetylglucosamine_2-epimerase_(EC_5.1.3.14)
Alloprevotella_rava	VBIPreSp140204_1560	Capsular_polysaccharide_synthesis_enzyme_Cap5F
Alloprevotella_rava	VBIPreSp140204_1561	UDP-N-acetylglucosamine_42C6-dehydratase_(EC_4.2.1.-)
Alloprevotella_rava	VBIPreSp140204_1573	Undecaprenyl-phosphate_N-acetylglucosaminyl_1-phosphate_transferase_(EC_2.7.8.-)
Alloprevotella_rava	VBIPreSp140204_1608	Mannose-6-phosphate_isomerase_(EC_5.3.1.8)
Alloprevotella_rava	VBIPreSp140204_1690	ABC_transporter_ATP-binding_protein
Alloprevotella_rava	VBIPreSp140204_1710	Undecaprenyl_pyrophosphate_synthetase_(EC_2.5.1.31)
Alloprevotella_rava	VBIPreSp140204_1756	GTP_pyrophosphokinase_(EC_2.7.6.5)2C_(p)ppGpp_synthetase_II_Guanosine-32C5-bis(diphosphate)_3-pyrophosphohydrolase_(EC_3.1.7.2)
Alloprevotella_rava	VBIPreSp140204_1795	Tyrosine-protein_kinase_Wzc_(EC_2.7.10.2)
Alloprevotella_rava	VBIPreSp140204_1814	NAD-dependent_glyceraldehyde-3-phosphate_dehydrogenase_(EC_1.2.1.12)
Alloprevotella_rava	VBIPreSp140204_1826	ABC_transporter_ATP-binding_protein
Alloprevotella_rava	VBIPreSp140204_1827	ABC_transporter2C_ATP-binding_permease_protein
Alloprevotella_rava	VBIPreSp140204_1912	Acyl-[acyl-carrier-protein]--UDP-N-_acetylglucosamine_O-acyltransferase_(EC_2.3.1.129)
Alloprevotella_rava	VBIPreSp140204_1913	N-acetylglucosamine_deacetylase_(EC_3.5.1.-)_(3R)-hydroxymyristoyl-[acyl_carrier_protein]_dehydratase_(EC_4.2.1.-)
Alloprevotella_rava	VBIPreSp140204_1914	UDP-3-O-[3-hydroxymyristoyl]_glucosamine_N-acyltransferase_(EC_2.3.1.-)
Alloprevotella_rava	VBIPreSp140204_2033	Calcium-transporting_ATPase
Alloprevotella_rava	VBIPreSp140204_2049	Translation_elongation_factor_Tu
Alloprevotella_rava	VBIPreSp140204_2134	Heat_shock_protein_60_family_chaperone_GroEL
Alloprevotella_rava	VBIPreSp140204_2176	Mannose-1-phosphate_guanylyltransferase_(GDP)_(EC_2.7.7.22)
Alloprevotella_tannerae	VBIPreTan62661_0171	UDP-glucose_dehydrogenase_(EC_1.1.1.22)
Alloprevotella_tannerae	VBIPreTan62661_0193	Protein_export_cytoplasm_protein_SecA_ATPase_RNA_helicase_(TC_3.A.5.1.1)
Alloprevotella_tannerae	VBIPreTan62661_0193	Protein_export_cytoplasm_protein_SecA_ATPase_RNA_helicase_(TC_3.A.5.1.1)
Alloprevotella_tannerae	VBIPreTan62661_0224	8-amino-7-oxononanoate_synthase_(EC_2.3.1.47)
Alloprevotella_tannerae	VBIPreTan62661_0225	ATP_synthase_beta_chain_(EC_3.6.3.14)
Alloprevotella_tannerae	VBIPreTan62661_0232	ATP_synthase_alpha_chain_(EC_3.6.3.14)
Alloprevotella_tannerae	VBIPreTan62661_0242	Lipid-A-disaccharide_synthase_(EC_2.4.1.182)
Alloprevotella_tannerae	VBIPreTan62661_0271	Phosphoribosylaminoimidazole-succinocarboxamide_synthase_(EC_6.3.2.6)
Alloprevotella_tannerae	VBIPreTan62661_0284	Aminotransferase
Alloprevotella_tannerae	VBIPreTan62661_0496	Lipid_A_export_ATP-binding_permease_protein_MsbA
Alloprevotella_tannerae	VBIPreTan62661_0497	Lipid_A_export_ATP-binding_permease_protein_MsbA
Alloprevotella_tannerae	VBIPreTan62661_0553	Lipid_carrier_:_UDP-N-acetylgalactosaminyltransferase_(EC_2.4.1.-)_Alpha-12C3-N-acetylgalactosamine_transferase_PglA_(EC_2.4.1.-)3B_Putative_glycosyltransferase
Alloprevotella_tannerae	VBIPreTan62661_0568	UDP-3-O-[3-hydroxymyristoyl]_glucosamine_N-acyltransferase_(EC_2.3.1.-)
Alloprevotella_tannerae	VBIPreTan62661_0569	N-acetylglucosamine_deacetylase_(EC_3.5.1.-)_(3R)-hydroxymyristoyl-[acyl_carrier_protein]_dehydratase_(EC_4.2.1.-)
Alloprevotella_tannerae	VBIPreTan62661_0589	Enolase_(EC_4.2.1.11)
Alloprevotella_tannerae	VBIPreTan62661_0600	3-deoxy-manno-octulosonate_cytidylyltransferase_(EC_2.7.7.38)
Alloprevotella_tannerae	VBIPreTan62661_0608	NAD-dependent_glyceraldehyde-3-phosphate_dehydrogenase_(EC_1.2.1.12)
Alloprevotella_tannerae	VBIPreTan62661_0637	Heat_shock_protein_60_family_chaperone_GroEL
Alloprevotella_tannerae	VBIPreTan62661_0695	Glutamine_amidotransferase2C_class_I
Alloprevotella_tannerae	VBIPreTan62661_0700	FKBP-type_peptidyl-prolyl_cis-trans_isomerase_fklB_(EC_5.2.1.8)
Alloprevotella_tannerae	VBIPreTan62661_0808	Lipopolysaccharide_cholinephosphotransferase_LicD1_(EC_2.7.8.-)
Alloprevotella_tannerae	VBIPreTan62661_0859	ABC_transporter_ATP-binding_protein
Alloprevotella_tannerae	VBIPreTan62661_1062	Lipid_A_export_ATP-binding_permease_protein_MsbA
Alloprevotella_tannerae	VBIPreTan62661_1062	Lipid_A_export_ATP-binding_permease_protein_MsbA
Alloprevotella_tannerae	VBIPreTan62661_1458	3-oxoacyl-[acyl-carrier-protein]_synthase2C_KASII_(EC_2.3.1.41)
Alloprevotella_tannerae	VBIPreTan62661_1477	Non-specific_DNA-binding_protein_Dps_Iron-binding_ferritin-like_antioxidant_protein_Ferroxidase_(EC_1.16.3.1)
Alloprevotella_tannerae	VBIPreTan62661_1480	hypothetical_protein
Alloprevotella_tannerae	VBIPreTan62661_1654	hypothetical_protein
Alloprevotella_tannerae	VBIPreTan62661_1681	Phosphomannomutase_(EC_5.4.2.8)_Phosphoglucosamine_mutase_(EC_5.4.2.10)
Alloprevotella_tannerae	VBIPreTan62661_1690	ClpB_protein
Alloprevotella_tannerae	VBIPreTan62661_1696	Adenylylsulfate_kinase_(EC_2.7.1.25)
Alloprevotella_tannerae	VBIPreTan62661_1733	Undecaprenyl_pyrophosphate_synthetase_(EC_2.5.1.31)
Alloprevotella_tannerae	VBIPreTan62661_1741	hypothetical_protein
Alloprevotella_tannerae	VBIPreTan62661_1818	Translation_elongation_factor_Tu
Alloprevotella_tannerae	VBIPreTan62661_1845	Glutamine_synthetase_type_I_(EC_6.3.1.2)
Alloprevotella_tannerae	VBIPreTan62661_1892	Mannose-6-phosphate_isomerase_(EC_5.3.1.8)
Alloprevotella_tannerae	VBIPreTan62661_1910	GDP-L-fucose_synthetase_(EC_1.1.1.271)
Alloprevotella_tannerae	VBIPreTan62661_2028	ATP-dependent_Clp_protease_ATP-binding_subunit_ClpA
Alloprevotella_tannerae	VBIPreTan62661_2041	Phosphoglucomutase_(EC_5.4.2.2)
Alloprevotella_tannerae	VBIPreTan62661_2080	tetracycline_resistance_element_regulator_RteB_-_Bacteroides_thetaiotaomicron
Alloprevotella_tannerae	VBIPreTan62661_2161	ABC_transporter_ATP-binding_protein_YvcR
Alloprevotella_tannerae	VBIPreTan62661_2166	ABC_transporter2C_ATP-binding_protein
Alloprevotella_tannerae	VBIPreTan62661_2176	Lipoate-protein_ligase_A
Alloprevotella_tannerae	VBIPreTan62661_2198	UDP-glucose_4-epimerase_(EC_5.1.3.2)
Alloprevotella_tannerae	VBIPreTan62661_2214	Methionyl-tRNA_formyltransferase_(EC_2.1.2.9)
Alloprevotella_tannerae	VBIPreTan62661_2266	RNA_polymerase_sigma_factor_RpoD
Alloprevotella_tannerae	VBIPreTan62661_2280	Glycosyl_transferase
Alloprevotella_tannerae	VBIPreTan62661_2307	Pantoate--beta-alanine_ligase_(EC_6.3.2.1)
Alloprevotella_tannerae	VBIPreTan62661_2311	Arabinose_5-phosphate_isomerase_(EC_5.3.1.13)
Alloprevotella_tannerae	VBIPreTan62661_2318	RNA_polymerase_sigma_factor_RpoD
Alloprevotella_tannerae	VBIPreTan62661_2401	GDP-mannose_42C6_dehydratase_(EC_4.2.1.47)
Alloprevotella_tannerae	VBIPreTan62661_2414	GDP-L-fucose_synthetase_(EC_1.1.1.271)
Alloprevotella_tannerae	VBIPreTan62661_2453	Mannose-6-phosphate_isomerase_(EC_5.3.1.8)
Alloprevotella_tannerae	VBIPreTan62661_2542	Translation_elongation_factor_Tu
Alloprevotella_tannerae	VBIPreTan62661_2672	ClpB_protein
Alloprevotella_tannerae	VBIPreTan62661_2681	Phosphomannomutase_(EC_5.4.2.8)_Phosphoglucosamine_mutase_(EC_5.4.2.10)
Alloprevotella_tannerae	VBIPreTan62661_2709	Undecaprenyl-phosphate_N-acetylglucosaminyl_1-phosphate_transferase_(EC_2.7.8.-)
Alloprevotella_tannerae	VBIPreTan62661_2832	Hyaluronidase
Alloprevotella_tannerae	VBIPreTan62661_2893	Lipid-A-disaccharide_synthase_(EC_2.4.1.182)
Alloprevotella_tannerae	VBIPreTan62661_2914	Protein_export_cytoplasm_protein_SecA_ATPase_RNA_helicase_(TC_3.A.5.1.1)
Alloprevotella_tannerae	VBIPreTan62661_2914	Protein_export_cytoplasm_protein_SecA_ATPase_RNA_helicase_(TC_3.A.5.1.1)
Alloprevotella_tannerae	VBIPreTan62661_2945	8-amino-7-oxononanoate_synthase_(EC_2.3.1.47)
Alloprevotella_tannerae	VBIPreTan62661_2946	ATP_synthase_beta_chain_(EC_3.6.3.14)
Alloprevotella_tannerae	VBIPreTan62661_2966	dTDP-4-dehydrorhamnose_reductase_(EC_1.1.1.133)
Alloprevotella_tannerae	VBIPreTan62661_2979	3-oxoacyl-[acyl-carrier_protein]_reductase_(EC_1.1.1.100)
Alloprevotella_tannerae	VBIPreTan62661_2985	NAD-dependent_glyceraldehyde-3-phosphate_dehydrogenase_(EC_1.2.1.12)
Alloprevotella_tannerae	VBIPreTan62661_3088	Transcriptional_regulator
Alloprevotella_tannerae	VBIPreTan62661_3303	Glutamine_amidotransferase2C_class_I
Alloprevotella_tannerae	VBIPreTan62661_3310	FKBP-type_peptidyl-prolyl_cis-trans_isomerase_fklB_(EC_5.2.1.8)
Alloprevotella_tannerae	VBIPreTan62661_3328	Alkyl_hydroperoxide_reductase_protein_C_(EC_1.6.4.-)
Alloprevotella_tannerae	VBIPreTan62661_3399	Non-specific_DNA-binding_protein_Dps_Iron-binding_ferritin-like_antioxidant_protein_Ferroxidase_(EC_1.16.3.1)
Alloprevotella_tannerae	VBIPreTan62661_3402	hypothetical_protein
Alloprevotella_tannerae	VBIPreTan62661_3582	Ferrous_iron_transport_protein_B
Alloprevotella_tannerae	VBIPreTan62661_3632	Nucleoside_5-triphosphatase_RdgB_(dHAPTP2C_dITP2C_XTP-specific)_(EC_3.6.1.15)
Alloprevotella_tannerae	VBIPreTan62661_3682	Lipid_A_export_ATP-binding_permease_protein_MsbA
Alloprevotella_tannerae	VBIPreTan62661_3683	Lipid_A_export_ATP-binding_permease_protein_MsbA
Alloprevotella_tannerae	VBIPreTan62661_3708	3-deoxy-manno-octulosonate_cytidylyltransferase_(EC_2.7.7.38)
Alloprevotella_tannerae	VBIPreTan62661_3755	Cell_division_transporter2C_ATP-binding_protein_FtsE_(TC_3.A.5.1.1)
Alloprevotella_tannerae	VBIPreTan62661_3761	ABC_transporter2C_ATP-binding_protein
Alloprevotella_tannerae	VBIPreTan62661_3769	Lipid_A_export_ATP-binding_permease_protein_MsbA
Alloprevotella_tannerae	VBIPreTan62661_3769	Lipid_A_export_ATP-binding_permease_protein_MsbA
Alloprevotella_tannerae	VBIPreTan62661_3964	putative_lipopolysaccharide_biosynthesis_protein
Alloprevotella_tannerae	VBIPreTan62661_3970	UDP-N-acetylglucosamine_42C6-dehydratase_(EC_4.2.1.-)
Alloprevotella_tannerae	VBIPreTan62661_4054	Malonyl_CoA-acyl_carrier_protein_transacylase_(EC_2.3.1.39)
Alloprevotella_tannerae	VBIPreTan62661_4123	Mannose-1-phosphate_guanylyltransferase_(GDP)_(EC_2.7.7.22)
Alloprevotella_tannerae	VBIPreTan62661_4147	RNA_polymerase_sigma_factor_RpoD
Alloprevotella_tannerae	VBIPreTan62661_4199	RNA_polymerase_sigma_factor_RpoD
Alloprevotella_tannerae	VBIPreTan62661_4251	Methionyl-tRNA_formyltransferase_(EC_2.1.2.9)
Alloprevotella_tannerae	VBIPreTan62661_4257	Lipopolysaccharide_ABC_transporter2C_ATP-binding_protein_LptB
Alloprevotella_tannerae	VBIPreTan62661_4268	UDP-glucose_4-epimerase_(EC_5.1.3.2)
Alloprevotella_tannerae	VBIPreTan62661_4300	ABC_transporter2C_ATP-binding_protein
Alloprevotella_tannerae	VBIPreTan62661_4388	tetracycline_resistance_element_regulator_RteB_-_Bacteroides_thetaiotaomicron
Alloprevotella_tannerae	VBIPreTan62661_4428	Phosphoglucomutase_(EC_5.4.2.2)
Alloprevotella_tannerae	VBIPreTan62661_4453	Mannose-1-phosphate_guanylyltransferase_(GDP)_(EC_2.7.7.22)
Alloprevotella_tannerae	VBIPreTan62661_4582	Lipopolysaccharide_cholinephosphotransferase_LicD1_(EC_2.7.8.-)
Alloprevotella_tannerae	VBIPreTan62661_4699	ATP-dependent_Clp_protease_ATP-binding_subunit_ClpA
Anaerococcus_lactolyticus	VBIAnaLac40995_0066	ATPase_component_of_general_energizing_module_of_ECF_transporters
Anaerococcus_lactolyticus	VBIAnaLac40995_0097	Putrescine_transport_ATP-binding_protein_PotA_(TC_3.A.1.11.1)
Anaerococcus_lactolyticus	VBIAnaLac40995_0599	Urease_accessory_protein_UreF
Anaerococcus_lactolyticus	VBIAnaLac40995_0819	Enolase_(EC_4.2.1.11)
Anaerococcus_lactolyticus	VBIAnaLac40995_0822	NAD-dependent_glyceraldehyde-3-phosphate_dehydrogenase_(EC_1.2.1.12)
Anaerococcus_lactolyticus	VBIAnaLac40995_0939	Cell_wall_surface_anchor_family_protein
Anaerococcus_lactolyticus	VBIAnaLac40995_1259	Phosphatidate_cytidylyltransferase_(EC_2.7.7.41)
Anaerococcus_lactolyticus	VBIAnaLac40995_1332	Undecaprenyl-phosphate_galactosephosphotransferase_(EC_2.7.8.6)
Anaerococcus_lactolyticus	VBIAnaLac40995_1416	two-component_sensor_histidine_kinase
Anaerococcus_lactolyticus	VBIAnaLac40995_1449	hypothetical_protein
Anaerococcus_prevotii	VBIAnaPre102398_1172	Alcohol_dehydrogenase_(EC_1.1.1.1)3B_Acetaldehyde_dehydrogenase_(EC_1.2.1.10)
Anaerococcus_prevotii	VBIAnaPre102398_1385	UDP-N-acetylglucosamine_42C6-dehydratase_(EC_4.2.1.-)
Anaerococcus_prevotii	VBIAnaPre102398_1573	Ferrous_iron_transport_protein_B
Anaerococcus_prevotii	VBIAnaPre102398_1598	Sortase_A2C_LPXTG_specific
Anaerococcus_prevotii	VBIAnaPre102398_1599	Sortase_A2C_LPXTG_specific
Anaerococcus_prevotii	VBIAnaPre102398_1600	Sortase_A2C_LPXTG_specific
Anaerococcus_prevotii	VBIAnaPre102398_1689	hypothetical_protein
Anaerococcus_prevotii	VBIAnaPre174396_0330	putative_phosphomannomutase
Anaerococcus_prevotii	VBIAnaPre174396_0978	Ornithine_carbamoyltransferase_(EC_2.1.3.3)
Anaerococcus_prevotii	VBIAnaPre174396_1113	ABC-type_multidrug_transport_system2C_ATPase_and_permease_components
Anaerococcus_prevotii	VBIAnaPre174396_1279	Prolipoprotein_diacylglyceryl_transferase_(EC_2.4.99.-)
Anaerococcus_prevotii	VBIAnaPre174396_1594	hypothetical_protein
Anaerococcus_prevotii	VBIAnaPre174396_1611	Heat_shock_protein_60_family_chaperone_GroEL
Anaerococcus_tetradius	VBIAnaTet98364_0075	probable_ABC_transporter
Anaerococcus_tetradius	VBIAnaTet98364_0336	V-type_ATP_synthase_subunit_B_(EC_3.6.3.14)
Anaerococcus_tetradius	VBIAnaTet98364_1398	General_secretion_pathway_protein_E
Anaerococcus_tetradius	VBIAnaTet98364_1867	Urease_accessory_protein_UreF
Anaerococcus_tetradius	VBIAnaTet98364_1916	22C3-dihydroxybenzoate-AMP_ligase_(EC_2.7.7.58)
Anaeroglobus_geminatus	VBIAnaGem168716_0863	Translation_elongation_factor_Tu
Anaeroglobus_geminatus	VBIAnaGem168716_1778	Radical_SAM_family_protein_HutW2C_similar_to_coproporphyrinogen_III_oxidase2C_oxygen-independent2C_associated_with_heme_uptake
Arcanobacterium_haemolyticum	VBIArcHae78728_0066	dTDP-glucose_42C6-dehydratase_(EC_4.2.1.46)
Arcanobacterium_haemolyticum	VBIArcHae78728_0360	ATP_synthase_beta_chain_(EC_3.6.3.14)
Atopobium_parvulum	VBIAtoPar109073_0056	ABC_transporter2C_ATP-binding_protein
Atopobium_parvulum	VBIAtoPar109073_0088	Response_regulator_receiver:Transcriptional_regulatory_protein-like
Atopobium_parvulum	VBIAtoPar109073_0346	hypothetical_protein
Atopobium_parvulum	VBIAtoPar109073_0346	hypothetical_protein
Atopobium_parvulum	VBIAtoPar109073_0348	UDP-N-acetylenolpyruvoylglucosamine_reductase_(EC_1.1.1.158)
Atopobium_parvulum	VBIAtoPar109073_0362	Hydrogen_peroxide-inducible_genes_activator
Atopobium_parvulum	VBIAtoPar109073_0371	putative_ABC_transporter2C_membrane_protein_subunit_and_ATP-binding_protein
Atopobium_parvulum	VBIAtoPar109073_0440	ABC-type_polar_amino_acid_transport_system2C_ATPase_component
Atopobium_parvulum	VBIAtoPar109073_0507	Diaminopimelate_decarboxylase_(EC_4.1.1.20)
Atopobium_parvulum	VBIAtoPar109073_0860	ABC_transporter2C_ATP-binding_permease_protein
Atopobium_parvulum	VBIAtoPar109073_0899	NAD-dependent_glyceraldehyde-3-phosphate_dehydrogenase_(EC_1.2.1.12)
Atopobium_parvulum	VBIAtoPar109073_0971	Dolichol-phosphate_mannosyltransferase_(EC_2.4.1.83)_in_lipid-linked_oligosaccharide_synthesis_cluster
Atopobium_parvulum	VBIAtoPar109073_1049	ABC_transporter2C_ATP-binding_protein
Atopobium_parvulum	VBIAtoPar109073_1260	ATP_synthase_beta_chain_(EC_3.6.3.14)
Atopobium_parvulum	VBIAtoPar109073_1306	Serine_threonine_protein_kinase_PrkC2C_regulator_of_stationary_phase
Atopobium_rimae	VBIAtoRim14338_0445	Phosphoglucosamine_mutase_(EC_5.4.2.10)
Atopobium_rimae	VBIAtoRim14338_0654	iron(III)-transport_ATP-binding_protein_sfuC
Atopobium_rimae	VBIAtoRim14338_1194	Protein_export_cytoplasm_protein_SecA_ATPase_RNA_helicase_(TC_3.A.5.1.1)
Bacillus_clausii	VBIBacCla58185_0018	Arginine_utilization_regulatory_protein_RocR
Bacillus_clausii	VBIBacCla58185_0128	ATP-dependent_Clp_protease2C_ATP-binding_subunit_ClpC_Negative_regulator_of_genetic_competence_clcC_mecB
Bacillus_clausii	VBIBacCla58185_1667	GTP_pyrophosphokinase_(EC_2.7.6.5)2C_(p)ppGpp_synthetase_I
Bacillus_clausii	VBIBacCla58185_3272	Cell_division_transporter2C_ATP-binding_protein_FtsE_(TC_3.A.5.1.1)
Bacillus_clausii	VBIBacCla58185_3703	Catabolite_control_protein_A
Bacillus_subtilis	VBIBacSub33497_1975	UTP--glucose-1-phosphate_uridylyltransferase_(EC_2.7.7.9)
Bacillus_subtilis	VBIBacSub33497_4277	Alkyl_hydroperoxide_reductase_protein_C_(EC_1.6.4.-)
Bacillus_subtilis	VBIBacSub57968_0471	ABC_transporter2C_ATP-binding_protein
Bacillus_subtilis	VBIBacSub57968_0982	Hemolysins_and_related_proteins_containing_CBS_domains
Bacillus_subtilis	VBIBacSub57968_1702	Flagellar_motor_switch_protein_FliG
Bacillus_subtilis	VBIBacSub57968_1713	Flagellar_motor_switch_protein_FliN
Bacillus_subtilis	VBIBacSub57968_1911	3-oxoacyl-[acyl-carrier_protein]_reductase_(EC_1.1.1.100)
Bacillus_subtilis	VBIBacSub57968_4077	Alkyl_hydroperoxide_reductase_protein_C_(EC_1.6.4.-)
Bacillus_subtilis	VBIBacSub93915_3250	Alkyl_hydroperoxide_reductase_protein_C_(EC_1.6.4.-)
Bacteroidetes274_str.	VBIBacOra127278_0783	Undecaprenyl-phosphate_N-acetylglucosaminyl_1-phosphate_transferase_(EC_2.7.8.-)
Bacteroidetes274_str.	VBIBacOra127278_1472	Enolase_(EC_4.2.1.11)
Bifidobacterium_breve	VBIBifBre213787_1959	ABC_transporter2C_ATP-binding_permease_protein
Bifidobacterium_longum	VBIBifLon171405_0248	Dipeptide_transport_ATP-binding_protein_DppD_(TC_3.A.1.5.2)
Bifidobacterium_longum	VBIBifLon171405_0400	Duplicated_ATPase_component_BL0693_of_energizing_module_of_predicted_ECF_transporter
Bifidobacterium_longum	VBIBifLon171405_0783	COG1272:_Predicted_membrane_protein_hemolysin_III_homolog
Bifidobacterium_longum	VBIBifLon171405_1590	ATP-binding_protein_of_ABC_transporter_system
Bifidobacterium_longum	VBIBifLon71229_0487	ABC_transporter2C_NBP_MSD_fusion_protein
Brevundimonas_diminuta	VBIBreDim149483_0508	FKBP-type_peptidyl-prolyl_cis-trans_isomerase_fklB_(EC_5.2.1.8)
Brevundimonas_diminuta	VBIBreDim149483_1730	Cell_division_trigger_factor_(EC_5.2.1.8)
Brevundimonas_diminuta	VBIBreDim149483_2188	NADPH-dependent_glyceraldehyde-3-phosphate_dehydrogenase_(EC_1.2.1.13)_NAD-dependent_glyceraldehyde-3-phosphate_dehydrogenase_(EC_1.2.1.12)
Brevundimonas_diminuta	VBIBreDim149483_2194	RNA_polymerase_sigma_factor_RpoH
Brevundimonas_diminuta	VBIBreDim149483_2565	5-aminolevulinate_synthase_(EC_2.3.1.37)
Bulleidia_extructa	VBIBulExt144204_0342	Translation_elongation_factor_Tu
Bulleidia_extructa	VBIBulExt144204_1237	probable_ABC_transporter
Burkholderia_cepacia	VBIBurCep187818_0074	Signal_transduction_histidine_kinase
Burkholderia_cepacia	VBIBurCep187818_0690	Arabinose_5-phosphate_isomerase_(EC_5.3.1.13)
Burkholderia_cepacia	VBIBurCep187818_1650	ClpB_protein
Burkholderia_cepacia	VBIBurCep187818_2248	Phosphoglucosamine_mutase_(EC_5.4.2.10)
Burkholderia_cepacia	VBIBurCep187818_2766	dTDP-glucose_42C6-dehydratase_(EC_4.2.1.46)
Burkholderia_cepacia	VBIBurCep187818_4738	Signal_transduction_histidine_kinase_CheA_(EC_2.7.3.-)
Campylobacter_concisus	VBICamCon95352_0544	Iron(III)_ABC_transporter2C_ATP-binding_protein
Campylobacter_concisus	VBICamCon95352_0591	Chemotaxis_protein_CheV_(EC_2.7.3.-)
Campylobacter_concisus	VBICamCon95352_0691	Translation_elongation_factor_Tu
Campylobacter_concisus	VBICamCon95352_0751	Flagellar_motor_rotation_protein_MotB
Campylobacter_concisus	VBICamCon95352_0752	Flagellar_biosynthesis_protein_FliP
Campylobacter_concisus	VBICamCon95352_0955	Two-component_system_response_regulator_DccR
Campylobacter_concisus	VBICamCon95352_1022	Macrolide_export_ATP-binding_permease_protein_MacB_(EC_3.6.3.-)
Campylobacter_concisus	VBICamCon95352_1305	Major_outer_membrane_protein
Campylobacter_concisus	VBICamCon95352_1340	RNA_binding_methyltransferase_FtsJ_like
Campylobacter_concisus	VBICamCon95352_1407	Uroporphyrinogen_III_decarboxylase_(EC_4.1.1.37)
Campylobacter_concisus	VBICamCon95352_1585	UDP-glucose_4-epimerase_(EC_5.1.3.2)
Campylobacter_concisus	VBICamCon95352_1847	Flagellin
Campylobacter_curvus	VBICamCur47627_0010	Flagellar_hook-length_control_protein_FliK
Campylobacter_curvus	VBICamCur47627_0442	UDP-N-acetylglucosamine_42C6-dehydratase_(EC_4.2.1.-)
Campylobacter_curvus	VBICamCur47627_0619	GTP_pyrophosphokinase_(EC_2.7.6.5)2C_(p)ppGpp_synthetase_II_Guanosine-32C5-bis(diphosphate)_3-pyrophosphohydrolase_(EC_3.1.7.2)
Campylobacter_curvus	VBICamCur47627_0685	Glutamate-1-semialdehyde_aminotransferase_(EC_5.4.3.8)
Campylobacter_curvus	VBICamCur47627_0969	UDP-3-O-[3-hydroxymyristoyl]_glucosamine_N-acyltransferase_(EC_2.3.1.-)
Campylobacter_curvus	VBICamCur47627_1074	Lipopolysaccharide_ABC_transporter2C_ATP-binding_protein_LptB
Campylobacter_curvus	VBICamCur47627_1093	Type_II_secretion_system_protein
Campylobacter_curvus	VBICamCur47627_1162	Protein_export_cytoplasm_protein_SecA_ATPase_RNA_helicase_(TC_3.A.5.1.1)
Campylobacter_curvus	VBICamCur47627_1226	Mannose-1-phosphate_guanylyltransferase_(GDP)_(EC_2.7.7.22)
Campylobacter_curvus	VBICamCur47627_1240	Heat_shock_protein_60_family_chaperone_GroEL
Campylobacter_curvus	VBICamCur47627_1419	Translation_elongation_factor_Tu
Campylobacter_curvus	VBICamCur47627_1563	UDP-3-O-[3-hydroxymyristoyl]_N-acetylglucosamine_deacetylase_(EC_3.5.1.-)
Campylobacter_curvus	VBICamCur47627_1668	Chemotaxis_protein_CheV_(EC_2.7.3.-)
Campylobacter_curvus	VBICamCur47627_1672	Lipid-A-disaccharide_synthase_(EC_2.4.1.182)
Campylobacter_curvus	VBICamCur47627_1750	C4_aminotransferase_specific_for_PseB_product_(PseC2C_second_step_of_pseudaminic_acid_biosynthesis)
Campylobacter_curvus	VBICamCur47627_1757	Flagellin
Campylobacter_gracilis	VBICamGra90913_0307	Haemin_uptake_system_permease_protein
Campylobacter_gracilis	VBICamGra90913_0331	Twitching_motility_protein_PilT
Campylobacter_gracilis	VBICamGra90913_0349	Superoxide_dismutase_[Cu-Zn]_precursor_(EC_1.15.1.1)
Campylobacter_gracilis	VBICamGra90913_0408	Outer_membrane_fibronectin-binding_protein
Campylobacter_gracilis	VBICamGra90913_0532	Aspartate_1-decarboxylase_(EC_4.1.1.11)
Campylobacter_gracilis	VBICamGra90913_0707	3-oxoacyl-[acyl-carrier_protein]_reductase_(EC_1.1.1.100)
Campylobacter_gracilis	VBICamGra90913_0726	Lipopolysaccharide_ABC_transporter2C_ATP-binding_protein_LptB
Campylobacter_gracilis	VBICamGra90913_1323	Twitching_motility_protein_PilT
Campylobacter_gracilis	VBICamGra90913_1633	Heat_shock_protein_60_family_chaperone_GroEL
Campylobacter_gracilis	VBICamGra90913_1719	UDP-4-amino-4-deoxy-L-arabinose--oxoglutarate_aminotransferase_(EC_2.6.1.-)
Campylobacter_gracilis	VBICamGra90913_1826	Putative_ABC_transporter
Campylobacter_gracilis	VBICamGra90913_1970	UDP-N-acetylglucosamine_2-epimerase_(EC_5.1.3.14)
Campylobacter_gracilis	VBICamGra90913_2079	UDP-3-O-[3-hydroxymyristoyl]_N-acetylglucosamine_deacetylase_(EC_3.5.1.-)
Campylobacter_gracilis	VBICamGra90913_2431	Imidazole_glycerol_phosphate_synthase_cyclase_subunit_(EC_4.1.3.-)
Campylobacter_gracilis	VBICamGra90913_2642	4-keto-6-deoxy-N-Acetyl-D-hexosaminyl-(Lipid_carrier)_aminotransferase
Campylobacter_gracilis	VBICamGra90913_2647	Alpha-12C4-N-acetylgalactosamine_transferase_PglJ_(EC_2.4.1.-)
Campylobacter_gracilis	VBICamGra90913_2654	UDP-glucose_4-epimerase_(EC_5.1.3.2)
Campylobacter_gracilis	VBICamGra90913_2663	NAD-dependent_glyceraldehyde-3-phosphate_dehydrogenase_(EC_1.2.1.12)
Campylobacter_rectus	VBICamRec32822_0364	Alkyl_hydroperoxide_reductase_subunit_C-like_protein
Campylobacter_rectus	VBICamRec32822_0781	Outer_membrane_fibronectin-binding_protein
Campylobacter_rectus	VBICamRec32822_1157	3-deoxy-D-manno-octulosonic-acid_transferase_(EC_2.-.-.-)
Campylobacter_rectus	VBICamRec32822_1825	Heat_shock_protein_60_family_chaperone_GroEL
Campylobacter_rectus	VBICamRec32822_1970	4-keto-6-deoxy-N-Acetyl-D-hexosaminyl-(Lipid_carrier)_aminotransferase
Campylobacter_rectus	VBICamRec32822_1976	Alpha-12C4-N-acetylgalactosamine_transferase_PglJ_(EC_2.4.1.-)
Campylobacter_rectus	VBICamRec32822_1982	UDP-2-acetamido-2-deoxy-D-glucose_dehydrogenase_(NAD+)
Campylobacter_rectus	VBICamRec32822_1985	UDP-glucose_4-epimerase_(EC_5.1.3.2)
Campylobacter_rectus	VBICamRec32822_2097	Protein_export_cytoplasm_protein_SecA_ATPase_RNA_helicase_(TC_3.A.5.1.1)
Campylobacter_rectus	VBICamRec32822_2213	Iron(III)_ABC_transporter2C_ATP-binding_protein
Campylobacter_rectus	VBICamRec32822_2300	Mannose-1-phosphate_guanylyltransferase_(GDP)_(EC_2.7.7.22)
Campylobacter_rectus	VBICamRec32822_2582	UDP-GlcNAc-specific_C42C6_dehydratase_C5_epimerase_(PseB2C_first_step_of_pseudaminic_acid_biosynthesis)
Campylobacter_rectus	VBICamRec32822_3019	FIG00471689:_hypothetical_protein
Campylobacter_rectus	VBICamRec32822_3019	FIG00471689:_hypothetical_protein
Campylobacter_rectus	VBICamRec32822_3019	FIG00471689:_hypothetical_protein
Campylobacter_rectus	VBICamRec32822_3019	FIG00471689:_hypothetical_protein
Campylobacter_rectus	VBICamRec32822_3019	FIG00471689:_hypothetical_protein
Campylobacter_rectus	VBICamRec32822_3019	FIG00471689:_hypothetical_protein
Campylobacter_rectus	VBICamRec32822_3019	FIG00471689:_hypothetical_protein
Campylobacter_rectus	VBICamRec32822_3019	FIG00471689:_hypothetical_protein
Campylobacter_rectus	VBICamRec32822_3019	FIG00471689:_hypothetical_protein
Campylobacter_rectus	VBICamRec32822_3019	FIG00471689:_hypothetical_protein
Campylobacter_rectus	VBICamRec32822_3019	FIG00471689:_hypothetical_protein
Campylobacter_rectus	VBICamRec32822_3019	FIG00471689:_hypothetical_protein
Campylobacter_showae	VBICamSho45867_0193	DegT_DnrJ_EryC1_StrS_aminotransferase
Campylobacter_showae	VBICamSho45867_0246	Amino-acid_ABC_transporter_ATP-binding_protein
Campylobacter_showae	VBICamSho45867_0503	Acyl-[acyl-carrier-protein]--UDP-N-_acetylglucosamine_O-acyltransferase_(EC_2.3.1.129)
Campylobacter_showae	VBICamSho45867_0544	Diaminopimelate_decarboxylase_(EC_4.1.1.20)
Campylobacter_showae	VBICamSho45867_0548	Flagellar_motor_switch_protein_FliG
Campylobacter_showae	VBICamSho45867_0579	Alkyl_hydroperoxide_reductase_subunit_C-like_protein
Campylobacter_showae	VBICamSho45867_0699	Flagellar_motor_switch_protein_FliN
Campylobacter_showae	VBICamSho45867_0720	Translation_elongation_factor_Tu
Campylobacter_showae	VBICamSho45867_0723	Coproporphyrinogen_III_oxidase2C_oxygen-independent_(EC_1.3.99.22)
Campylobacter_showae	VBICamSho45867_0802	Signal-transduction_regulatory_protein_FlgR
Campylobacter_showae	VBICamSho45867_1393	Mannose-1-phosphate_guanylyltransferase_(GDP)_(EC_2.7.7.22)
Campylobacter_showae	VBICamSho45867_1918	Lipid_A_export_ATP-binding_permease_protein_MsbA
Campylobacter_showae	VBICamSho45867_1933	UTP--glucose-1-phosphate_uridylyltransferase_(EC_2.7.7.9)
Campylobacter_showae	VBICamSho45867_2030	4-keto-6-deoxy-N-Acetyl-D-hexosaminyl-(Lipid_carrier)_aminotransferase
Campylobacter_showae	VBICamSho45867_2034	Alpha-12C3-N-acetylgalactosamine_transferase_PglA_(EC_2.4.1.-)
Campylobacter_showae	VBICamSho45867_2051	Lipid_A_biosynthesis_lauroyl_acyltransferase_(EC_2.3.1.-)
Campylobacter_showae	VBICamSho45867_2064	ADP-heptose--lipooligosaccharide_heptosyltransferase_II_(EC_2.4.1.-)
Campylobacter_showae	VBICamSho45867_2069	ADP-heptose_synthase_(EC_2.7.-.-)_D-glycero-beta-D-manno-heptose_7-phosphate_kinase
Campylobacter_showae	VBICamSho45867_2071	D-glycero-D-manno-heptose_12C7-bisphosphate_phosphatase_(EC_3.1.1.-)
Campylobacter_showae	VBICamSho45867_2169	Flagellar_basal-body_rod_modification_protein_FlgD
Campylobacter_showae	VBICamSho45867_2170	Flagellar_hook_protein_FlgE
Candidate_division_TM7	VBICanDiv44350_0265	ATP_synthase_alpha_chain_(EC_3.6.3.14)
Candidate_division_TM7	VBICanDiv44350_0268	ATP_synthase_beta_chain_(EC_3.6.3.14)
Candidate_division_TM7	VBICanDiv80122_0193	Glucose-1-phosphate_thymidylyltransferase_(EC_2.7.7.24)
Candidate_division_TM7	VBICanDiv80122_0326	Glycosyltransferase
Candidate_division_TM7	VBICanDiv80122_0410	Twitching_motility_protein_PilT
Candidate_division_TM7	VBICanDiv80122_0440	ATP-dependent_Clp_protease_ATP-binding_subunit_ClpA
Capnocytophaga_gingivalis	VBICapGin14773_0359	ABC_transporter_ATP-binding_protein
Capnocytophaga_gingivalis	VBICapGin14773_2134	Acetoacetyl-CoA_synthetase_(EC_6.2.1.16)_Long-chain-fatty-acid--CoA_ligase_(EC_6.2.1.3)
Capnocytophaga_ochracea	VBICapOch165883_1437	putative_glycosyltransferase_protein
Capnocytophaga_ochracea	VBICapOch61160_0108	putative_ABC_transporter_ATP-binding_protein
Capnocytophaga_ochracea	VBICapOch61160_1253	Hemolysins_and_related_proteins_containing_CBS_domains
Capnocytophaga_ochracea	VBICapOch61160_1475	Malonyl_CoA-acyl_carrier_protein_transacylase_(EC_2.3.1.39)
Capnocytophaga_ochracea	VBICapOch61160_1475	Malonyl_CoA-acyl_carrier_protein_transacylase_(EC_2.3.1.39)
Capnocytophaga_ochracea	VBICapOch61160_1475	Malonyl_CoA-acyl_carrier_protein_transacylase_(EC_2.3.1.39)
Capnocytophaga_ochracea	VBICapOch61160_1475	Malonyl_CoA-acyl_carrier_protein_transacylase_(EC_2.3.1.39)
Capnocytophaga_ochracea	VBICapOch61160_1754	ABC_transporter2C_transmembrane_region:ABC_transporter
Capnocytophaga_sp.329	VBICapSp148453_0007	Phosphoribosylaminoimidazole-succinocarboxamide_synthase_(EC_6.3.2.6)
Capnocytophaga_sp.329	VBICapSp148453_0021	UDP-3-O-[3-hydroxymyristoyl]_glucosamine_N-acyltransferase_(EC_2.3.1.-)
Capnocytophaga_sp.329	VBICapSp148453_0536	dTDP-glucose_42C6-dehydratase_(EC_4.2.1.46)
Capnocytophaga_sp.329	VBICapSp148453_0542	Mannose-6-phosphate_isomerase_(EC_5.3.1.8)
Capnocytophaga_sp.329	VBICapSp148453_0560	Glucose-1-phosphate_thymidylyltransferase_(EC_2.7.7.24)
Capnocytophaga_sp.329	VBICapSp148453_2336	Methionine_ABC_transporter_ATP-binding_protein
Capnocytophaga_sp.329	VBICapSp148453_3337	Outer_membrane_stress_sensor_protease_DegS
Capnocytophaga_sp.329	VBICapSp148453_3355	ABC_transporter2C_ATP-binding_permease_protein
Capnocytophaga_sp.329	VBICapSp148453_3355	ABC_transporter2C_ATP-binding_permease_protein
Capnocytophaga_sp.329	VBICapSp148453_3404	Malonyl_CoA-acyl_carrier_protein_transacylase_(EC_2.3.1.39)
Capnocytophaga_sp.329	VBICapSp148453_3444	ATP_synthase_beta_chain_(EC_3.6.3.14)
Capnocytophaga_sp.329	VBICapSp148453_3450	ATP_synthase_alpha_chain_(EC_3.6.3.14)
Capnocytophaga_sp.329	VBICapSp148453_3662	Protein_export_cytoplasm_protein_SecA_ATPase_RNA_helicase_(TC_3.A.5.1.1)
Capnocytophaga_sp.329	VBICapSp148453_3662	Protein_export_cytoplasm_protein_SecA_ATPase_RNA_helicase_(TC_3.A.5.1.1)
Capnocytophaga_sp.329	VBICapSp148453_3798	Enolase_(EC_4.2.1.11)
Capnocytophaga_sp.329	VBICapSp148453_4277	ABC_transporter_ATP-binding_protein
Capnocytophaga_sp.329	VBICapSp148453_5048	Heat_shock_protein_60_family_chaperone_GroEL
Capnocytophaga_sp.329	VBICapSp148453_5137	Translation_elongation_factor_Tu
Capnocytophaga_sp.329	VBICapSp148453_5167	Phosphomannomutase_(EC_5.4.2.8)_Phosphoglucosamine_mutase_(EC_5.4.2.10)
Capnocytophaga_sp.329	VBICapSp148453_5487	Phosphoglucomutase_(EC_5.4.2.2)
Capnocytophaga_sp.329	VBICapSp148453_5860	NAD-dependent_glyceraldehyde-3-phosphate_dehydrogenase_(EC_1.2.1.12)
Capnocytophaga_sp.338	VBICapSp172314_0575	UDP-4-amino-4-deoxy-L-arabinose--oxoglutarate_aminotransferase_(EC_2.6.1.-)
Capnocytophaga_sp.338	VBICapSp172314_1151	ATP_synthase_beta_chain_(EC_3.6.3.14)
Capnocytophaga_sputigena	VBICapSpu114331_0232	8-amino-7-oxononanoate_synthase_(EC_2.3.1.47)
Capnocytophaga_sputigena	VBICapSpu114331_0340	ABC_transporter_ATP-binding_protein
Capnocytophaga_sputigena	VBICapSpu114331_0636	Ferrous_iron_transport_protein_B
Capnocytophaga_sputigena	VBICapSpu114331_1649	ATP_synthase_beta_chain_(EC_3.6.3.14)
Capnocytophaga_sputigena	VBICapSpu114331_1767	Acyl_carrier_protein
Capnocytophaga_sputigena	VBICapSpu114331_2321	UDP-3-O-[3-hydroxymyristoyl]_glucosamine_N-acyltransferase_(EC_2.3.1.-)
Capnocytophaga_sputigena	VBICapSpu114331_2362	Alkyl_hydroperoxide_reductase_subunit_C-like_protein
Cardiobacterium_hominis	VBICarHom6741_0095	Outer_membrane_protein_assembly_factor_YaeT_precursor
Cardiobacterium_hominis	VBICarHom6741_0386	Enolase_(EC_4.2.1.11)
Cardiobacterium_hominis	VBICarHom6741_0409	ABC_transporter2C_transmembrane_region:ABC_transporter:Peptidase_C392C_bacteriocin_processing
Cardiobacterium_hominis	VBICarHom6741_0458	GTP_pyrophosphokinase_(EC_2.7.6.5)2C_(p)ppGpp_synthetase_II_Guanosine-32C5-bis(diphosphate)_3-pyrophosphohydrolase_(EC_3.1.7.2)
Cardiobacterium_hominis	VBICarHom6741_0583	capsular_polysaccharide_biosynthesis_protein
Cardiobacterium_hominis	VBICarHom6741_0652	Coproporphyrinogen_III_oxidase2C_oxygen-independent_(EC_1.3.99.22)
Cardiobacterium_hominis	VBICarHom6741_0773	Macrolide_export_ATP-binding_permease_protein_MacB_(EC_3.6.3.-)
Cardiobacterium_hominis	VBICarHom6741_0893	ABC-type_multidrug_transport_system2C_permease_component
Cardiobacterium_hominis	VBICarHom6741_1130	phosphoglucomutase
Cardiobacterium_hominis	VBICarHom6741_1169	GTP_pyrophosphokinase_(EC_2.7.6.5)2C_(p)ppGpp_synthetase_I
Cardiobacterium_hominis	VBICarHom6741_1180	Iron(III)_dicitrate_transport_system_permease_protein_FecD_(TC_3.A.1.14.1)
Cardiobacterium_hominis	VBICarHom6741_1300	Heat_shock_protein_60_family_chaperone_GroEL
Cardiobacterium_hominis	VBICarHom6741_1487	ABC-type_Fe3+-hydroxamate_transport_system2C_periplasmic_component
Cardiobacterium_hominis	VBICarHom6741_1535	Diaminopimelate_decarboxylase_(EC_4.1.1.20)
Cardiobacterium_hominis	VBICarHom6741_1597	Two-component_response_regulator_CreB
Cardiobacterium_hominis	VBICarHom6741_1622	Phosphonate_ABC_transporter_ATP-binding_protein_(TC_3.A.1.9.1)
Cardiobacterium_hominis	VBICarHom6741_1634	Cell_division_transporter2C_ATP-binding_protein_FtsE_(TC_3.A.5.1.1)
Cardiobacterium_hominis	VBICarHom6741_1880	Type_IV_pilus_biogenesis_protein_PilQ
Cardiobacterium_hominis	VBICarHom6741_2093	Oligopeptide_transport_ATP-binding_protein_OppD_(TC_3.A.1.5.1)
Cardiobacterium_hominis	VBICarHom6741_2151	ATP-dependent_Clp_protease_ATP-binding_subunit_ClpA
Cardiobacterium_hominis	VBICarHom6741_2151	ATP-dependent_Clp_protease_ATP-binding_subunit_ClpA
Cardiobacterium_hominis	VBICarHom6741_2156	Proposed_peptidoglycan_lipid_II_flippase_MurJ
Cardiobacterium_hominis	VBICarHom6741_2225	Gamma-glutamyltranspeptidase_(EC_2.3.2.2)
Cardiobacterium_valvarum	VBICarVal163892_0001	Glycerol-3-phosphate_transporter
Cardiobacterium_valvarum	VBICarVal163892_0012	L-proline_glycine_betaine_ABC_transport_system_permease_protein_ProV_(TC_3.A.1.12.1)
Cardiobacterium_valvarum	VBICarVal163892_0028	Lipid-A-disaccharide_synthase_(EC_2.4.1.182)
Cardiobacterium_valvarum	VBICarVal163892_0089	Alkyl_hydroperoxide_reductase_protein_C_(EC_1.6.4.-)
Cardiobacterium_valvarum	VBICarVal163892_0167	Lipid_A_export_ATP-binding_permease_protein_MsbA
Cardiobacterium_valvarum	VBICarVal163892_0254	Phosphonate_ABC_transporter_ATP-binding_protein_(TC_3.A.1.9.1)
Cardiobacterium_valvarum	VBICarVal163892_0270	ATP_synthase_alpha_chain_(EC_3.6.3.14)
Cardiobacterium_valvarum	VBICarVal163892_0273	ATP_synthase_beta_chain_(EC_3.6.3.14)
Cardiobacterium_valvarum	VBICarVal163892_0281	Lipid_A_biosynthesis_lauroyl_acyltransferase_(EC_2.3.1.-)
Cardiobacterium_valvarum	VBICarVal163892_0289	Fe(3+)_ions_import_ATP-binding_protein_fbpC_(EC_3.6.3.30)
Cardiobacterium_valvarum	VBICarVal163892_0460	Translation_elongation_factor_Tu
Cardiobacterium_valvarum	VBICarVal163892_0485	Leader_peptidase_(Prepilin_peptidase)_(EC_3.4.23.43)_N-methyltransferase_(EC_2.1.1.-)
Cardiobacterium_valvarum	VBICarVal163892_0486	Type_IV_fimbrial_assembly_protein_PilC
Cardiobacterium_valvarum	VBICarVal163892_0487	Type_IV_fimbrial_assembly2C_ATPase_PilB
Cardiobacterium_valvarum	VBICarVal163892_0623	Coproporphyrinogen_III_oxidase2C_oxygen-independent_(EC_1.3.99.22)
Cardiobacterium_valvarum	VBICarVal163892_0788	GTP_pyrophosphokinase_(EC_2.7.6.5)2C_(p)ppGpp_synthetase_I
Cardiobacterium_valvarum	VBICarVal163892_0935	Cytochrome_c_heme_lyase_subunit_CcmF
Cardiobacterium_valvarum	VBICarVal163892_0939	Ornithine_carbamoyltransferase_(EC_2.1.3.3)
Cardiobacterium_valvarum	VBICarVal163892_0959	Long-chain-fatty-acid--CoA_ligase_(EC_6.2.1.3)
Cardiobacterium_valvarum	VBICarVal163892_0997	HtrA_protease_chaperone_protein
Cardiobacterium_valvarum	VBICarVal163892_0998	response_regulator_in_two-component_regulatory_system_with_PhoQ
Cardiobacterium_valvarum	VBICarVal163892_1054	Methionine_ABC_transporter_ATP-binding_protein
Cardiobacterium_valvarum	VBICarVal163892_1098	Cell_division_trigger_factor_(EC_5.2.1.8)
Cardiobacterium_valvarum	VBICarVal163892_1143	Diaminopimelate_decarboxylase_(EC_4.1.1.20)
Cardiobacterium_valvarum	VBICarVal163892_1150	RNA_polymerase_sigma_factor_RpoD
Cardiobacterium_valvarum	VBICarVal163892_1209	3-oxoacyl-[ACP]_reductase_(EC_1.1.1.100)
Cardiobacterium_valvarum	VBICarVal163892_1224	Signal_transduction_histidine_kinase_CheA_(EC_2.7.3.-)
Cardiobacterium_valvarum	VBICarVal163892_1229	twitching_motility_protein_PilH
Cardiobacterium_valvarum	VBICarVal163892_1322	Type_IV_pilus_biogenesis_protein_PilE
Cardiobacterium_valvarum	VBICarVal163892_1352	Twitching_motility_protein_PilT
Cardiobacterium_valvarum	VBICarVal163892_1375	Proposed_peptidoglycan_lipid_II_flippase_MurJ
Cardiobacterium_valvarum	VBICarVal163892_1506	Phosphoglucosamine_mutase_(EC_5.4.2.10)
Cardiobacterium_valvarum	VBICarVal163892_1526	Heat_shock_protein_60_family_chaperone_GroEL
Cardiobacterium_valvarum	VBICarVal163892_1528	Oligopeptide_ABC_transporter2C_periplasmic_oligopeptide-binding_protein_OppA_(TC_3.A.1.5.1)
Cardiobacterium_valvarum	VBICarVal163892_1531	Oligopeptide_transport_ATP-binding_protein_OppD_(TC_3.A.1.5.1)
Cardiobacterium_valvarum	VBICarVal163892_1556	Membrane-associated_zinc_metalloprotease
Cardiobacterium_valvarum	VBICarVal163892_1560	Type_IV_pilus_biogenesis_protein_PilQ
Cardiobacterium_valvarum	VBICarVal163892_1585	Type_IV_fimbriae_expression_regulatory_protein_PilR
Cardiobacterium_valvarum	VBICarVal163892_1775	Two-component_response_regulator_CreB
Cardiobacterium_valvarum	VBICarVal163892_1849	FIG00641944:_hypothetical_protein
Cardiobacterium_valvarum	VBICarVal163892_1855	Beta-glucanase_precursor_(EC_3.2.1.73)
Cardiobacterium_valvarum	VBICarVal163892_1881	2-Keto-3-deoxy-D-manno-octulosonate-8-phosphate_synthase_(EC_2.5.1.55)
Cardiobacterium_valvarum	VBICarVal163892_1899	NAD-dependent_glyceraldehyde-3-phosphate_dehydrogenase_(EC_1.2.1.12)
Cardiobacterium_valvarum	VBICarVal163892_1915	FKBP-type_peptidyl-prolyl_cis-trans_isomerase_FkpA_precursor_(EC_5.2.1.8)
Cardiobacterium_valvarum	VBICarVal163892_1934	putative_periplasmic_binding_protein
Cardiobacterium_valvarum	VBICarVal163892_1936	Iron(III)_dicitrate_transport_system_permease_protein_FecD_(TC_3.A.1.14.1)
Cardiobacterium_valvarum	VBICarVal163892_2006	Type_IV_fimbrial_biogenesis_protein_PilY1
Cardiobacterium_valvarum	VBICarVal163892_2048	Glutamate-1-semialdehyde_aminotransferase_(EC_5.4.3.8)
Cardiobacterium_valvarum	VBICarVal163892_2098	Oligopeptide_ABC_transporter2C_periplasmic_oligopeptide-binding_protein_OppA_(TC_3.A.1.5.1)
Cardiobacterium_valvarum	VBICarVal163892_2133	sulfonate_ABC_transporter2C_ATP-binding_protein
Cardiobacterium_valvarum	VBICarVal163892_2256	UDP-3-O-[3-hydroxymyristoyl]_glucosamine_N-acyltransferase_(EC_2.3.1.-)
Cardiobacterium_valvarum	VBICarVal163892_2258	Outer_membrane_protein_assembly_factor_YaeT_precursor
Catonella_morbi	VBICatMor38740_0100	Oligopeptide_ABC_transporter2C_periplasmic_oligopeptide-binding_protein_OppA_(TC_3.A.1.5.1)
Catonella_morbi	VBICatMor38740_0313	Histidine_kinase_of_the_competence_regulon_ComD
Catonella_morbi	VBICatMor38740_0384	Late_competence_protein_ComGA2C_access_of_DNA_to_ComEA
Catonella_morbi	VBICatMor38740_0406	Two-component_response_regulator
Catonella_morbi	VBICatMor38740_0438	ATP_synthase_alpha_chain_(EC_3.6.3.14)
Catonella_morbi	VBICatMor38740_0440	ATP_synthase_beta_chain_(EC_3.6.3.14)
Catonella_morbi	VBICatMor38740_0588	Putative_coproporphyrinogen_III_oxidase_of_BS_HemN-type2C_oxygen-independent_(EC_1.3.99.22)2C_in_heat_shock_gene_cluster
Catonella_morbi	VBICatMor38740_0689	COG1272:_Predicted_membrane_protein_hemolysin_III_homolog
Catonella_morbi	VBICatMor38740_0691	DNA-binding_response_regulator
Catonella_morbi	VBICatMor38740_0754	Enolase_(EC_4.2.1.11)
Catonella_morbi	VBICatMor38740_0758	NAD-dependent_glyceraldehyde-3-phosphate_dehydrogenase_(EC_1.2.1.12)
Catonella_morbi	VBICatMor38740_0984	Phosphoglucosamine_mutase_(EC_5.4.2.10)
Catonella_morbi	VBICatMor38740_0987	Undecaprenyl-phosphate_galactosephosphotransferase_(EC_2.7.8.6)
Catonella_morbi	VBICatMor38740_0989	Cell_envelope-associated_transcriptional_attenuator_LytR-CpsA-Psr2C_subfamily_F2_(as_in_PMID19099556)
Catonella_morbi	VBICatMor38740_1091	Putative_secretion_system_component_EssB_YukC
Catonella_morbi	VBICatMor38740_1122	ABC_transporter2C_ATP-binding_protein_EcsA
Catonella_morbi	VBICatMor38740_1134	Oligopeptide_transport_ATP-binding_protein_OppD_(TC_3.A.1.5.1)
Catonella_morbi	VBICatMor38740_1185	sensor_histidine_kinase
Catonella_morbi	VBICatMor38740_1186	DNA-binding_response_regulator
Catonella_morbi	VBICatMor38740_1194	Prolipoprotein_diacylglyceryl_transferase_(EC_2.4.99.-)
Catonella_morbi	VBICatMor38740_1219	ATP-dependent_Clp_protease2C_ATP-binding_subunit_ClpC_Negative_regulator_of_genetic_competence_clcC_mecB
Catonella_morbi	VBICatMor38740_1262	D-alanine--poly(phosphoribitol)_ligase_subunit_1_(EC_6.1.1.13)
Catonella_morbi	VBICatMor38740_1262	D-alanine--poly(phosphoribitol)_ligase_subunit_1_(EC_6.1.1.13)
Catonella_morbi	VBICatMor38740_1382	Lipid_A_export_ATP-binding_permease_protein_MsbA
Catonella_morbi	VBICatMor38740_1460	ABC_transporter2C_ATP-binding_protein
Catonella_morbi	VBICatMor38740_1504	Peptidyl-prolyl_cis-trans_isomerase_(EC_5.2.1.8)
Catonella_morbi	VBICatMor38740_1588	Tyrosine-protein_kinase_EpsD_(EC_2.7.10.2)
Catonella_morbi	VBICatMor38740_1676	ABC_transporter2C_ATP-binding_transmembrane_protein
Catonella_morbi	VBICatMor38740_1677	Lipid_A_export_ATP-binding_permease_protein_MsbA
Catonella_morbi	VBICatMor38740_1721	ABC_transporter_ATP-binding_protein
Catonella_morbi	VBICatMor38740_1811	Phosphate_regulon_transcriptional_regulatory_protein_PhoB_(SphR)
Centipeda_periodontii	VBICenPer171199_0610	sigma-54-dependent_transcriptional_regulator
Centipeda_periodontii	VBICenPer171199_0641	ATP_synthase_alpha_chain_(EC_3.6.3.14)
Centipeda_periodontii	VBICenPer171199_0697	Putative_coproporphyrinogen_III_oxidase_of_BS_HemN-type2C_oxygen-independent_(EC_1.3.99.22)2C_in_heat_shock_gene_cluster
Centipeda_periodontii	VBICenPer171199_0847	Magnesium_and_cobalt_efflux_protein_CorC
Centipeda_periodontii	VBICenPer171199_0885	Phosphomannomutase_(EC_5.4.2.8)
Centipeda_periodontii	VBICenPer171199_1000	Acetylornithine_aminotransferase_(EC_2.6.1.11)
Centipeda_periodontii	VBICenPer171199_1341	Histidinol-phosphate_aminotransferase_(EC_2.6.1.9)
Centipeda_periodontii	VBICenPer171199_1731	Ferrous_iron_transport_protein_B
Centipeda_periodontii	VBICenPer171199_1786	Conjugative_transfer_protein_TrbE
Centipeda_periodontii	VBICenPer171199_2078	Cell_division_trigger_factor_(EC_5.2.1.8)
Centipeda_periodontii	VBICenPer171199_2220	Signal_transduction_histidine_kinase_CheA_(EC_2.7.3.-)
Centipeda_periodontii	VBICenPer171199_2254	Flagellar_hook_protein_FlgE
Centipeda_periodontii	VBICenPer171199_2254	Flagellar_hook_protein_FlgE
Centipeda_periodontii	VBICenPer171199_2324	Translation_elongation_factor_Tu
Centipeda_periodontii	VBICenPer171199_2480	Methionine_ABC_transporter_ATP-binding_protein
Centipeda_periodontii	VBICenPer171199_2517	ADP-heptose--lipooligosaccharide_heptosyltransferase_II_(EC_2.4.1.-)
Chlamydophila_pneumoniae	VBIChlPne35719_0154	ClpB_protein
Comamonas_testosteroni	VBIComTes187647_0436	Long-chain-fatty-acid--CoA_ligase_(EC_6.2.1.3)
Comamonas_testosteroni	VBIComTes187647_1307	General_secretion_pathway_protein_E_Type_II_secretion_cytoplasmic_ATP_binding_protein_(PulE2C_ATPase)
Comamonas_testosteroni	VBIComTes187647_1816	Sigma-54_dependent_transcriptional_regulator
Comamonas_testosteroni	VBIComTes187647_2755	Lipoprotein_releasing_system_ATP-binding_protein_LolD
Comamonas_testosteroni	VBIComTes187647_4788	Nucleoside-diphosphate_sugar_epimerase_dehydratase
Comamonas_testosteroni	VBIComTes225622_2305	Flagellar_M-ring_protein_FliF
Comamonas_testosteroni	VBIComTes225622_2308	Flagellum-specific_ATP_synthase_FliI
Comamonas_testosteroni	VBIComTes225622_3082	Butyryl-CoA_dehydrogenase_(EC_1.3.99.2)
Corynebacterium_matruchotii	VBICorMat102808_0007	Acetylornithine_aminotransferase_(EC_2.6.1.11)
Corynebacterium_matruchotii	VBICorMat102808_0150	FIG00549429:_hypothetical_protein
Corynebacterium_matruchotii	VBICorMat102808_0151	Putative_ABC_transport_system_exported_protein
Corynebacterium_matruchotii	VBICorMat102808_0166	FIG00550139:_hypothetical_protein
Corynebacterium_matruchotii	VBICorMat102808_0179	putative_esterase
Corynebacterium_matruchotii	VBICorMat102808_0180	putative_esterase
Corynebacterium_matruchotii	VBICorMat102808_0231	Pantoate--beta-alanine_ligase_(EC_6.3.2.1)
Corynebacterium_matruchotii	VBICorMat102808_0486	Superoxide_dismutase_[Mn]_(EC_1.15.1.1)
Corynebacterium_matruchotii	VBICorMat102808_0562	Glutamyl-tRNA_reductase_(EC_1.2.1.70)
Corynebacterium_matruchotii	VBICorMat102808_0567	Pyrroline-5-carboxylate_reductase_(EC_1.5.1.2)
Corynebacterium_matruchotii	VBICorMat102808_0666	O-antigen_export_system2C_ATP-binding_protein
Corynebacterium_matruchotii	VBICorMat102808_0672	Manganese_ABC_transporter2C_ATP-binding_protein_SitB
Corynebacterium_matruchotii	VBICorMat102808_0721	Serine_threonine_protein_kinase_PrkC2C_regulator_of_stationary_phase
Corynebacterium_matruchotii	VBICorMat102808_1090	Serine_protease_precursor_MucD_AlgY_associated_with_sigma_factor_RpoE
Corynebacterium_matruchotii	VBICorMat102808_1190	Protein_export_cytoplasm_protein_SecA_ATPase_RNA_helicase_(TC_3.A.5.1.1)
Corynebacterium_matruchotii	VBICorMat102808_1518	FIG00547760:_hypothetical_protein
Corynebacterium_matruchotii	VBICorMat102808_1597	Prolipoprotein_diacylglyceryl_transferase_(EC_2.4.99.-)
Corynebacterium_matruchotii	VBICorMat102808_1604	Imidazole_glycerol_phosphate_synthase_amidotransferase_subunit_(EC_2.4.2.-)
Corynebacterium_matruchotii	VBICorMat102808_1625	ABC_transporter2C_ATP-binding_protein
Corynebacterium_matruchotii	VBICorMat102808_1779	Daunorubicin_resistance_ATP-binding_protein_drrA
Corynebacterium_matruchotii	VBICorMat102808_1781	Magnesium_and_cobalt_efflux_protein_CorC
Corynebacterium_matruchotii	VBICorMat102808_1843	putative_RNA_polymerase_sigma_factor
Corynebacterium_matruchotii	VBICorMat102808_1925	Undecaprenyl-phosphate_N-acetylglucosaminyl_1-phosphate_transferase_(EC_2.7.8.-)
Corynebacterium_matruchotii	VBICorMat102808_1991	Cell_division_transporter2C_ATP-binding_protein_FtsE_(TC_3.A.5.1.1)
Corynebacterium_matruchotii	VBICorMat102808_2050	Putative_two_component_system_sensor_kinase
Corynebacterium_matruchotii	VBICorMat102808_2051	DNA-binding_response_regulator_mtrA
Corynebacterium_matruchotii	VBICorMat102808_2063	Mannose-1-phosphate_guanylyltransferase_(EC_2.7.7.13_)
Corynebacterium_matruchotii	VBICorMat102808_2149	Methionine_ABC_transporter_ATP-binding_protein
Corynebacterium_matruchotii	VBICorMat102808_2200	hypothetical_protein
Corynebacterium_matruchotii	VBICorMat102808_2261	Fe-bacillibactin_uptake_system_FeuA2C_Fe-bacillibactin_binding
Corynebacterium_matruchotii	VBICorMat102808_2274	Isochorismatase_(EC_3.3.2.1)_of_siderophore_biosynthesis
Corynebacterium_matruchotii	VBICorMat102808_2275	Isochorismate_synthase_(EC_5.4.4.2)
Corynebacterium_matruchotii	VBICorMat102808_2276	22C3-dihydroxybenzoate-AMP_ligase_(EC_2.7.7.58)_[bacillibactin]_siderophore
Corynebacterium_matruchotii	VBICorMat102808_2295	Oligopeptide_transport_ATP-binding_protein_OppF_(TC_3.A.1.5.1)
Corynebacterium_matruchotii	VBICorMat102808_2324	two_component_system_response_regulator
Corynebacterium_matruchotii	VBICorMat102808_2328	SN-glycerol-3-phosphate_transport_ATP-binding_protein_UgpC_(TC_3.A.1.1.3)
Corynebacterium_matruchotii	VBICorMat102808_2366	two-component_system2C_response_regulator
Corynebacterium_matruchotii	VBICorMat102808_2367	sensor_histidine_kinase
Corynebacterium_matruchotii	VBICorMat102808_2376	Phosphoribosylaminoimidazole-succinocarboxamide_synthase_(EC_6.3.2.6)
Corynebacterium_matruchotii	VBICorMat102808_2430	Putative_two-component_system_response_regulator
Corynebacterium_matruchotii	VBICorMat102808_2538	putative_ABC_transporter
Corynebacterium_matruchotii	VBICorMat102808_2539	Transport_ATP-binding_protein_CydD
Corynebacterium_matruchotii	VBICorMat118582_0086	Anthranilate_synthase2C_aminase_component_(EC_4.1.3.27)
Corynebacterium_matruchotii	VBICorMat118582_0145	FIG00548523:_hypothetical_protein
Corynebacterium_matruchotii	VBICorMat118582_0253	FIG00545214:_hypothetical_protein
Corynebacterium_matruchotii	VBICorMat118582_0325	UDP-glucose_4-epimerase_(EC_5.1.3.2)
Corynebacterium_matruchotii	VBICorMat118582_0331	Glucose-1-phosphate_thymidylyltransferase_(EC_2.7.7.24)
Corynebacterium_matruchotii	VBICorMat118582_0332	dTDP-4-dehydrorhamnose_32C5-epimerase_(EC_5.1.3.13)_dTDP-4-dehydrorhamnose_reductase_(EC_1.1.1.133)
Corynebacterium_matruchotii	VBICorMat118582_0363	Glutamyl-tRNA_reductase_(EC_1.2.1.70)
Corynebacterium_matruchotii	VBICorMat118582_0364	Porphobilinogen_deaminase_(EC_2.5.1.61)
Corynebacterium_matruchotii	VBICorMat118582_0416	UDP-glucose_4-epimerase_(EC_5.1.3.2)
Corynebacterium_matruchotii	VBICorMat118582_0435	two_component_system_response_regulator
Corynebacterium_matruchotii	VBICorMat118582_0500	Iron(III)_dicitrate_transport_system_permease_protein_FecD_(TC_3.A.1.14.1)
Corynebacterium_matruchotii	VBICorMat118582_0502	ABC_transporter
Corynebacterium_matruchotii	VBICorMat118582_0560	hypothetical_protein
Corynebacterium_matruchotii	VBICorMat118582_0715	Protein_export_cytoplasm_protein_SecA_ATPase_RNA_helicase_(TC_3.A.5.1.1)
Corynebacterium_matruchotii	VBICorMat118582_0907	Probable_serine_threonine-protein_kinase_pknL_(EC_2.7.11.1)
Corynebacterium_matruchotii	VBICorMat118582_1154	Iron-dependent_repressor_IdeR_DtxR
Corynebacterium_matruchotii	VBICorMat118582_1155	RNA_polymerase_sigma_factor_SigB
Corynebacterium_matruchotii	VBICorMat118582_1170	RNA_polymerase_sigma_factor_RpoD
Corynebacterium_matruchotii	VBICorMat118582_1456	ABC_transporter_related
Corynebacterium_matruchotii	VBICorMat118582_1497	Daunorubicin_resistance_ATP-binding_protein_drrA
Corynebacterium_matruchotii	VBICorMat118582_1581	Oligopeptide_transport_ATP-binding_protein_OppF_(TC_3.A.1.5.1)
Corynebacterium_matruchotii	VBICorMat118582_1622	Undecaprenyl_pyrophosphate_synthetase_(EC_2.5.1.31)
Corynebacterium_matruchotii	VBICorMat118582_1720	Superoxide_dismutase_[Mn]_(EC_1.15.1.1)
Corynebacterium_matruchotii	VBICorMat118582_1753	FIG00550139:_hypothetical_protein
Corynebacterium_matruchotii	VBICorMat118582_1796	ABC_transporter2C_ATP-binding_protein
Corynebacterium_matruchotii	VBICorMat118582_1867	ClpB_protein
Corynebacterium_matruchotii	VBICorMat118582_1935	Polyphosphate_kinase_2_(EC_2.7.4.1)
Corynebacterium_matruchotii	VBICorMat118582_1956	ATP-dependent_Clp_protease2C_ATP-binding_subunit_ClpC_Negative_regulator_of_genetic_competence_clcC_mecB
Corynebacterium_matruchotii	VBICorMat118582_1997	sensor_histidine_kinase
Corynebacterium_matruchotii	VBICorMat118582_2159	putative_esterase
Corynebacterium_matruchotii	VBICorMat118582_2170	Ornithine_carbamoyltransferase_(EC_2.1.3.3)
Corynebacterium_matruchotii	VBICorMat118582_2261	ABC_transporter2C_ATP-binding_protein
Corynebacterium_matruchotii	VBICorMat118582_2272	Putative_iron_ABC_transport_system2C_ATP-binding_protein
Corynebacterium_matruchotii	VBICorMat118582_2334	Undecaprenyl-phosphate_N-acetylglucosaminyl_1-phosphate_transferase_(EC_2.7.8.-)
Corynebacterium_matruchotii	VBICorMat118582_2351	Respiratory_nitrate_reductase_alpha_chain_(EC_1.7.99.4)
Corynebacterium_matruchotii	VBICorMat118582_2358	Nitrate_nitrite_transporter
Corynebacterium_matruchotii	VBICorMat118582_2365	Diaminopimelate_decarboxylase_(EC_4.1.1.20)
Corynebacterium_matruchotii	VBICorMat118582_2412	putative_RNA_polymerase_sigma_factor
Corynebacterium_matruchotii	VBICorMat118582_2489	Undecaprenyl_pyrophosphate_synthetase_(EC_2.5.1.31)
Corynebacterium_matruchotii	VBICorMat118582_2564	Serine_protease_precursor_MucD_AlgY_associated_with_sigma_factor_RpoE
Corynebacterium_matruchotii	VBICorMat118582_2578	ABC_transporter2C_ATP-binding_protein
Corynebacterium_urealyticum	VBICorUre58120_0307	Translation_elongation_factor_Tu
Corynebacterium_urealyticum	VBICorUre58120_0488	Protein_export_cytoplasm_protein_SecA_ATPase_RNA_helicase_(TC_3.A.5.1.1)
Corynebacterium_urealyticum	VBICorUre58120_1379	Cell_division_trigger_factor_(EC_5.2.1.8)
Corynebacterium_urealyticum	VBICorUre58120_1675	Pantoate--beta-alanine_ligase_(EC_6.3.2.1)
Cronobacter_sakazakii	VBICroSak107175_1186	Signal_transduction_histidine_kinase_CheA_(EC_2.7.3.-)
Cronobacter_sakazakii	VBICroSak107175_3273	Uroporphyrinogen_III_decarboxylase_(EC_4.1.1.37)
Cronobacter_sakazakii	VBICroSak107175_4020	VgrG_protein
Cronobacter_sakazakii	VBICroSak196695_1292	Phosphatidate_cytidylyltransferase_(EC_2.7.7.41)
Cronobacter_sakazakii	VBICroSak196695_2673	ABC_transporter_multidrug_efflux_pump2C_fused_ATP-binding_domains
Delftia_acidovorans	VBIDelAci41351_0227	Two-component_hybrid_sensor_and_regulator
Delftia_acidovorans	VBIDelAci41351_0311	VgrG_protein
Delftia_acidovorans	VBIDelAci41351_0432	ATP_synthase_alpha_chain_(EC_3.6.3.14)
Delftia_acidovorans	VBIDelAci41351_1106	Anaerobic_nitric_oxide_reductase_transcription_regulator_NorR
Delftia_acidovorans	VBIDelAci41351_1354	Response_regulator_receiver:Transcriptional_regulatory_protein2C_C-_terminal
Delftia_acidovorans	VBIDelAci41351_1545	hypothetical_protein
Delftia_acidovorans	VBIDelAci41351_1890	Probable_sensor_histidine_kinase_protein_(EC_2.7.3.-)
Delftia_acidovorans	VBIDelAci41351_1898	TonB-dependent_siderophore_receptor
Delftia_acidovorans	VBIDelAci41351_3126	Sensor_protein
Delftia_acidovorans	VBIDelAci41351_6004	Outer_membrane_usher_protein
Dialister_invisus	VBIDiaInv115189_0379	Outer_membrane_protein_protective_antigen_OMA87
Dialister_invisus	VBIDiaInv115189_0701	3-oxoacyl-[acyl-carrier-protein]_synthase2C_KASII_(EC_2.3.1.41)
Dialister_invisus	VBIDiaInv115189_0822	type_II_and_III_secretion_system_protein
Dialister_invisus	VBIDiaInv115189_1055	agaD
Dialister_invisus	VBIDiaInv115189_1236	ATP_synthase_beta_chain_(EC_3.6.3.14)
Dialister_invisus	VBIDiaInv115189_1290	hypothetical_protein
Dialister_invisus	VBIDiaInv115189_1596	PTP-like_phytase
Dialister_invisus	VBIDiaInv115189_1684	Translation_elongation_factor_Tu
Dialister_micraerophilus	VBIDiaMic173032_0537	ATP_synthase_alpha_chain_(EC_3.6.3.14)
Dialister_micraerophilus	VBIDiaMic173032_0719	3-oxoacyl-[acyl-carrier_protein]_reductase_(EC_1.1.1.100)
Dialister_micraerophilus	VBIDiaMic173032_1146	NAD-dependent_glyceraldehyde-3-phosphate_dehydrogenase_(EC_1.2.1.12)
Dolosigranulum_pigrum	VBIDolPig169739_1042	RNA_polymerase_sigma_factor_RpoD
Dolosigranulum_pigrum	VBIDolPig169739_1294	Oligopeptide_transport_ATP-binding_protein_OppF_(TC_3.A.1.5.1)
Eggerthella_lenta	VBIEggLen106823_0424	Methionine_ABC_transporter_ATP-binding_protein
Eggerthella_lenta	VBIEggLen106823_1070	ATP_synthase_alpha_chain_(EC_3.6.3.14)
Eggerthella_lenta	VBIEggLen106823_1355	RNA_polymerase_sigma_factor_RpoD
Eggerthella_lenta	VBIEggLen106823_2115	Glucose-1-phosphate_thymidylyltransferase_(EC_2.7.7.24)
Eggerthella_lenta	VBIEggLen106823_2397	Ferrous_iron_transport_protein_B
Eggerthella_lenta	VBIEggLen106823_3156	ClpB_protein
Eikenella_corrodens	VBIEikCor39471_0320	dTDP-4-dehydrorhamnose_32C5-epimerase_(EC_5.1.3.13)
Eikenella_corrodens	VBIEikCor39471_0322	1-acyl-sn-glycerol-3-phosphate_acyltransferase_(EC_2.3.1.51)
Eikenella_corrodens	VBIEikCor39471_0450	Type_IV_pilus_biogenesis_protein_PilQ
Eikenella_corrodens	VBIEikCor39471_0453	Type_IV_pilus_biogenesis_protein_PilN
Eikenella_corrodens	VBIEikCor39471_0454	Type_IV_pilus_biogenesis_protein_PilM
Eikenella_corrodens	VBIEikCor39471_0487	Long-chain-fatty-acid--CoA_ligase_(EC_6.2.1.3)
Eikenella_corrodens	VBIEikCor39471_0512	Phosphoheptose_isomerase_(EC_5.3.1.-)
Eikenella_corrodens	VBIEikCor39471_0569	Outer_membrane_protein_A_precursor
Eikenella_corrodens	VBIEikCor39471_0720	Glycosyltransferase_(EC_2.4.1.-)
Eikenella_corrodens	VBIEikCor39471_0735	Bacillosamine_Legionaminic_acid_biosynthesis_aminotransferase_PglE3B_4-keto-6-deoxy-N-Acetyl-D-hexosaminyl-(Lipid_carrier)_aminotransferase
Eikenella_corrodens	VBIEikCor39471_0765	Lipid_A_export_ATP-binding_permease_protein_MsbA_(EC_3.6.3.25)
Eikenella_corrodens	VBIEikCor39471_0788	ClpB_protein
Eikenella_corrodens	VBIEikCor39471_0908	Phosphoribosylaminoimidazole-succinocarboxamide_synthase_(EC_6.3.2.6)
Eikenella_corrodens	VBIEikCor39471_0954	Twitching_motility_protein_PilT
Eikenella_corrodens	VBIEikCor39471_1000	hypothetical_protein
Eikenella_corrodens	VBIEikCor39471_1000	hypothetical_protein
Eikenella_corrodens	VBIEikCor39471_1000	hypothetical_protein
Eikenella_corrodens	VBIEikCor39471_1000	hypothetical_protein
Eikenella_corrodens	VBIEikCor39471_1000	hypothetical_protein
Eikenella_corrodens	VBIEikCor39471_1024	NADH-ubiquinone_oxidoreductase_chain_G_(EC_1.6.5.3)
Eikenella_corrodens	VBIEikCor39471_1053	Phosphoglucosamine_mutase_(EC_5.4.2.10)
Eikenella_corrodens	VBIEikCor39471_1201	porin2C_major_outer_membrane_protein_P.I
Eikenella_corrodens	VBIEikCor39471_1230	Putrescine_transport_ATP-binding_protein_PotG_(TC_3.A.1.11.2)
Eikenella_corrodens	VBIEikCor39471_1248	Type_IV_fimbrial_assembly2C_ATPase_PilB
Eikenella_corrodens	VBIEikCor39471_1249	Type_IV_fimbrial_assembly_protein_PilC
Eikenella_corrodens	VBIEikCor39471_1274	ATP_synthase_beta_chain_(EC_3.6.3.14)
Eikenella_corrodens	VBIEikCor39471_1276	ATP_synthase_alpha_chain_(EC_3.6.3.14)
Eikenella_corrodens	VBIEikCor39471_1343	Twitching_motility_protein_PilT
Eikenella_corrodens	VBIEikCor39471_1411	Two-component_system_response_regulator_QseB
Eikenella_corrodens	VBIEikCor39471_1495	UDP-glucose_4-epimerase_(EC_5.1.3.2)
Eikenella_corrodens	VBIEikCor39471_1519	Zinc_ABC_transporter2C_ATP-binding_protein_ZnuC
Eikenella_corrodens	VBIEikCor39471_1536	Anthranilate_synthase2C_aminase_component_(EC_4.1.3.27)
Eikenella_corrodens	VBIEikCor39471_1538	RNA_polymerase_sigma_factor_RpoD
Eikenella_corrodens	VBIEikCor39471_1571	Nitrate_nitrite_transporter
Eikenella_corrodens	VBIEikCor39471_1719	Magnesium_and_cobalt_efflux_protein_CorC
Eikenella_corrodens	VBIEikCor39471_1734	Lipopolysaccharide_heptosyltransferase_I_(EC_2.4.1.-)
Eikenella_corrodens	VBIEikCor39471_1763	Pyridoxamine_5-phosphate_oxidase_(EC_1.4.3.5)
Eikenella_corrodens	VBIEikCor39471_1848	3-oxoacyl-[ACP]_synthase_(EC_2.3.1.41)_FabV_like
Eikenella_corrodens	VBIEikCor39471_1853	amino_acid_ABC_transporter2C_ATP-binding_protein
Eikenella_corrodens	VBIEikCor39471_1937	TETRATRICOPEPTIDE_REPEAT_FAMILY_PROTEIN
Eikenella_corrodens	VBIEikCor39471_1937	TETRATRICOPEPTIDE_REPEAT_FAMILY_PROTEIN
Eikenella_corrodens	VBIEikCor39471_1937	TETRATRICOPEPTIDE_REPEAT_FAMILY_PROTEIN
Eikenella_corrodens	VBIEikCor39471_1937	TETRATRICOPEPTIDE_REPEAT_FAMILY_PROTEIN
Eikenella_corrodens	VBIEikCor39471_2032	Type_IV_fimbrial_biogenesis_protein_PilY1
Eikenella_corrodens	VBIEikCor39471_2102	Copper-sensing_two-component_system_response_regulator_CpxR
Eikenella_corrodens	VBIEikCor39471_2233	3-oxoacyl-[acyl-carrier-protein]_synthase2C_KASII_(EC_2.3.1.41)
Eikenella_corrodens	VBIEikCor39471_2273	Glucose-1-phosphate_thymidylyltransferase_(EC_2.7.7.24)
Eikenella_corrodens	VBIEikCor39471_2287	Translation_elongation_factor_Tu
Enterobacter_cancerogenus	VBIEntCan670_0329	Methionine_ABC_transporter_ATP-binding_protein
Enterobacter_cancerogenus	VBIEntCan670_0346	Lipid-A-disaccharide_synthase_(EC_2.4.1.182)
Enterobacter_cancerogenus	VBIEntCan670_0698	Arginine_ABC_transporter2C_ATP-binding_protein_ArtP
Enterobacter_cancerogenus	VBIEntCan670_1608	Oligopeptide_ABC_transporter2C_periplasmic_oligopeptide-binding_protein_OppA_(TC_3.A.1.5.1)
Enterobacter_cancerogenus	VBIEntCan670_4161	Homolog_of_E._coli_HemX_protein
Enterobacter_hormaechei	VBIEntHor171080_0217	ATP_synthase_alpha_chain_(EC_3.6.3.14)
Enterobacter_hormaechei	VBIEntHor171080_0876	Lipid_A_export_ATP-binding_permease_protein_MsbA_(EC_3.6.3.25)
Enterobacter_hormaechei	VBIEntHor171080_2139	Dipeptide_transport_ATP-binding_protein_DppF_(TC_3.A.1.5.2)
Enterobacter_hormaechei	VBIEntHor171080_4011	FKBP-type_peptidyl-prolyl_cis-trans_isomerase_FkpA_precursor_(EC_5.2.1.8)
Enterococcus_casseliflavus	VBIEntCas2262_0763	Iron_compound_ABC_uptake_transporter_permease_protein
Enterococcus_casseliflavus	VBIEntCas26554_0763	Two-component_sensor_kinase_SA14-24
Enterococcus_casseliflavus	VBIEntCas26554_2083	FIG00632460:_hypothetical_protein
Enterococcus_faecalis	VBIEntFae2828_0496	3-oxoacyl-[acyl-carrier-protein]_synthase2C_KASII_(EC_2.3.1.41)
Enterococcus_faecalis	VBIEntFae66666_0851	ABC_transporter_ATP-binding_protein
Enterococcus_faecalis	VBIEntFae91541_0383	FIG00628735:_hypothetical_protein
Enterococcus_faecalis	VBIEntFae91541_1061	Vancomycin_response_regulator_VanR
Enterococcus_faecalis	VBIEntFae91541_1792	ABC_transporter_ATP-binding_protein
Enterococcus_faecalis	VBIEntFae91541_1978	FIG00631180:_hypothetical_protein
Enterococcus_italicus	VBIEntIta172006_0658	ABC_transporter2C_ATP-binding_protein
Enterococcus_italicus	VBIEntIta172006_1004	Sortase_A2C_LPXTG_specific
Enterococcus_italicus	VBIEntIta172006_1854	Cyclopropane-fatty-acyl-phospholipid_synthase_(EC_2.1.1.79)
Enterococcus_italicus	VBIEntIta172006_2115	exopolysaccharide_biosynthesis_protein2C_glycosyltransferase
Enterococcus_italicus	VBIEntIta172006_2116	UDP-galactopyranose_mutase_(EC_5.4.99.9)
Enterococcus_saccharolyticus	VBIEntSac158325_0708	Lipid_A_export_ATP-binding_permease_protein_MsbA
Enterococcus_saccharolyticus	VBIEntSac158325_1026	Cell_envelope-associated_transcriptional_attenuator_LytR-CpsA-Psr2C_subfamily_F2_(as_in_PMID19099556)
Enterococcus_saccharolyticus	VBIEntSac158325_1037	Capsular_polysaccharide_synthesis_enzyme_Cap5F
Enterococcus_saccharolyticus	VBIEntSac158325_1227	Phosphoglucomutase_(EC_5.4.2.2)
Enterococcus_saccharolyticus	VBIEntSac158325_2428	putative_ABC_transporter2C_membrane_protein_subunit_and_ATP-binding_protein
Enterococcus_saccharolyticus	VBIEntSac158325_2991	(3R)-hydroxymyristoyl-[acyl_carrier_protein]_dehydratase_(EC_4.2.1.-)
Eubacterium_infirmum	VBIEubInf174467_0004	Sortase_A2C_LPXTG_specific
Eubacterium_infirmum	VBIEubInf174467_0020	Translation_elongation_factor_Tu
Eubacterium_infirmum	VBIEubInf174467_0518	Phosphoribosylaminoimidazole-succinocarboxamide_synthase_(EC_6.3.2.6)
Eubacterium_infirmum	VBIEubInf174467_0619	Phosphate_regulon_transcriptional_regulatory_protein_PhoB_(SphR)
Eubacterium_infirmum	VBIEubInf174467_1320	V-type_ATP_synthase_subunit_B_(EC_3.6.3.14)
Eubacterium_infirmum	VBIEubInf174467_1742	Translation_elongation_factor_Tu
Eubacterium_limosum	VBIEubLim172772_0020	Vitamin_B12_ABC_transporter2C_permease_component_BtuC
Eubacterium_limosum	VBIEubLim172772_0560	hypothetical_protein
Eubacterium_limosum	VBIEubLim172772_1292	4-keto-6-deoxy-N-Acetyl-D-hexosaminyl-(Lipid_carrier)_aminotransferase
Eubacterium_limosum	VBIEubLim172772_1382	ClpB_protein
Eubacterium_limosum	VBIEubLim172772_2368	UDP-N-acetylglucosamine_2-epimerase_(EC_5.1.3.14)
Eubacterium_limosum	VBIEubLim172772_2369	UDP-glucose_dehydrogenase_(EC_1.1.1.22)
Eubacterium_limosum	VBIEubLim172772_2604	Transport_ATP-binding_protein_CydD
Eubacterium_limosum	VBIEubLim172772_2651	3-oxoacyl-[acyl-carrier_protein]_reductase_(EC_1.1.1.100)
Eubacterium_limosum	VBIEubLim172772_3204	Lipid_A_export_ATP-binding_permease_protein_MsbA
Eubacterium_limosum	VBIEubLim172772_3426	Arginine_utilization_regulatory_protein_RocR
Eubacterium_limosum	VBIEubLim172772_3670	Lipid_A_export_ATP-binding_permease_protein_MsbA
Eubacterium_limosum	VBIEubLim172772_3749	Translation_elongation_factor_Tu
Eubacterium_limosum	VBIEubLim172772_4206	putative_sigma54_specific_transcriptional_regulator
Eubacterium_saphenum	VBIEubSap96619_0432	Translation_elongation_factor_Tu
Eubacterium_saphenum	VBIEubSap96619_0560	Histidinol-phosphate_aminotransferase_(EC_2.6.1.9)
Eubacterium_yurii	VBIEubYur165861_0281	Translation_elongation_factor_Tu
Eubacterium_yurii	VBIEubYur165861_0456	ABC_transporter2C_ATP-binding_permease_protein
Eubacterium_yurii	VBIEubYur165861_0964	dTDP-4-dehydrorhamnose_32C5-epimerase_(EC_5.1.3.13)
Eubacterium_yurii	VBIEubYur165861_0966	dTDP-glucose_42C6-dehydratase_(EC_4.2.1.46)
Eubacterium_yurii	VBIEubYur165861_1403	ABC_transporter_ATP-binding_protein
Eubacterium_yurii	VBIEubYur165861_1962	Oligopeptide_transport_ATP-binding_protein_OppF_(TC_3.A.1.5.1)
Filifactor_alocis	VBIFilAlo43218_0955	Putative_coproporphyrinogen_III_oxidase_of_BS_HemN-type2C_oxygen-independent_(EC_1.3.99.22)2C_in_heat_shock_gene_cluster
Filifactor_alocis	VBIFilAlo43218_1801	Phosphate_regulon_sensor_protein_PhoR_(SphS)_(EC_2.7.13.3)
Finegoldia_magna	VBIFinMag136925_0701	FIG00648173:_hypothetical_protein
Finegoldia_magna	VBIFinMag136925_0710	Dipeptide-binding_ABC_transporter2C_periplasmic_substrate-binding_component_(TC_3.A.1.5.2)
Finegoldia_magna	VBIFinMag136925_0748	V-type_ATP_synthase_subunit_A_(EC_3.6.3.14)
Finegoldia_magna	VBIFinMag136925_1265	ABC_transporter2C_ATP-binding_permease_protein
Finegoldia_magna	VBIFinMag136925_1567	Putrescine_transport_ATP-binding_protein_PotA_(TC_3.A.1.11.1)
Finegoldia_magna	VBIFinMag136925_1574	Oligopeptide_ABC_transporter2C_periplasmic_oligopeptide-binding_protein_OppA_(TC_3.A.1.5.1)
Finegoldia_magna	VBIFinMag136925_1613	Ferrous_iron_transport_protein_B
Finegoldia_magna	VBIFinMag136925_1661	V-type_ATP_synthase_subunit_A_(EC_3.6.3.14)
Finegoldia_magna	VBIFinMag167610_0386	ABC_transporter_ATP_binding_protein
Finegoldia_magna	VBIFinMag167610_1067	V-type_ATP_synthase_subunit_A_(EC_3.6.3.14)
Finegoldia_magna	VBIFinMag167610_1121	FIG00648752:_hypothetical_protein
Finegoldia_magna	VBIFinMag167610_1370	Translation_elongation_factor_Tu
Finegoldia_magna	VBIFinMag167610_1723	Hemolysins_and_related_proteins_containing_CBS_domains
Finegoldia_magna	VBIFinMag33027_0053	hypothetical_protein
Finegoldia_magna	VBIFinMag33027_0275	Translation_elongation_factor_Tu
Finegoldia_magna	VBIFinMag33027_0278	FIG00648487:_hypothetical_protein
Finegoldia_magna	VBIFinMag33027_0323	UDP-N-acetylglucosamine_2-epimerase_(EC_5.1.3.14)
Finegoldia_magna	VBIFinMag33027_0401	multidrug_resistance_ABC_transporter2C_ATP-binding_protein_and_permease
Finegoldia_magna	VBIFinMag33027_0455	Type_IV_fimbrial_assembly_protein_PilC
Finegoldia_magna	VBIFinMag33027_0706	UDP-N-acetylglucosamine_2-epimerase_(EC_5.1.3.14)
Fusobacterium_gonidiaformans	VBIFusGon64844_0010	Hemolysins_and_related_proteins_containing_CBS_domains
Fusobacterium_gonidiaformans	VBIFusGon64844_0107	Glutamyl-tRNA_reductase_(EC_1.2.1.70)
Fusobacterium_gonidiaformans	VBIFusGon64844_0247	Cell_division_trigger_factor_(EC_5.2.1.8)
Fusobacterium_gonidiaformans	VBIFusGon64844_0793	Protein_export_cytoplasm_protein_SecA_ATPase_RNA_helicase_(TC_3.A.5.1.1)
Fusobacterium_necrophorum	VBIFusNec223292_0498	ATP_synthase_beta_chain_(EC_3.6.3.14)
Fusobacterium_necrophorum	VBIFusNec223292_1345	Glucose-1-phosphate_thymidylyltransferase_(EC_2.7.7.24)
Fusobacterium_necrophorum	VBIFusNec223292_1394	Glutamate_transport_ATP-binding_protein
Fusobacterium_necrophorum	VBIFusNec223292_1474	ABC_transporter_ATP-binding_protein
Fusobacterium_necrophorum	VBIFusNec223292_1536	Conjugative_transfer_protein_TrbE
Fusobacterium_nucleatum	VBIFusNuc113593_0014	probable_ABC_transporter
Fusobacterium_nucleatum	VBIFusNuc113593_0084	Dipeptide-binding_ABC_transporter2C_periplasmic_substrate-binding_component_(TC_3.A.1.5.2)
Fusobacterium_nucleatum	VBIFusNuc113593_1720	Translation_elongation_factor_Tu
Fusobacterium_nucleatum	VBIFusNuc113593_1725	Lactaldehyde_reductase_(EC_1.1.1.77)
Fusobacterium_nucleatum	VBIFusNuc113593_1839	ABC-type_hemin_transport_system2C_ATPase_component
Fusobacterium_nucleatum	VBIFusNuc122357_0058	Translation_elongation_factor_Tu
Fusobacterium_nucleatum	VBIFusNuc122357_0252	Enolase_(EC_4.2.1.11)
Fusobacterium_nucleatum	VBIFusNuc122357_0485	Cell_division_trigger_factor_(EC_5.2.1.8)
Fusobacterium_nucleatum	VBIFusNuc122357_0886	Vitamin_B12_ABC_transporter2C_permease_component_BtuC
Fusobacterium_nucleatum	VBIFusNuc122357_0972	Dipeptide-binding_ABC_transporter2C_periplasmic_substrate-binding_component_(TC_3.A.1.5.2)
Fusobacterium_nucleatum	VBIFusNuc122357_1163	Lipid_A_export_ATP-binding_permease_protein_MsbA
Fusobacterium_nucleatum	VBIFusNuc122357_1247	Fibronectin_fibrinogen-binding_protein
Fusobacterium_nucleatum	VBIFusNuc129935_0120	Iron(III)_dicitrate_transport_ATP-binding_protein_FecE_(TC_3.A.1.14.1)
Fusobacterium_nucleatum	VBIFusNuc129935_0121	Vitamin_B12_ABC_transporter2C_permease_component_BtuC
Fusobacterium_nucleatum	VBIFusNuc129935_0686	Dipeptide-binding_ABC_transporter2C_periplasmic_substrate-binding_component_(TC_3.A.1.5.2)
Fusobacterium_nucleatum	VBIFusNuc129935_1411	Translation_elongation_factor_Tu
Fusobacterium_nucleatum	VBIFusNuc129935_2055	Beta_12C4_glucosyltransferase
Fusobacterium_nucleatum	VBIFusNuc158391_0430	Dipeptide-binding_ABC_transporter2C_periplasmic_substrate-binding_component_(TC_3.A.1.5.2)
Fusobacterium_nucleatum	VBIFusNuc158391_1028	V-type_ATP_synthase_subunit_A_(EC_3.6.3.14)
Fusobacterium_nucleatum	VBIFusNuc158391_1602	Export_ABC_transporter
Fusobacterium_nucleatum	VBIFusNuc158391_1906	UDP-glucose_4-epimerase_(EC_5.1.3.2)
Fusobacterium_nucleatum	VBIFusNuc158391_1998	Branched-chain_amino_acid_transport_ATP-binding_protein_LivF_(TC_3.A.1.4.1)
Fusobacterium_nucleatum	VBIFusNuc158391_2095	Oligopeptide_transport_ATP-binding_protein_OppD_(TC_3.A.1.5.1)
Fusobacterium_nucleatum	VBIFusNuc158391_2109	Translation_elongation_factor_Tu
Fusobacterium_nucleatum	VBIFusNuc247698_0347	Dipeptide_transport_ATP-binding_protein_DppD_(TC_3.A.1.5.2)
Fusobacterium_nucleatum	VBIFusNuc247698_0567	NAD-dependent_glyceraldehyde-3-phosphate_dehydrogenase_(EC_1.2.1.12)
Fusobacterium_nucleatum	VBIFusNuc247698_0686	Translation_elongation_factor_Tu
Fusobacterium_nucleatum	VBIFusNuc247698_0760	Glutamate_transport_ATP-binding_protein
Fusobacterium_nucleatum	VBIFusNuc247698_1146	Lipid_A_export_ATP-binding_permease_protein_MsbA
Fusobacterium_nucleatum	VBIFusNuc247698_1448	Alcohol_dehydrogenase_(EC_1.1.1.1)
Fusobacterium_nucleatum	VBIFusNuc247698_1651	3-oxoacyl-[acyl-carrier_protein]_reductase_(EC_1.1.1.100)
Fusobacterium_nucleatum	VBIFusNuc72376_0272	Translation_elongation_factor_Tu
Fusobacterium_nucleatum	VBIFusNuc72376_0561	NAD-dependent_glyceraldehyde-3-phosphate_dehydrogenase_(EC_1.2.1.12)
Fusobacterium_nucleatum	VBIFusNuc72376_1399	V-type_ATP_synthase_subunit_A_(EC_3.6.3.14)
Fusobacterium_nucleatum	VBIFusNuc72376_2080	Probable_cation-transporting_ATPase
Fusobacterium_periodonticum	VBIFusPer130431_0073	NAD-dependent_glyceraldehyde-3-phosphate_dehydrogenase_(EC_1.2.1.12)
Fusobacterium_periodonticum	VBIFusPer130431_0619	ATP_synthase_beta_chain_(EC_3.6.3.14)
Fusobacterium_periodonticum	VBIFusPer130431_0621	ATP_synthase_alpha_chain_(EC_3.6.3.14)
Fusobacterium_periodonticum	VBIFusPer130431_0883	Methionyl-tRNA_formyltransferase_(EC_2.1.2.9)
Fusobacterium_periodonticum	VBIFusPer130431_0968	Dipeptide_transport_ATP-binding_protein_DppF_(TC_3.A.1.5.2)
Fusobacterium_periodonticum	VBIFusPer130431_0969	Oligopeptide_transport_ATP-binding_protein_OppD_(TC_3.A.1.5.1)
Fusobacterium_periodonticum	VBIFusPer130431_0972	Dipeptide-binding_ABC_transporter2C_periplasmic_substrate-binding_component_(TC_3.A.1.5.2)
Fusobacterium_periodonticum	VBIFusPer130431_0997	Enolase_(EC_4.2.1.11)
Fusobacterium_periodonticum	VBIFusPer130431_1063	Serine_acetyltransferase_(EC_2.3.1.30)
Fusobacterium_periodonticum	VBIFusPer130431_1344	Acyl-[acyl-carrier-protein]--UDP-N-_acetylglucosamine_O-acyltransferase_(EC_2.3.1.129)
Fusobacterium_periodonticum	VBIFusPer130431_1517	UDP-glucose_4-epimerase_(EC_5.1.3.2)
Fusobacterium_periodonticum	VBIFusPer130431_1555	Translation_elongation_factor_Tu
Fusobacterium_periodonticum	VBIFusPer130431_1560	Lactaldehyde_reductase_(EC_1.1.1.77)
Fusobacterium_periodonticum	VBIFusPer130431_2012	Adenosylmethionine-8-amino-7-oxononanoate_aminotransferase_(EC_2.6.1.62)
Fusobacterium_periodonticum	VBIFusPer130431_2096	3-oxoacyl-[acyl-carrier_protein]_reductase_(EC_1.1.1.100)
Fusobacterium_periodonticum	VBIFusPer130431_2137	Export_ABC_transporter
Fusobacterium_periodonticum	VBIFusPer27599_0031	Translation
Fusobacterium_periodonticum	VBIFusPer27599_0181	Serine
Fusobacterium_periodonticum	VBIFusPer27599_0374	Dipeptide-binding
Fusobacterium_periodonticum	VBIFusPer27599_0377	Oligopeptide
Fusobacterium_periodonticum	VBIFusPer27599_0378	Dipeptide
Fusobacterium_periodonticum	VBIFusPer27599_0399	Phosphoheptose
Fusobacterium_periodonticum	VBIFusPer27599_0664	Enolase
Fusobacterium_periodonticum	VBIFusPer27599_0732	3-oxoacyl-[acyl-carrier
Fusobacterium_periodonticum	VBIFusPer27599_0813	ATP
Fusobacterium_periodonticum	VBIFusPer27599_0815	ATP
Fusobacterium_periodonticum	VBIFusPer27599_0961	Gamma-glutamyltranspeptidase
Fusobacterium_periodonticum	VBIFusPer27599_1600	Acyl-[acyl-carrier-protein]--UDP-N-acetylglucosamine
Fusobacterium_periodonticum	VBIFusPer27599_1752	probable
Fusobacterium_periodonticum	VBIFusPer27599_1753	Export
Fusobacterium_periodonticum	VBIFusPer27599_1855	V-type
Fusobacterium_sp._oral_taxon_370	VBIFusSp164945_0329	V-type_ATP_synthase_subunit_A_(EC_3.6.3.14)
Fusobacterium_sp._oral_taxon_370	VBIFusSp164945_0529	Dipeptide_transport_ATP-binding_protein_DppD_(TC_3.A.1.5.2)
Fusobacterium_sp._oral_taxon_370	VBIFusSp164945_1014	UDP-glucose_4-epimerase_(EC_5.1.3.2)
Fusobacterium_sp._oral_taxon_370	VBIFusSp164945_1718	Translation_elongation_factor_Tu
Fusobacterium_sp._oral_taxon_370	VBIFusSp164945_1948	Enolase_(EC_4.2.1.11)
Fusobacterium_sp._oral_taxon_370	VBIFusSp164945_1977	ATP_synthase_beta_chain_(EC_3.6.3.14)
Gemella_haemolysans	VBIGemHae122965_0026	Maltose_maltodextrin_transport_ATP-binding_protein_MalK_(EC_3.6.3.19)
Gemella_haemolysans	VBIGemHae122965_0027	Enolase_(EC_4.2.1.11)
Gemella_haemolysans	VBIGemHae122965_0030	NAD-dependent_glyceraldehyde-3-phosphate_dehydrogenase_(EC_1.2.1.12)
Gemella_haemolysans	VBIGemHae122965_0079	Acetoin_dehydrogenase_E1_component_beta-subunit_(EC_1.2.4.-)
Gemella_haemolysans	VBIGemHae122965_0330	Histidine_kinase_of_the_competence_regulon_ComD
Gemella_haemolysans	VBIGemHae122965_0368	Glycerol-3-phosphate_transporter
Gemella_haemolysans	VBIGemHae122965_0626	Manganese_superoxide_dismutase_(EC_1.15.1.1)
Gemella_haemolysans	VBIGemHae122965_0659	Non-specific_DNA-binding_protein_Dps_Iron-binding_ferritin-like_antioxidant_protein_Ferroxidase_(EC_1.16.3.1)
Gemella_haemolysans	VBIGemHae122965_0759	UTP--glucose-1-phosphate_uridylyltransferase_(EC_2.7.7.9)
Gemella_haemolysans	VBIGemHae122965_0798	dTDP-4-dehydrorhamnose_32C5-epimerase_(EC_5.1.3.13)
Gemella_haemolysans	VBIGemHae122965_0849	Zinc_metalloprotease_zmpB_precursor_(EC_3.4.24.-)
Gemella_haemolysans	VBIGemHae122965_0857	Lipoate-protein_ligase_A
Gemella_haemolysans	VBIGemHae122965_0922	ABC_transporter2C_ATP-binding_protein
Gemella_haemolysans	VBIGemHae122965_0926	Translation_elongation_factor_Tu
Gemella_haemolysans	VBIGemHae122965_0965	Glutamine_synthetase_type_I_(EC_6.3.1.2)
Gemella_haemolysans	VBIGemHae124407_0920	Manganese_ABC_transporter2C_periplasmic-binding_protein_SitA
Gemella_haemolysans	VBIGemHae124407_0934	L-proline_glycine_betaine_ABC_transport_system_permease_protein_ProV_(TC_3.A.1.12.1)
Gemella_haemolysans	VBIGemHae124407_1096	NAD-dependent_glyceraldehyde-3-phosphate_dehydrogenase_(EC_1.2.1.12)
Gemella_haemolysans	VBIGemHae124407_1269	Catabolite_control_protein_A
Gemella_haemolysans	VBIGemHae124407_1535	Tyrosine-protein_kinase_EpsD_(EC_2.7.10.2)
Gemella_haemolysans	VBIGemHae124407_1568	Undecaprenyl-phosphate_galactosephosphotransferase_(EC_2.7.8.6)
Gemella_haemolysans	VBIGemHae124407_1569	UDP-4-amino-4-deoxy-L-arabinose--oxoglutarate_aminotransferase_(EC_2.6.1.-)
Gemella_haemolysans	VBIGemHae124407_1700	Enolase_(EC_4.2.1.11)
Gemella_haemolysans	VBIGemHae124407_1703	NAD-dependent_glyceraldehyde-3-phosphate_dehydrogenase_(EC_1.2.1.12)
Gemella_moribillum	VBIGemMor7618_0823	Glycerol-3-phosphate_transporter
Gemella_moribillum	VBIGemMor7618_1385	N-acetylmuramoyl-L-alanine_amidase_(EC_3.5.1.28)
Gemella_moribillum	VBIGemMor7618_1389	UDP-glucose_4-epimerase_(EC_5.1.3.2)
Gemella_sanguinis	VBIGemSan95479_0551	UDP-glucose_4-epimerase_(EC_5.1.3.2)
Gemella_sanguinis	VBIGemSan95479_0695	ABC_transporter2C_ATP-binding_protein
Gemella_sanguinis	VBIGemSan95479_1225	FIG01288044:_hypothetical_protein
Gemella_sanguinis	VBIGemSan95479_1225	FIG01288044:_hypothetical_protein
Gemella_sanguinis	VBIGemSan95479_1225	FIG01288044:_hypothetical_protein
Gemella_sanguinis	VBIGemSan95479_1225	FIG01288044:_hypothetical_protein
Gemella_sanguinis	VBIGemSan95479_1225	FIG01288044:_hypothetical_protein
Gemella_sanguinis	VBIGemSan95479_1225	FIG01288044:_hypothetical_protein
Gemella_sanguinis	VBIGemSan95479_1225	FIG01288044:_hypothetical_protein
Gemella_sanguinis	VBIGemSan95479_1225	FIG01288044:_hypothetical_protein
Gemella_sanguinis	VBIGemSan95479_1225	FIG01288044:_hypothetical_protein
Gemella_sanguinis	VBIGemSan95479_1463	RNA_binding_methyltransferase_FtsJ_like
Granulicatella_adiacens	VBIGraAdi114642_0171	N-acetylmuramoyl-L-alanine_amidase_(EC_3.5.1.28)
Granulicatella_adiacens	VBIGraAdi114642_0171	N-acetylmuramoyl-L-alanine_amidase_(EC_3.5.1.28)
Granulicatella_adiacens	VBIGraAdi114642_0846	Branched-chain_amino_acid_transport_ATP-binding_protein_LivG_(TC_3.A.1.4.1)
Granulicatella_adiacens	VBIGraAdi114642_1021	Glutamate_transport_ATP-binding_protein
Granulicatella_adiacens	VBIGraAdi114642_1376	Lipid_A_export_ATP-binding_permease_protein_MsbA
Granulicatella_elegans	VBIGraEle24208_0684	Beta-12C3-glucosyltransferase
Granulicatella_elegans	VBIGraEle24208_0690	Tyrosine-protein_kinase_EpsD_(EC_2.7.10.2)
Granulicatella_elegans	VBIGraEle24208_0712	Catabolite_control_protein_A
Granulicatella_elegans	VBIGraEle24208_0998	ATPase_component_of_general_energizing_module_of_ECF_transporters
Granulicatella_elegans	VBIGraEle24208_1147	Lipid_A_export_ATP-binding_permease_protein_MsbA
Granulicatella_elegans	VBIGraEle24208_1392	Hemolysins_and_related_proteins_containing_CBS_domains
Granulicatella_elegans	VBIGraEle24208_1429	DNA-binding_response_regulator
Granulicatella_elegans	VBIGraEle24208_1656	NAD-dependent_glyceraldehyde-3-phosphate_dehydrogenase_(EC_1.2.1.12)
Haemophilus_aegyptius	VBIHaeAeg171656_0088	Transcriptional_repressor_protein_TyrR
Haemophilus_aegyptius	VBIHaeAeg171656_0134	Hemolysins_and_related_proteins_containing_CBS_domains
Haemophilus_aegyptius	VBIHaeAeg171656_0165	ATP_synthase_beta_chain_(EC_3.6.3.14)
Haemophilus_aegyptius	VBIHaeAeg171656_0167	ATP_synthase_alpha_chain_(EC_3.6.3.14)
Haemophilus_aegyptius	VBIHaeAeg171656_0178	S-ribosylhomocysteine_lyase_(EC_4.4.1.21)_Autoinducer-2_production_protein_LuxS
Haemophilus_aegyptius	VBIHaeAeg171656_0206	ADP-heptose--lipooligosaccharide_heptosyltransferase_II_(EC_2.4.1.-)
Haemophilus_aegyptius	VBIHaeAeg171656_0216	RNA_polymerase_sigma_factor_RpoD
Haemophilus_aegyptius	VBIHaeAeg171656_0227	Heat_shock_protein_60_family_chaperone_GroEL
Haemophilus_aegyptius	VBIHaeAeg171656_0259	FKBP-type_peptidyl-prolyl_cis-trans_isomerase_FkpA_precursor_(EC_5.2.1.8)
Haemophilus_aegyptius	VBIHaeAeg171656_0305	Glycerol-3-phosphate_transporter
Haemophilus_aegyptius	VBIHaeAeg171656_0324	Cell_division_trigger_factor_(EC_5.2.1.8)
Haemophilus_aegyptius	VBIHaeAeg171656_0341	RNA_polymerase_sigma_factor_RpoE
Haemophilus_aegyptius	VBIHaeAeg171656_0366	COG0463:_Glycosyltransferases_involved_in_cell_wall_biogenesis
Haemophilus_aegyptius	VBIHaeAeg171656_0378	Ornithine_carbamoyltransferase_(EC_2.1.3.3)
Haemophilus_aegyptius	VBIHaeAeg171656_0440	Uroporphyrinogen-III_methyltransferase_(EC_2.1.1.107)
Haemophilus_aegyptius	VBIHaeAeg171656_0464	Nitrate_nitrite_response_regulator_protein
Haemophilus_aegyptius	VBIHaeAeg171656_0465	Diaminopimelate_decarboxylase_(EC_4.1.1.20)
Haemophilus_aegyptius	VBIHaeAeg171656_0494	hypothetical_protein
Haemophilus_aegyptius	VBIHaeAeg171656_0605	UTP--glucose-1-phosphate_uridylyltransferase_(EC_2.7.7.9)
Haemophilus_aegyptius	VBIHaeAeg171656_0651	ClpB_protein
Haemophilus_aegyptius	VBIHaeAeg171656_0705	Protein_export_cytoplasm_protein_SecA_ATPase_RNA_helicase_(TC_3.A.5.1.1)
Haemophilus_aegyptius	VBIHaeAeg171656_0711	UDP-3-O-[3-hydroxymyristoyl]_glucosamine_N-acyltransferase_(EC_2.3.1.-)
Haemophilus_aegyptius	VBIHaeAeg171656_0713	Outer_membrane_protein_assembly_factor_YaeT_precursor
Haemophilus_aegyptius	VBIHaeAeg171656_0714	Membrane-associated_zinc_metalloprotease
Haemophilus_aegyptius	VBIHaeAeg171656_0715	Phosphatidate_cytidylyltransferase_(EC_2.7.7.41)
Haemophilus_aegyptius	VBIHaeAeg171656_0716	Undecaprenyl_pyrophosphate_synthetase_(EC_2.5.1.31)
Haemophilus_aegyptius	VBIHaeAeg171656_0734	Enolase_(EC_4.2.1.11)
Haemophilus_aegyptius	VBIHaeAeg171656_0747	Outer_membrane_stress_sensor_protease_DegS
Haemophilus_aegyptius	VBIHaeAeg171656_0834	Ferric_iron_ABC_transporter2C_iron-binding_protein
Haemophilus_aegyptius	VBIHaeAeg171656_0855	Peptidyl-prolyl_cis-trans_isomerase_PpiB_(EC_5.2.1.8)
Haemophilus_aegyptius	VBIHaeAeg171656_0876	Lipid_A_export_ATP-binding_permease_protein_MsbA_(EC_3.6.3.25)
Haemophilus_aegyptius	VBIHaeAeg171656_0932	NAD-dependent_glyceraldehyde-3-phosphate_dehydrogenase_(EC_1.2.1.12)
Haemophilus_aegyptius	VBIHaeAeg171656_0935	GTP_pyrophosphokinase_(EC_2.7.6.5)2C_(p)ppGpp_synthetase_II_Guanosine-32C5-bis(diphosphate)_3-pyrophosphohydrolase_(EC_3.1.7.2)
Haemophilus_aegyptius	VBIHaeAeg171656_0953	Phosphoribosylaminoimidazole-succinocarboxamide_synthase_(EC_6.3.2.6)
Haemophilus_aegyptius	VBIHaeAeg171656_0961	Undecaprenyl-phosphate_N-acetylglucosaminyl_1-phosphate_transferase_(EC_2.7.8.-)
Haemophilus_aegyptius	VBIHaeAeg171656_0969	Two-component_system_response_regulator_QseB
Haemophilus_aegyptius	VBIHaeAeg171656_1001	Outer_membrane_usher_protein_htrE_precursor
Haemophilus_aegyptius	VBIHaeAeg171656_1018	Arabinose_5-phosphate_isomerase_(EC_5.3.1.13)
Haemophilus_aegyptius	VBIHaeAeg171656_1085	Trypsin-like_serine_proteases2C_typically_periplasmic2C_contain_C-terminal_PDZ_domain
Haemophilus_aegyptius	VBIHaeAeg171656_1193	Phosphoglucosamine_mutase_(EC_5.4.2.10)
Haemophilus_aegyptius	VBIHaeAeg171656_1303	Putrescine_transport_ATP-binding_protein_PotA_(TC_3.A.1.11.1)
Haemophilus_aegyptius	VBIHaeAeg171656_1313	ADP-heptose_synthase_(EC_2.7.-.-)_D-glycero-beta-D-manno-heptose_7-phosphate_kinase
Haemophilus_aegyptius	VBIHaeAeg171656_1320	3-oxoacyl-[acyl-carrier-protein]_synthase2C_KASI_(EC_2.3.1.41)
Haemophilus_aegyptius	VBIHaeAeg171656_1331	Lipoprotein_releasing_system_ATP-binding_protein_LolD
Haemophilus_aegyptius	VBIHaeAeg171656_1339	2-Keto-3-deoxy-D-manno-octulosonate-8-phosphate_synthase_(EC_2.5.1.55)
Haemophilus_aegyptius	VBIHaeAeg171656_1378	Manganese_ABC_transporter2C_periplasmic-binding_protein_SitA
Haemophilus_aegyptius	VBIHaeAeg171656_1379	iron_(chelated)_transporter_ATP-binding_protein
Haemophilus_aegyptius	VBIHaeAeg171656_1381	Manganese_ABC_transporter2C_inner_membrane_permease_protein_SitD
Haemophilus_aegyptius	VBIHaeAeg171656_1387	UDP-glucose_4-epimerase_(EC_5.1.3.2)
Haemophilus_aegyptius	VBIHaeAeg171656_1443	Type_IV_pilin_PilA
Haemophilus_aegyptius	VBIHaeAeg171656_1473	RNA_polymerase_sigma_factor_RpoH
Haemophilus_aegyptius	VBIHaeAeg171656_1483	Nucleoside_5-triphosphatase_RdgB_(dHAPTP2C_dITP2C_XTP-specific)_(EC_3.6.1.15)
Haemophilus_aegyptius	VBIHaeAeg171656_1484	UDP-glucose:(glucosyl)lipopolysaccharide_alpha-12C3-glucosyltransferase_WaaO_(EC_2.4.1.-)
Haemophilus_aegyptius	VBIHaeAeg171656_1554	Lipid_A_biosynthesis_(KDO)_2-(lauroyl)-lipid_IVA_acyltransferase_(EC_2.3.1.-)
Haemophilus_aegyptius	VBIHaeAeg171656_1602	3-oxoacyl-[acyl-carrier_protein]_reductase_(EC_1.1.1.100)
Haemophilus_aegyptius	VBIHaeAeg171656_1619	Outer_membrane_protein_P2_precursor
Haemophilus_aegyptius	VBIHaeAeg171656_1645	Hemolysins_and_related_proteins_containing_CBS_domains
Haemophilus_aegyptius	VBIHaeAeg171656_1722	Glucose-6-phosphate_isomerase_(EC_5.3.1.9)
Haemophilus_aegyptius	VBIHaeAeg171656_1787	Purine_nucleotide_synthesis_repressor
Haemophilus_aegyptius	VBIHaeAeg171656_1834	Dipeptide_transport_ATP-binding_protein_DppF_(TC_3.A.1.5.2)
Haemophilus_aegyptius	VBIHaeAeg171656_1836	Phosphoheptose_isomerase_1_(EC_5.3.1.-)
Haemophilus_aegyptius	VBIHaeAeg171656_1840	Arginine_ABC_transporter2C_permease_protein_ArtQ
Haemophilus_aegyptius	VBIHaeAeg171656_1853	Outer_membrane_protein_A_precursor
Haemophilus_aegyptius	VBIHaeAeg171656_1871	Lipopolysaccharide_ABC_transporter2C_ATP-binding_protein_LptB
Haemophilus_aegyptius	VBIHaeAeg171656_1875	UDP-3-O-[3-hydroxymyristoyl]_N-acetylglucosamine_deacetylase_(EC_3.5.1.-)
Haemophilus_aegyptius	VBIHaeAeg171656_1894	Oligopeptide_ABC_transporter2C_periplasmic_oligopeptide-binding_protein_OppA_(TC_3.A.1.5.1)
Haemophilus_aegyptius	VBIHaeAeg171656_1898	Oligopeptide_transport_ATP-binding_protein_OppD_(TC_3.A.1.5.1)
Haemophilus_aegyptius	VBIHaeAeg171656_1899	Oligopeptide_transport_ATP-binding_protein_OppF_(TC_3.A.1.5.1)
Haemophilus_aegyptius	VBIHaeAeg171656_1905	ADP-L-glycero-D-manno-heptose-6-epimerase_(EC_5.1.3.20)
Haemophilus_aegyptius	VBIHaeAeg171656_1916	Cytochrome_c_heme_lyase_subunit_CcmF
Haemophilus_aegyptius	VBIHaeAeg171656_1917	Cytochrome_c-type_biogenesis_protein_CcmE2C_heme_chaperone
Haemophilus_aegyptius	VBIHaeAeg171656_1948	(3R)-hydroxymyristoyl-[acyl_carrier_protein]_dehydratase_(EC_4.2.1.-)
Haemophilus_aegyptius	VBIHaeAeg171656_1949	Acyl-[acyl-carrier-protein]--UDP-N-_acetylglucosamine_O-acyltransferase_(EC_2.3.1.129)
Haemophilus_aegyptius	VBIHaeAeg171656_1960	ABC_transporter2C_ATP-binding_protein
Haemophilus_aegyptius	VBIHaeAeg171656_1966	putative_accessory_processing_protein
Haemophilus_aegyptius	VBIHaeAeg171656_1983	D-glycero-D-manno-heptose_12C7-bisphosphate_phosphatase_(EC_3.1.1.-)
Haemophilus_ducreyi	VBIHaeDuc133973_0008	ATP_synthase_alpha_chain_(EC_3.6.3.14)
Haemophilus_ducreyi	VBIHaeDuc133973_0010	ATP_synthase_beta_chain_(EC_3.6.3.14)
Haemophilus_ducreyi	VBIHaeDuc133973_0037	Outer_membrane_protein_A_precursor
Haemophilus_ducreyi	VBIHaeDuc133973_0160	Phosphoglucosamine_mutase_(EC_5.4.2.10)
Haemophilus_ducreyi	VBIHaeDuc133973_0186	Ornithine_carbamoyltransferase_(EC_2.1.3.3)
Haemophilus_ducreyi	VBIHaeDuc133973_0202	Phosphoribosylaminoimidazole-succinocarboxamide_synthase_(EC_6.3.2.6)
Haemophilus_ducreyi	VBIHaeDuc133973_0211	Outer_membrane_stress_sensor_protease_DegQ2C_serine_protease
Haemophilus_ducreyi	VBIHaeDuc133973_0257	Dipeptide_transport_ATP-binding_protein_DppD_(TC_3.A.1.5.2)
Haemophilus_ducreyi	VBIHaeDuc133973_0343	Glucose-6-phosphate_isomerase_(EC_5.3.1.9)
Haemophilus_ducreyi	VBIHaeDuc133973_0460	ClpB_protein
Haemophilus_ducreyi	VBIHaeDuc133973_0466	Putrescine_transport_ATP-binding_protein_PotA_(TC_3.A.1.11.1)
Haemophilus_ducreyi	VBIHaeDuc133973_0478	Lipopolysaccharide_ABC_transporter2C_ATP-binding_protein_LptB
Haemophilus_ducreyi	VBIHaeDuc133973_0509	Menaquinone-specific_isochorismate_synthase_(EC_5.4.4.2)
Haemophilus_ducreyi	VBIHaeDuc133973_0541	Translation_elongation_factor_Tu
Haemophilus_ducreyi	VBIHaeDuc133973_0566	RNA_polymerase_sigma_factor_RpoD
Haemophilus_ducreyi	VBIHaeDuc133973_0628	Magnesium_and_cobalt_efflux_protein_CorC
Haemophilus_ducreyi	VBIHaeDuc133973_0648	Cytochrome_c-type_biogenesis_protein_CcmE2C_heme_chaperone
Haemophilus_ducreyi	VBIHaeDuc133973_0649	Cytochrome_c_heme_lyase_subunit_CcmF
Haemophilus_ducreyi	VBIHaeDuc133973_0672	UDP-3-O-[3-hydroxymyristoyl]_N-acetylglucosamine_deacetylase_(EC_3.5.1.-)
Haemophilus_ducreyi	VBIHaeDuc133973_0696	Superoxide_dismutase_[Cu-Zn]_precursor_(EC_1.15.1.1)
Haemophilus_ducreyi	VBIHaeDuc133973_0704	2-Keto-3-deoxy-D-manno-octulosonate-8-phosphate_synthase_(EC_2.5.1.55)
Haemophilus_ducreyi	VBIHaeDuc133973_0919	Lipid_A_biosynthesis_lauroyl_acyltransferase_(EC_2.3.1.-)
Haemophilus_ducreyi	VBIHaeDuc133973_0989	Acyl-[acyl-carrier-protein]--UDP-N-_acetylglucosamine_O-acyltransferase_(EC_2.3.1.129)
Haemophilus_ducreyi	VBIHaeDuc133973_0993	Outer_membrane_protein_assembly_factor_YaeT_precursor
Haemophilus_ducreyi	VBIHaeDuc133973_1000	UDP-glucose--Lipooligosaccharide_beta_1-4_glucosyltransferase
Haemophilus_ducreyi	VBIHaeDuc133973_1025	Phosphoheptose_isomerase_1_(EC_5.3.1.-)
Haemophilus_ducreyi	VBIHaeDuc133973_1075	NAD-dependent_glyceraldehyde-3-phosphate_dehydrogenase_(EC_1.2.1.12)
Haemophilus_ducreyi	VBIHaeDuc133973_1200	Outer_membrane_protein_P2_precursor_(OMP_P2)
Haemophilus_ducreyi	VBIHaeDuc133973_1226	Copper-sensing_two-component_system_response_regulator_CpxR
Haemophilus_ducreyi	VBIHaeDuc133973_1395	D-glycero-D-manno-heptose_12C7-bisphosphate_phosphatase_(EC_3.1.1.-)
Haemophilus_ducreyi	VBIHaeDuc133973_1397	Radical_SAM_family_enzyme2C_similar_to_coproporphyrinogen_III_oxidase2C_oxygen-independent2C_clustered_with_nucleoside-triphosphatase_RdgB
Haemophilus_ducreyi	VBIHaeDuc133973_1400	Oligopeptide_transport_ATP-binding_protein_OppD_(TC_3.A.1.5.1)
Haemophilus_ducreyi	VBIHaeDuc133973_1460	Homolog_of_E._coli_HemY_protein
Haemophilus_ducreyi	VBIHaeDuc133973_1589	putative_accessory_processing_protein
Haemophilus_ducreyi	VBIHaeDuc133973_1613	GTP_pyrophosphokinase_(EC_2.7.6.5)2C_(p)ppGpp_synthetase_II_Guanosine-32C5-bis(diphosphate)_3-pyrophosphohydrolase_(EC_3.1.7.2)
Haemophilus_ducreyi	VBIHaeDuc133973_1697	Outer_membrane_receptor_proteins2C_mostly_Fe_transport
Haemophilus_haemolyticus	VBIHaeHae195991_0014	Translation_elongation_factor_Tu
Haemophilus_haemolyticus	VBIHaeHae195991_0023	ADP-heptose--lipooligosaccharide_heptosyltransferase_II_(EC_2.4.1.-)
Haemophilus_haemolyticus	VBIHaeHae195991_0033	RNA_polymerase_sigma_factor_RpoD
Haemophilus_haemolyticus	VBIHaeHae195991_0052	Methionyl-tRNA_formyltransferase_(EC_2.1.2.9)
Haemophilus_haemolyticus	VBIHaeHae195991_0096	Hemolysins_and_related_proteins_containing_CBS_domains
Haemophilus_haemolyticus	VBIHaeHae195991_0154	ClpB_protein
Haemophilus_haemolyticus	VBIHaeHae195991_0190	Glutamine_synthetase_type_I_(EC_6.3.1.2)
Haemophilus_haemolyticus	VBIHaeHae195991_0224	Enolase_(EC_4.2.1.11)
Haemophilus_haemolyticus	VBIHaeHae195991_0242	3-deoxy-D-manno-octulosonic-acid_transferase_(EC_2.-.-.-)
Haemophilus_haemolyticus	VBIHaeHae195991_0243	COG0463:_Glycosyltransferases_involved_in_cell_wall_biogenesis
Haemophilus_haemolyticus	VBIHaeHae195991_0253	Phosphomannomutase_(EC_5.4.2.8)
Haemophilus_haemolyticus	VBIHaeHae195991_0365	3-isopropylmalate_dehydratase_small_subunit_(EC_4.2.1.33)
Haemophilus_haemolyticus	VBIHaeHae195991_0398	Iron_compound_ABC_uptake_transporter_substrate-binding_protein
Haemophilus_haemolyticus	VBIHaeHae195991_0400	Iron_compound_ABC_uptake_transporter_ATP-binding_protein
Haemophilus_haemolyticus	VBIHaeHae195991_0415	protein_transport_protein
Haemophilus_haemolyticus	VBIHaeHae195991_0425	Protein_export_cytoplasm_protein_SecA_ATPase_RNA_helicase_(TC_3.A.5.1.1)
Haemophilus_haemolyticus	VBIHaeHae195991_0432	Undecaprenyl_pyrophosphate_synthetase_(EC_2.5.1.31)
Haemophilus_haemolyticus	VBIHaeHae195991_0433	Phosphatidate_cytidylyltransferase_(EC_2.7.7.41)
Haemophilus_haemolyticus	VBIHaeHae195991_0434	Membrane-associated_zinc_metalloprotease
Haemophilus_haemolyticus	VBIHaeHae195991_0437	UDP-3-O-[3-hydroxymyristoyl]_glucosamine_N-acyltransferase_(EC_2.3.1.-)
Haemophilus_haemolyticus	VBIHaeHae195991_0512	FKBP-type_peptidyl-prolyl_cis-trans_isomerase_FkpA_precursor_(EC_5.2.1.8)
Haemophilus_haemolyticus	VBIHaeHae195991_0550	Trypsin-like_serine_proteases2C_typically_periplasmic2C_contain_C-terminal_PDZ_domain
Haemophilus_haemolyticus	VBIHaeHae195991_0564	Phosphoribosylaminoimidazole-succinocarboxamide_synthase_(EC_6.3.2.6)
Haemophilus_haemolyticus	VBIHaeHae195991_0574	Undecaprenyl-phosphate_N-acetylglucosaminyl_1-phosphate_transferase_(EC_2.7.8.-)
Haemophilus_haemolyticus	VBIHaeHae195991_0752	Manganese_ABC_transporter2C_periplasmic-binding_protein_SitA
Haemophilus_haemolyticus	VBIHaeHae195991_0753	iron_(chelated)_transporter_ATP-binding_protein
Haemophilus_haemolyticus	VBIHaeHae195991_0767	Fe(3+)_ions_import_ATP-binding_protein_fbpC_(EC_3.6.3.30)
Haemophilus_haemolyticus	VBIHaeHae195991_0771	Alkyl_hydroperoxide_reductase_subunit_C-like_protein
Haemophilus_haemolyticus	VBIHaeHae195991_0781	Ornithine_carbamoyltransferase_(EC_2.1.3.3)
Haemophilus_haemolyticus	VBIHaeHae195991_0850	Hemolysins_and_related_proteins_containing_CBS_domains
Haemophilus_haemolyticus	VBIHaeHae195991_0859	Lipopolysaccharide_core_biosynthesis_glycosyltransferase_WadA
Haemophilus_haemolyticus	VBIHaeHae195991_0904	UDP-22C3-diacylglucosamine_hydrolase_(EC_3.6.1.-)
Haemophilus_haemolyticus	VBIHaeHae195991_0909	Uroporphyrinogen-III_methyltransferase_(EC_2.1.1.107)
Haemophilus_haemolyticus	VBIHaeHae195991_0910	Homolog_of_E._coli_HemY_protein
Haemophilus_haemolyticus	VBIHaeHae195991_0941	Magnesium_and_cobalt_efflux_protein_CorC
Haemophilus_haemolyticus	VBIHaeHae195991_1313	Glucose-6-phosphate_isomerase_(EC_5.3.1.9)
Haemophilus_haemolyticus	VBIHaeHae195991_1375	Putrescine_transport_ATP-binding_protein_PotA_(TC_3.A.1.11.1)
Haemophilus_haemolyticus	VBIHaeHae195991_1386	putative_accessory_processing_protein
Haemophilus_haemolyticus	VBIHaeHae195991_1461	2-Keto-3-deoxy-D-manno-octulosonate-8-phosphate_synthase_(EC_2.5.1.55)
Haemophilus_haemolyticus	VBIHaeHae195991_1478	Lipopolysaccharide_cholinephosphotransferase_LicD1_(EC_2.7.8.-)
Haemophilus_haemolyticus	VBIHaeHae195991_1481	Choline_kinase_(EC_2.7.1.32)
Haemophilus_haemolyticus	VBIHaeHae195991_1483	3-oxoacyl-[acyl-carrier-protein]_synthase2C_KASI_(EC_2.3.1.41)
Haemophilus_haemolyticus	VBIHaeHae195991_1494	ADP-heptose_synthase_(EC_2.7.-.-)_D-glycero-beta-D-manno-heptose_7-phosphate_kinase
Haemophilus_haemolyticus	VBIHaeHae195991_1523	Phosphoglucosamine_mutase_(EC_5.4.2.10)
Haemophilus_haemolyticus	VBIHaeHae195991_1725	Arabinose_5-phosphate_isomerase_(EC_5.3.1.13)
Haemophilus_haemolyticus	VBIHaeHae195991_1750	ABC_transporter2C_ATP-binding_subunit_precursor
Haemophilus_haemolyticus	VBIHaeHae195991_1757	TraH-like_protein
Haemophilus_haemolyticus	VBIHaeHae195991_1758	TraF_VirB10-like_protein
Haemophilus_haemolyticus	VBIHaeHae195991_1759	ATPase_provides_energy_for_both_assembly_of_type_IV_secretion_complex_and_secretion_of_T-DNA_complex_(VirB11)
Haemophilus_haemolyticus	VBIHaeHae195991_1797	ATPase_provides_energy_for_both_assembly_of_type_IV_secretion_complex_and_secretion_of_T-DNA_complex_(VirB11)
Haemophilus_haemolyticus	VBIHaeHae195991_1798	TraF_VirB10-like_protein
Haemophilus_haemolyticus	VBIHaeHae195991_1804	ATPase_provides_energy_for_both_assembly_of_type_IV_secretion_complex_and_secretion_of_T-DNA_complex_(VirB4)
Haemophilus_haemolyticus	VBIHaeHae195991_1823	ATP_synthase_alpha_chain_(EC_3.6.3.14)
Haemophilus_haemolyticus	VBIHaeHae195991_1825	ATP_synthase_beta_chain_(EC_3.6.3.14)
Haemophilus_haemolyticus	VBIHaeHae195991_1829	Selenocysteine-specific_translation_elongation_factor
Haemophilus_haemolyticus	VBIHaeHae195991_1867	Ornithine_carbamoyltransferase_(EC_2.1.3.3)
Haemophilus_haemolyticus	VBIHaeHae195991_1931	Acyl-[acyl-carrier-protein]--UDP-N-_acetylglucosamine_O-acyltransferase_(EC_2.3.1.129)
Haemophilus_haemolyticus	VBIHaeHae195991_1933	Dca
Haemophilus_haemolyticus	VBIHaeHae195991_1950	Cytochrome_c_heme_lyase_subunit_CcmF
Haemophilus_haemolyticus	VBIHaeHae195991_1951	Cytochrome_c-type_biogenesis_protein_CcmE2C_heme_chaperone
Haemophilus_haemolyticus	VBIHaeHae195991_1955	ABC_transporter_involved_in_cytochrome_c_biogenesis2C_ATPase_component_CcmA
Haemophilus_haemolyticus	VBIHaeHae195991_1956	Manganese_superoxide_dismutase_(EC_1.15.1.1)
Haemophilus_haemolyticus	VBIHaeHae195991_2098	FIG00782388:_hypothetical_protein
Haemophilus_haemolyticus	VBIHaeHae195991_2121	RNA_polymerase_sigma_factor_RpoH
Haemophilus_haemolyticus	VBIHaeHae195991_2130	Lipopolysaccharide_heptosyltransferase_I_(EC_2.4.1.-)
Haemophilus_haemolyticus	VBIHaeHae195991_2134	ADP-heptose--lipooligosaccharide_heptosyltransferase_II_(EC_2.4.1.-)
Haemophilus_haemolyticus	VBIHaeHae195991_2141	ADP-L-glycero-D-manno-heptose-6-epimerase_(EC_5.1.3.20)
Haemophilus_haemolyticus	VBIHaeHae195991_2157	Heat_shock_protein_60_family_chaperone_GroEL
Haemophilus_haemolyticus	VBIHaeHae195991_2163	UTP--glucose-1-phosphate_uridylyltransferase_(EC_2.7.7.9)
Haemophilus_haemolyticus	VBIHaeHae195991_2274	3-deoxy-manno-octulosonate_cytidylyltransferase_(EC_2.7.7.38)
Haemophilus_haemolyticus	VBIHaeHae195991_2276	Tetraacyldisaccharide_4-kinase_(EC_2.7.1.130)
Haemophilus_haemolyticus	VBIHaeHae195991_2277	Lipid_A_export_ATP-binding_permease_protein_MsbA_(EC_3.6.3.25)
Haemophilus_haemolyticus	VBIHaeHae195991_2295	Peptidyl-prolyl_cis-trans_isomerase_ppiB_(EC_5.2.1.8)
Haemophilus_haemolyticus	VBIHaeHae195991_2342	UDP-3-O-[3-hydroxymyristoyl]_N-acetylglucosamine_deacetylase_(EC_3.5.1.-)
Haemophilus_haemolyticus	VBIHaeHae195991_2346	Lipopolysaccharide_ABC_transporter2C_ATP-binding_protein_LptB
Haemophilus_haemolyticus	VBIHaeHae195991_2361	Outer_membrane_protein_A_precursor
Haemophilus_haemolyticus	VBIHaeHae195991_2374	Arginine_ABC_transporter2C_permease_protein_ArtQ
Haemophilus_haemolyticus	VBIHaeHae195991_2377	Phosphoheptose_isomerase_1_(EC_5.3.1.-)
Haemophilus_haemolyticus	VBIHaeHae195991_2379	Dipeptide_transport_ATP-binding_protein_DppF_(TC_3.A.1.5.2)
Haemophilus_haemolyticus	VBIHaeHae195991_2380	Dipeptide_transport_ATP-binding_protein_DppD_(TC_3.A.1.5.2)
Haemophilus_haemolyticus	VBIHaeHae195991_2394	Ferric_iron_ABC_transporter2C_iron-binding_protein
Haemophilus_haemolyticus	VBIHaeHae195991_2400	NAD-dependent_glyceraldehyde-3-phosphate_dehydrogenase_(EC_1.2.1.12)
Haemophilus_haemolyticus	VBIHaeHae195991_2403	GTP_pyrophosphokinase_(EC_2.7.6.5)2C_(p)ppGpp_synthetase_II_Guanosine-32C5-bis(diphosphate)_3-pyrophosphohydrolase_(EC_3.1.7.2)
Haemophilus_haemolyticus	VBIHaeHae195991_2474	Translation_elongation_factor_Tu
Haemophilus_haemolyticus	VBIHaeHae195991_2483	D-glycero-D-manno-heptose_12C7-bisphosphate_phosphatase_(EC_3.1.1.-)
Haemophilus_haemolyticus	VBIHaeHae200538_0017	UDP-22C3-diacylglucosamine_hydrolase_(EC_3.6.1.-)
Haemophilus_haemolyticus	VBIHaeHae200538_0022	Homolog_of_E._coli_HemY_protein
Haemophilus_haemolyticus	VBIHaeHae200538_0025	Alkyl_hydroperoxide_reductase_subunit_C-like_protein
Haemophilus_haemolyticus	VBIHaeHae200538_0059	putative_yadA-like_protein
Haemophilus_haemolyticus	VBIHaeHae200538_0072	Outer_membrane_lipoprotein_LolB_precursor
Haemophilus_haemolyticus	VBIHaeHae200538_0082	NAD-dependent_glyceraldehyde-3-phosphate_dehydrogenase_(EC_1.2.1.12)
Haemophilus_haemolyticus	VBIHaeHae200538_0086	GTP_pyrophosphokinase_(EC_2.7.6.5)2C_(p)ppGpp_synthetase_II_Guanosine-32C5-bis(diphosphate)_3-pyrophosphohydrolase_(EC_3.1.7.2)
Haemophilus_haemolyticus	VBIHaeHae200538_0091	Arginine_ABC_transporter2C_ATP-binding_protein_ArtP
Haemophilus_haemolyticus	VBIHaeHae200538_0092	Phosphoheptose_isomerase_1_(EC_5.3.1.-)
Haemophilus_haemolyticus	VBIHaeHae200538_0107	Ferric_iron_ABC_transporter2C_iron-binding_protein
Haemophilus_haemolyticus	VBIHaeHae200538_0116	Arabinose_5-phosphate_isomerase_(EC_5.3.1.13)
Haemophilus_haemolyticus	VBIHaeHae200538_0125	Teichoic_acid_export_ATP-binding_protein_TagH_(EC_3.6.3.40)
Haemophilus_haemolyticus	VBIHaeHae200538_0200	UDP-galactopyranose_mutase_(EC_5.4.99.9)
Haemophilus_haemolyticus	VBIHaeHae200538_0202	UDP-glucose_4-epimerase_(EC_5.1.3.2)
Haemophilus_haemolyticus	VBIHaeHae200538_0233	Nitrate_nitrite_response_regulator_protein
Haemophilus_haemolyticus	VBIHaeHae200538_0276	Hemolysins_and_related_proteins_containing_CBS_domains
Haemophilus_haemolyticus	VBIHaeHae200538_0315	ABC_transporter2C_ATP-binding_subunit_precursor
Haemophilus_haemolyticus	VBIHaeHae200538_0360	Hemolysins_and_related_proteins_containing_CBS_domains
Haemophilus_haemolyticus	VBIHaeHae200538_0486	3-deoxy-D-manno-octulosonic-acid_transferase_(EC_2.-.-.-)
Haemophilus_haemolyticus	VBIHaeHae200538_0509	Undecaprenyl-phosphate_galactosephosphotransferase_(EC_2.7.8.6)
Haemophilus_haemolyticus	VBIHaeHae200538_0510	dTDP-glucose_42C6-dehydratase_(EC_4.2.1.46)
Haemophilus_haemolyticus	VBIHaeHae200538_0561	Glutamine_synthetase_type_I_(EC_6.3.1.2)
Haemophilus_haemolyticus	VBIHaeHae200538_0563	Glutamine_synthetase_type_I_(EC_6.3.1.2)
Haemophilus_haemolyticus	VBIHaeHae200538_0572	ADP-L-glycero-D-manno-heptose-6-epimerase_(EC_5.1.3.20)
[truncated: 4,592 more rows]

## Sheet: NOISeqBio Results
S4 Table. NOISeqBio Results of all differentially expressed genes. In red up-regulated genes. In blue down-regulated genes.
	Neg_mean	Pos_mean	theta	prob	log2FC	Fold change
VBICanDiv569_0240	11.0301	4241.11	-2.69804	1	-8.58686	384.504	Up-regulated
VBICanDiv569_2665	16.7097	6211.46	-2.54063	1	-8.5381	371.727	Up-regulated
VBIFusPer130431_0385	10.4144	3461.17	-2.63693	1	-8.37653	332.343	Up-regulated
VBIPepSto8168_0680	9.996	2277.43	-2.54435	1	-7.83184	227.834	Up-regulated
VBIPepSto8168_0681	9.996	2277.43	-2.54435	1	-7.83184	227.834	Up-regulated
VBIStrSan169475_1878	12.3028	2757.99	-2.56734	1	-7.80849	224.176	Up-regulated
VBILepSp291217_0159	10.8694	2361.57	-2.43622	1	-7.76332	217.267	Up-regulated
VBIGemMor7618_0861	13.1712	2666.27	-2.40466	1	-7.66129	202.432	Up-regulated
VBICanDiv569_0874	19.8151	3971.38	-2.6031	1	-7.6469	200.422	Up-regulated
VBICanDiv569_1582	14.1715	2116.55	-2.28732	1	-7.22258	149.352	Up-regulated
VBIFusNuc122357_0033	9.73523	1444.21	-2.3411	1	-7.21285	148.349	Up-regulated
VBICanDiv569_1383	14.1715	2036.85	-2.27666	1	-7.1672	143.728	Up-regulated
VBICapGin14773_0392	7.1309	873.098	-2.2576	1	-6.93591	122.439	Up-regulated
VBIFilAlo43218_1165	19.8151	2262.08	-2.25369	1	-6.83491	114.16	Up-regulated
VBIVeiSp174732_1643	15.0275	1700.02	-2.72582	1	-6.8218	113.127	Up-regulated
VBILepWad241233_1348	11.7231	1307.89	-2.29986	1	-6.80174	111.565	Up-regulated
VBICanDiv569_1533	8.5137	929.95	-2.35639	1	-6.77122	109.23	Up-regulated
VBILepWad241233_1346	6.08452	631.509	-2.17366	1	-6.69752	103.789	Up-regulated
VBICanDiv569_2376	10.2711	1055.34	-2.37643	1	-6.68297	102.749	Up-regulated
VBICamCon95352_2077	13.1712	1322.4	-2.21102	1	-6.64963	100.401	Up-regulated
VBILepSp252191_2158	19.3026	1914.69	-2.23162	1	-6.63217	99.1932	Up-regulated
VBILepSha243055_1696	1.73647	170.254	-2.02704	1	-6.61539	98.0461	Up-regulated
VBIPrePal183129_2331	40.009	3889.82	-2.1519	0.999996	-6.60323	97.2236	Up-regulated
VBIFusPer27599_1653	9.86389	919.233	-2.28193	1	-6.54213	93.1917	Up-regulated
VBILepWad241233_1280	10.8694	998.786	-2.13916	0.999818	-6.52183	91.8894	Up-regulated
VBIFusPer27599_0622	3.7216	330.072	-2.10255	0.974091	-6.47071	88.6909	Up-regulated
VBILepWad241233_2040	6.74429	598.149	-2.4758	1	-6.4707	88.6897	Up-regulated
VBICanDiv569_2447	14.7309	1284.4	-2.24621	1	-6.4461	87.1906	Up-regulated
VBIFusPer27599_1525	5.98294	507.429	-2.09015	0.982972	-6.40621	84.8125	Up-regulated
VBICanDiv569_1468	4.79466	399.598	-2.13091	0.998766	-6.38098	83.3425	Up-regulated
VBICanDiv286214_1857	19.8151	1635.59	-2.04598	0.999999	-6.36707	82.5425	Up-regulated
VBICanDiv569_2244	19.3026	1519.15	-2.06233	0.999858	-6.29832	78.7015	Up-regulated
VBILepSp291217_0579	8.1422	623.799	-2.11555	0.987093	-6.25952	76.6132	Up-regulated
VBICanDiv569_2132	16.3438	1246.47	-2.29536	1	-6.25295	76.2653	Up-regulated
VBICanDiv569_2258	9.36864	700.91	-2.20176	1	-6.22525	74.8145	Up-regulated
VBICanDiv569_2539	59.0124	4384.79	-2.04355	1	-6.21534	74.3027	Up-regulated
VBIFusNuc129935_1801	2.69772	199.971	-1.93109	0.997593	-6.21191	74.126	Up-regulated
VBIPrePal183129_2330	82.4308	5977.8	-2.08553	0.988906	-6.18029	72.519	Up-regulated
VBILepSha243055_1077	6.50902	466.493	-2.11278	0.983486	-6.16327	71.6686	Up-regulated
VBICanDiv569_2600	11.9101	853.173	-2.23123	1	-6.16258	71.6343	Up-regulated
VBILepWad241233_1189	4.14423	295.622	-1.95637	0.999995	-6.1565	71.3334	Up-regulated
VBIStrMit11393_1328	10.5618	751.959	-2.99421	1	-6.15373	71.1961	Up-regulated
VBIStrMit218081_1785	10.8694	747.781	-2.33294	1	-6.10427	68.7967	Up-regulated
VBICanDiv569_2591	15.6581	1074.56	-1.99327	1	-6.10069	68.6265	Up-regulated
VBILepWad241233_0449	2.499	171.375	-2.15654	0.999999	-6.09966	68.5774	Up-regulated
VBICanDiv569_1968	14.1146	949.895	-2.02945	1	-6.07251	67.2986	Up-regulated
VBICanDiv569_0235	5.30593	355.111	-2.14313	0.999937	-6.06452	66.9271	Up-regulated
VBIPreMel53552_0619	12.509	836.644	-1.97621	1	-6.06358	66.8836	Up-regulated
VBICanDiv569_0647	12.509	825.063	-2.25785	1	-6.04347	65.9577	Up-regulated
VBICanDiv569_2632	19.8151	1285.55	-2.21856	1	-6.01964	64.8774	Up-regulated
VBILepSha243055_0252	4.02817	256.154	-1.87891	0.999151	-5.99074	63.5907	Up-regulated
VBIFusPer27599_0259	18.816	1192.57	-2.05406	0.999988	-5.98597	63.3808	Up-regulated
VBICanDiv569_2851	14.4458	904.8	-1.93472	0.998716	-5.96887	62.634	Up-regulated
VBIStrSan33173_2134	17.9128	1115.52	-2.26707	1	-5.96058	62.275	Up-regulated
VBIFusPer27599_1720	30.6919	1909.63	-1.98211	1	-5.95929	62.2194	Up-regulated
VBICanDiv569_1010	6.23706	387.336	-2.03207	1	-5.95658	62.1024	Up-regulated
VBIFusPer27599_2112	13.4702	835.236	-1.96912	1	-5.95434	62.0062	Up-regulated
VBIStrPar170006_0447	3.47687	215.246	-1.90012	0.987321	-5.95205	61.908	Up-regulated
VBILacBuc105504_0883	4.76405	293.696	-2.06022	0.999919	-5.94599	61.6484	Up-regulated
VBIPepSto8168_0389	18.816	1149.94	-2.01274	1	-5.93346	61.1152	Up-regulated
VBICanDiv569_0202	19.3026	1166.97	-2.01764	1	-5.91783	60.4567	Up-regulated
VBILepWad241233_0852	3.61962	217.735	-1.91348	0.986055	-5.9106	60.1543	Up-regulated
VBIFusPer27599_0212	16.4622	979.824	-2.04838	0.999999	-5.89529	59.5195	Up-regulated
VBIPepSto8168_1213	13.9075	822.338	-1.94297	0.999783	-5.8858	59.1292	Up-regulated
VBILepSp296505_0419	8.71247	513.237	-1.98594	1	-5.8804	58.9083	Up-regulated
VBIOriSp172601_0093	12.509	733.532	-2.29325	1	-5.87383	58.6405	Up-regulated
VBIVeiAty166341_1148	32.8036	1920.38	-2.07406	0.997975	-5.87139	58.5416	Up-regulated
VBICanDiv569_0504	15.9936	935.242	-2.51072	1	-5.86977	58.476	Up-regulated
VBILepGoo29969_0333	11.5418	674.033	-2.17264	1	-5.86788	58.3994	Up-regulated
VBIPreOri82342_1338	16.3438	935.438	-1.93709	0.999178	-5.83882	57.2349	Up-regulated
VBIStrMit187065_1561	6.08452	347.93	-2.21168	1	-5.83751	57.1829	Up-regulated
VBIFusPer27599_1648	11.0301	626.95	-2.21941	1	-5.82884	56.8401	Up-regulated
VBICanDiv569_1231	10.4144	589.586	-2.12121	0.993475	-5.82304	56.6123	Up-regulated
VBIFusNuc158391_1233	9.86389	557.319	-2.05059	0.999996	-5.8202	56.5009	Up-regulated
VBIVeiAty168093_0624	9.02865	507.695	-2.31819	1	-5.81331	56.2316	Up-regulated
VBICapSpu114331_1416	12.509	695.628	-2.28821	1	-5.79728	55.6104	Up-regulated
VBIGraAdi114642_1438	18.3533	1019.97	-2.04646	0.999999	-5.79634	55.5741	Up-regulated
VBIFusPer27599_1179	42.5076	2356.32	-1.94027	0.999584	-5.79267	55.433	Up-regulated
VBIFusPer27599_1969	14.9864	823.57	-1.97506	1	-5.78016	54.9544	Up-regulated
VBICapGin14773_0057	9.73523	533.661	-2.11498	0.986382	-5.77657	54.8175	Up-regulated
VBICanDiv569_1352	17.9128	976.268	-2.15082	0.999995	-5.76821	54.501	Up-regulated
VBICanDiv33328_0127	14.1715	764.816	-2.00399	1	-5.75404	53.9684	Up-regulated
VBILepWad241233_1020	3.73807	199.868	-2.06226	0.999861	-5.74061	53.4683	Up-regulated
VBILepHof63998_0071	4.60481	243.386	-1.97629	1	-5.72396	52.8547	Up-regulated
VBICanDiv569_0503	15.3363	804.313	-2.89796	1	-5.71273	52.445	Up-regulated
VBICanDiv569_0032	12.9428	678.314	-1.90577	0.984519	-5.71173	52.4086	Up-regulated
VBICapGin14773_2266	12.3028	644.068	-3.03545	1	-5.71016	52.3515	Up-regulated
VBICanDiv569_2233	10.7134	552.206	-2.02014	1	-5.68772	51.5434	Up-regulated
VBIFusNuc158391_0269	3.57684	183.791	-1.91013	0.98473	-5.68324	51.3836	Up-regulated
VBICanDiv569_1560	13.6531	697.641	-1.76862	0.989219	-5.67519	51.0977	Up-regulated
VBIPrePal183129_2337	16.3438	834.045	-1.99138	1	-5.67331	51.0312	Up-regulated
VBICanDiv569_1208	7.96834	404.721	-1.92046	0.991018	-5.66651	50.7911	Up-regulated
VBILepSp296505_0914	4.61761	234.17	-1.87073	0.999861	-5.66426	50.7123	Up-regulated
VBIEubInf174467_1709	7.41425	375.68	-2.01988	1	-5.66306	50.67	Up-regulated
VBIFusPer27599_0099	23.7958	1204.64	-1.89219	0.993297	-5.66175	50.6241	Up-regulated
VBICanDiv569_0254	2.82229	141.188	-1.83568	1	-5.6446	50.0259	Up-regulated
VBICanDiv569_1488	6.28962	313.632	-2.05488	0.999985	-5.63996	49.8651	Up-regulated
VBICanDiv569_1569	16.7097	833.203	-1.96781	1	-5.63991	49.8633	Up-regulated
VBILepSha243055_1079	9.2525	460.013	-1.7961	0.999169	-5.63569	49.7178	Up-regulated
VBICamRec32822_2950	17.493	868.1	-2.14453	0.999963	-5.63301	49.6255	Up-regulated
VBILepSp296505_1762	2.94651	145.487	-1.84654	1	-5.62574	49.3761	Up-regulated
VBICanDiv569_1281	12.3028	606.38	-2.08801	0.985775	-5.62317	49.2881	Up-regulated
VBIStrMit218081_1786	11.0301	541.568	-2.20992	1	-5.61763	49.0992	Up-regulated
VBIFusSp164945_1681	10.4144	510.552	-1.9467	0.999914	-5.6154	49.0234	Up-regulated
VBIFusNuc158391_1525	8.232	399.982	-1.96763	1	-5.60255	48.5887	Up-regulated
VBICanDiv569_2492	15.0275	716.492	-1.9593	0.999998	-5.57527	47.6786	Up-regulated
VBILepWad241233_1765	25.586	1214.88	-1.94579	0.999896	-5.56932	47.4823	Up-regulated
VBILepHof63998_1296	9.60989	453.819	-2.08718	0.986825	-5.56145	47.2241	Up-regulated
VBIFusNuc122357_2006	14.4458	678.559	-2.16111	1	-5.55375	46.9727	Up-regulated
VBIFusPer27599_1090	9.60989	449.27	-2.18553	1	-5.54692	46.7508	Up-regulated
VBIOriSin4127_0655	15.0275	698.23	-2.03486	1	-5.53802	46.4633	Up-regulated
VBICanDiv569_0464	5.712	260.646	-1.84448	1	-5.51195	45.6313	Up-regulated
VBIFusSp164945_1983	7.26982	330.068	-1.94779	0.999936	-5.5047	45.4025	Up-regulated
VBICanDiv569_0916	18.816	847.683	-2.71648	1	-5.49349	45.0512	Up-regulated
VBICanDiv569_1012	3.94007	176.173	-1.87078	0.999859	-5.48263	44.7131	Up-regulated
VBILepSha243055_0859	7.48864	330.092	-1.99129	1	-5.46202	44.0791	Up-regulated
VBIGemSan95479_1131	2.58557	113.425	-1.98838	1	-5.45511	43.8685	Up-regulated
VBILepHof63998_1551	1.56581	68.6817	-1.77307	0.989759	-5.45495	43.8635	Up-regulated
VBIFusNuc129935_1197	3.02111	130.443	-1.73357	0.997669	-5.4322	43.1772	Up-regulated
VBILepSha243055_0857	3.99327	172.381	-1.76675	0.989358	-5.43189	43.168	Up-regulated
VBILepSha243055_1560	11.7231	503.72	-1.8468	1	-5.4252	42.9683	Up-regulated
VBILepWad241233_0870	2.688	114.994	-1.88503	0.997401	-5.41888	42.7806	Up-regulated
VBITanSp310845_0005	16.3438	694.77	-3.06856	1	-5.40972	42.5097	Up-regulated
VBILepSp296505_0861	25.2855	1072.44	-2.00363	1	-5.40645	42.4133	Up-regulated
VBICanDiv569_0251	5.50148	233.249	-1.84595	1	-5.40591	42.3975	Up-regulated
VBICanDiv569_1384	14.4458	612.303	-1.85682	0.999998	-5.40552	42.3861	Up-regulated
VBILepHof63998_1528	13.6531	577.546	-1.84417	1	-5.40264	42.3015	Up-regulated
VBICanDiv569_2367	19.3026	811.846	-1.87757	0.999329	-5.39434	42.0588	Up-regulated
VBIFusPer27599_2093	15.0275	631.435	-2.24152	1	-5.39295	42.0185	Up-regulated
VBIPreDen163057_2416	18.816	784.589	-2.57733	1	-5.3819	41.6979	Up-regulated
VBIFusPer27599_0347	9.36864	390.209	-2.01988	1	-5.38026	41.6505	Up-regulated
VBIFusNuc129935_1055	7.1309	294.3	-2.09324	0.979138	-5.36706	41.2711	Up-regulated
VBIFusPer130431_0386	92.6177	3817.53	-1.873	0.999762	-5.36521	41.2181	Up-regulated
VBILepSp296505_0858	17.0924	703.186	-2.20437	1	-5.36248	41.1403	Up-regulated
VBICapSpu114331_1417	12.7222	520.643	-1.96431	1	-5.35488	40.924	Up-regulated
VBICanDiv569_0243	1.99541	81.5889	-1.78132	0.993623	-5.35362	40.8883	Up-regulated
VBICapGra15329_0756	34.4707	1408.03	-1.92952	0.996939	-5.35217	40.8473	Up-regulated
VBICapSpu114331_2007	11.5418	471.396	-2.03024	1	-5.352	40.8426	Up-regulated
VBILepWad241233_0531	9.2525	371.136	-1.91884	0.989745	-5.32596	40.112	Up-regulated
VBIPreSp216647_2494	15.3363	614.931	-2.08092	0.993745	-5.3254	40.0964	Up-regulated
VBIStrSal202804_1940	6.9972	279.936	-1.751	0.996355	-5.32218	40.0069	Up-regulated
VBICanDiv569_2131	5.75605	229.664	-2.02019	1	-5.3183	39.8995	Up-regulated
VBISelSp164981_2096	18.3533	732.181	-2.64299	1	-5.31809	39.8937	Up-regulated
VBIFusSp164945_1980	13.4078	534.782	-2.09205	0.980544	-5.31781	39.8859	Up-regulated
VBICapSp148453_5587	5.23155	208.638	-1.81189	0.999981	-5.31762	39.8808	Up-regulated
VBIStrSan186037_2222	97.6019	3862.01	-1.92379	0.993522	-5.3063	39.569	Up-regulated
VBIFusNuc72376_2191	8.5137	333.955	-2.00842	1	-5.29372	39.2256	Up-regulated
VBILepSp252191_0231	5.12381	200.858	-1.92393	0.993619	-5.29282	39.201	Up-regulated
VBICanDiv569_2720	14.7309	576.404	-2.23796	1	-5.29016	39.1288	Up-regulated
VBICanDiv569_2681	18.3533	717.001	-2.29001	1	-5.28786	39.0666	Up-regulated
VBIOriSin4127_1334	18.3533	717.001	-2.29001	1	-5.28786	39.0666	Up-regulated
VBICanDiv569_2807	9.48773	369.227	-1.78764	0.996749	-5.2823	38.9163	Up-regulated
VBILepWad241233_0769	4.17904	162.413	-1.7376	0.998438	-5.28035	38.8637	Up-regulated
VBIFusNuc122357_1966	23.6124	914.874	-1.82912	1	-5.27595	38.7454	Up-regulated
VBIFusPer27599_1438	5.13572	198.472	-1.72542	0.994549	-5.27223	38.6454	Up-regulated
VBIGemMor7618_0737	18.3533	708.513	-1.98364	1	-5.27068	38.6041	Up-regulated
VBISolMoo147252_0232	8.1422	314.177	-2.33294	1	-5.27002	38.5863	Up-regulated
VBIGemSan95479_1256	11.5418	440.585	-1.86314	0.999984	-5.25448	38.1731	Up-regulated
VBICanDiv569_1420	12.9428	492.481	-1.9674	1	-5.24985	38.0506	Up-regulated
VBIFusPer130431_0029	13.9075	523.932	-2.02085	1	-5.23545	37.6727	Up-regulated
VBIFusPer130431_0443	177.518	6670.75	-1.83171	1	-5.23181	37.5778	Up-regulated
VBIStrMit75374_1335	17.0924	640.525	-2.48197	1	-5.22783	37.4742	Up-regulated
VBICanDiv569_2685	17.493	653.999	-2.03443	1	-5.22444	37.3863	Up-regulated
VBICanDiv569_0421	17.9128	669.667	-2.03873	1	-5.22438	37.3847	Up-regulated
VBILepSha243055_1211	2.91547	108.219	-1.68706	0.999157	-5.21408	37.119	Up-regulated
VBIVeiAty168093_0615	5.89238	217.098	-1.83989	1	-5.20335	36.8439	Up-regulated
VBIFusPer130431_2108	14.7309	541.927	-1.67195	0.999963	-5.20118	36.7883	Up-regulated
VBILepSp252191_0428	13.6531	499.634	-2.41853	1	-5.19357	36.595	Up-regulated
VBINeiMuc55442_1290	13.4078	485.807	-1.93748	0.99924	-5.17924	36.2331	Up-regulated
VBIFusPer27599_2252	4.67524	169.042	-1.69735	0.996229	-5.17619	36.1568	Up-regulated
VBILepSha243055_1308	7.27222	261.402	-1.87597	0.999539	-5.16773	35.9452	Up-regulated
VBIFusPer27599_0213	41.2672	1483.01	-1.83065	1	-5.16739	35.9367	Up-regulated
VBICapSp231027_1516	5.23155	187.534	-1.88822	0.995855	-5.16377	35.8468	Up-regulated
VBIOriSp172601_0092	4.22851	151.422	-1.74063	0.998615	-5.16228	35.8097	Up-regulated
VBIFusNuc113593_0962	8.232	294.009	-1.73274	0.997433	-5.15847	35.7154	Up-regulated
VBILepHof63998_2658	8.61194	307.145	-1.88919	0.995327	-5.15644	35.665	Up-regulated
VBIAbiDef30295_1124	11.366	404.574	-2.06374	0.999794	-5.1536	35.595	Up-regulated
VBILepWad241233_0413	2.35737	82.7476	-1.6453	0.997076	-5.13347	35.1017	Up-regulated
VBIAggAct152489_1316	5.98691	209.341	-1.71837	0.991761	-5.1279	34.9664	Up-regulated
VBIJohIgn140542_0299	7.06342	246.769	-1.83411	1	-5.12665	34.9361	Up-regulated
VBICanDiv569_2828	10.8694	379.29	-1.92816	0.996259	-5.12495	34.8951	Up-regulated
VBIVeiAty166341_0958	5.54234	192.986	-2.21341	1	-5.12186	34.8203	Up-regulated
VBICanDiv569_1995	13.6531	471.495	-1.85173	1	-5.10995	34.534	Up-regulated
VBICanDiv569_2463	16.7097	576.748	-2.60614	1	-5.10918	34.5157	Up-regulated
VBICanDiv569_0937	10.1317	349.445	-2.25955	1	-5.10812	34.4903	Up-regulated
VBILepWad241233_1030	6.74646	232.193	-1.82149	0.999999	-5.10505	34.4169	Up-regulated
VBIStrMit11393_1666	10.8694	373.86	-1.92737	0.995813	-5.10415	34.3955	Up-regulated
VBICanDiv569_0482	13.6531	469.437	-1.76488	0.989819	-5.10363	34.3832	Up-regulated
VBIVeiAty168093_1238	18.816	644.938	-2.49342	1	-5.09913	34.276	Up-regulated
VBIGemMor7618_0668	19.8151	675.875	-1.87171	0.999826	-5.09209	34.1091	Up-regulated
VBIFusNuc113593_1909	10.1317	345.002	-1.7759	0.990849	-5.08966	34.0518	Up-regulated
VBIFusPer27599_2296	18.323	623.012	-1.95195	0.999982	-5.08754	34.0017	Up-regulated
VBICanDiv569_2186	16.3438	555.488	-2.13493	0.999493	-5.08694	33.9876	Up-regulated
VBILepSha243055_1163	2.67835	90.9761	-1.70432	0.993164	-5.08607	33.9671	Up-regulated
VBICanDiv569_2820	15.0275	510.056	-2.82243	1	-5.08498	33.9414	Up-regulated
VBIPreSp216647_1600	82.8039	2806.01	-1.80385	0.999836	-5.08268	33.8874	Up-regulated
VBIFusPer27599_0017	11.1955	378.221	-2.51515	1	-5.07824	33.7832	Up-regulated
VBILepWad241233_1217	7.19969	243.11	-2.03972	1	-5.07753	33.7667	Up-regulated
VBIPreOul152235_2194	7.64199	257.235	-1.96103	0.999999	-5.07299	33.6607	Up-regulated
VBIPreLoe256912_1836	12.509	420.092	-1.74203	0.998568	-5.06967	33.5833	Up-regulated
VBICanDiv569_1684	9.38908	314.644	-1.75324	0.995364	-5.06659	33.5117	Up-regulated
VBICanDiv569_2326	15.6581	522.252	-2.12437	0.995912	-5.05977	33.3535	Up-regulated
VBIFusNuc158391_2206	15.6581	519.719	-1.98445	1	-5.05275	33.1918	Up-regulated
VBICanDiv569_2721	17.9128	593.88	-2.30373	1	-5.05111	33.1539	Up-regulated
VBIPrePal183129_2348	37.688	1246.7	-1.80152	0.999716	-5.04787	33.0795	Up-regulated
VBIPreDen177924_1389	18.816	619.21	-1.90296	0.985625	-5.0404	32.9087	Up-regulated
VBIVeiSp176273_1466	6.39744	208.698	-1.79023	0.997742	-5.02778	32.6221	Up-regulated
VBIPrePal183129_0245	15.2572	497.186	-1.79578	0.999105	-5.02623	32.5871	Up-regulated
VBIFusPer27599_0911	5.93927	193.413	-1.97357	1	-5.02525	32.5651	Up-regulated
VBICanDiv569_0505	8.32381	270.309	-2.07829	0.995821	-5.02122	32.4742	Up-regulated
VBICanDiv569_2134	7.19969	233.351	-1.80633	0.999917	-5.01842	32.4112	Up-regulated
VBILepWad241233_0877	7.19969	232.704	-2.14176	0.999912	-5.01442	32.3214	Up-regulated
VBICapGin14773_1647	2.54155	82.1144	-1.84852	1	-5.01386	32.3088	Up-regulated
VBICanDiv569_2350	19.8151	637.619	-1.79155	0.998132	-5.00802	32.1785	Up-regulated
VBILepSha243055_0909	2.40549	77.2661	-1.61529	0.989261	-5.00543	32.1208	Up-regulated
VBIFusPer27599_0123	6.70437	215.329	-1.74344	0.998474	-5.0053	32.1177	Up-regulated
VBIPrePal183129_0752	16.7097	533.877	-2.09088	0.982002	-4.99775	31.9501	Up-regulated
VBIStrMit218081_1160	7.41425	235.793	-1.7097	0.991326	-4.99108	31.8027	Up-regulated
VBICapSp148453_5203	11.7231	372.609	-1.87535	0.999593	-4.99024	31.7843	Up-regulated
VBILepBuc70646_0975	12.7222	402.499	-2.25008	1	-4.98357	31.6375	Up-regulated
VBIFusPer27599_2314	14.4458	455.22	-1.86116	0.999991	-4.97784	31.5122	Up-regulated
VBICanDiv569_1767	8.61194	270.809	-2.35451	1	-4.9748	31.4458	Up-regulated
VBIFusPer27599_1949	38.4419	1206.29	-1.85662	0.999998	-4.97175	31.3795	Up-regulated
VBILepSha243055_0423	3.79509	118.92	-1.66572	0.999934	-4.96971	31.3351	Up-regulated
VBICanDiv569_1821	13.1712	412.24	-1.87553	0.99958	-4.96803	31.2986	Up-regulated
VBIFusPer27599_0999	13.0117	407.146	-1.95305	0.999987	-4.96767	31.2908	Up-regulated
VBICapGin14773_1739	15.0275	470.174	-3.40317	1	-4.96751	31.2875	Up-regulated
VBICanDiv569_1690	8.61194	268.96	-1.85492	0.999999	-4.96491	31.2311	Up-regulated
VBICanDiv569_1698	5.02041	156.367	-1.95321	0.999987	-4.96098	31.1462	Up-regulated
VBIStrPar170006_0237	20.1246	624.018	-1.86454	0.999975	-4.95455	31.0077	Up-regulated
VBICanDiv569_2590	15.9936	493.561	-1.72786	0.99561	-4.94766	30.8599	Up-regulated
VBIPreSp216647_1601	211.735	6510.09	-1.77672	0.991214	-4.94235	30.7465	Up-regulated
VBIFusPer27599_1970	31.4677	965.403	-1.79946	0.999579	-4.93919	30.6791	Up-regulated
VBILepBuc70646_0839	3.08842	93.9457	-1.60245	0.994752	-4.92689	30.4187	Up-regulated
VBILepBuc70646_1078	3.20789	97.4023	-1.64042	0.995062	-4.92426	30.3634	Up-regulated
VBILepWad241233_0770	13.1712	399.678	-2.33695	1	-4.92338	30.3448	Up-regulated
VBILacOra53760_2545	14.741	445.997	-1.74152	0.998585	-4.91913	30.2555	Up-regulated
VBICanDiv569_2467	18.816	568.444	-1.82771	1	-4.91699	30.2107	Up-regulated
VBILepWad241233_1002	2.59417	78.3531	-1.60004	0.995852	-4.91664	30.2035	Up-regulated
VBIFusPer27599_1780	2.47358	74.6806	-1.6253	0.988839	-4.91606	30.1913	Up-regulated
VBILacOra53760_1430	12.7222	383.933	-2.00663	1	-4.91544	30.1782	Up-regulated
VBICanDiv569_1722	4.95377	149.233	-1.76046	0.991569	-4.9129	30.1252	Up-regulated
VBIPrePal183129_0566	4.93471	148.652	-1.70453	0.993076	-4.91283	30.1237	Up-regulated
VBICapSpu114331_2096	5.42156	163.178	-1.57419	0.999201	-4.9116	30.0981	Up-regulated
VBICanDiv569_0057	16.7097	502.72	-1.85311	0.999999	-4.91099	30.0854	Up-regulated
VBIPreSal169364_0645	12.509	375.568	-1.81993	0.999999	-4.90804	30.0239	Up-regulated
VBICanDiv569_0779	6.13453	183.925	-2.02367	1	-4.90602	29.9819	Up-regulated
VBICanDiv569_1851	15.9936	478.753	-1.83703	1	-4.90371	29.934	Up-regulated
VBILepSha243055_1727	6.26492	186.225	-1.76784	0.989277	-4.89361	29.7251	Up-regulated
VBIGemSan95479_0196	7.47535	220.279	-1.70634	0.992334	-4.88104	29.4673	Up-regulated
VBILepWad241233_2036	2.82229	83.1335	-1.52632	0.992047	-4.88049	29.4561	Up-regulated
VBIPrePal183129_0085	119.734	3514.29	-1.8831	0.998103	-4.87533	29.3508	Up-regulated
VBILepWad241233_0433	12.321	360.176	-1.79648	0.999223	-4.86951	29.2326	Up-regulated
VBICanDiv569_0175	5.53021	161.218	-1.61199	0.990353	-4.86554	29.1523	Up-regulated
VBICapSp148453_5588	7.34132	213.041	-1.83562	1	-4.85894	29.0194	Up-regulated
VBICapSpu114331_1212	5.19514	150.729	-1.76903	0.989188	-4.85865	29.0135	Up-regulated
VBILepWad241233_1157	4.76405	138.116	-1.89431	0.991691	-4.85755	28.9913	Up-regulated
VBILepWad241233_0793	3.4018	98.3584	-1.58094	0.999605	-4.85368	28.9136	Up-regulated
VBIFusPer130431_1531	17.9128	517.609	-2.20696	1	-4.8528	28.896	Up-regulated
VBILepSp296505_0895	12.7222	366.231	-2.06241	0.999854	-4.84734	28.7868	Up-regulated
VBICanDiv569_1112	6.34307	182.152	-1.99612	1	-4.84382	28.7167	Up-regulated
VBICanDiv569_1541	8.41768	241.231	-1.86878	0.999922	-4.84085	28.6576	Up-regulated
VBILepSha243055_1957	12.7222	362.772	-1.82452	1	-4.83364	28.5149	Up-regulated
VBIVeiDis1254_0413	4.13079	117.749	-1.59463	0.997819	-4.83316	28.5053	Up-regulated
VBIFusPer27599_0830	15.3363	436.542	-2.48411	1	-4.8311	28.4646	Up-regulated
VBIGemSan95479_1309	36.9737	1050.73	-1.69687	0.996437	-4.82875	28.4183	Up-regulated
VBICanDiv569_0478	6.34307	179.378	-1.9982	1	-4.82168	28.2794	Up-regulated
VBIAbiDef30295_1410	4.50524	126.563	-1.94239	0.999759	-4.81211	28.0924	Up-regulated
VBICanDiv569_0696	15.9936	447.953	-1.7684	0.989235	-4.80778	28.0082	Up-regulated
VBIPrePal183129_0340	59.3295	1660.67	-1.76312	0.990335	-4.80688	27.9907	Up-regulated
VBILepHof63998_1300	4.36105	121.914	-1.6528	0.999032	-4.80505	27.9553	Up-regulated
VBIStrVes170898_0467	18.3533	512.345	-1.8197	0.999999	-4.803	27.9157	Up-regulated
VBIFusPer27599_1456	68.4149	1904.74	-1.86869	0.999923	-4.79914	27.841	Up-regulated
VBICanDiv569_1723	4.24877	118.245	-1.76646	0.98938	-4.79859	27.8303	Up-regulated
VBICanDiv569_1774	12.509	347.808	-1.66209	0.999848	-4.79726	27.8047	Up-regulated
VBIPreSp140204_1215	15.0275	416.979	-1.74906	0.997114	-4.79429	27.7477	Up-regulated
VBIStrPar170006_0235	19.3667	531.187	-1.73412	0.997795	-4.77757	27.4279	Up-regulated
VBICanDiv569_2725	16.3438	444.603	-1.77818	0.991958	-4.7657	27.2031	Up-regulated
VBIStrMit218081_1285	12.0813	328.633	-2.24768	1	-4.76563	27.2018	Up-regulated
VBIPrePal183129_2635	16.7097	453.556	-2.33505	1	-4.76252	27.1433	Up-regulated
VBIFusPer130431_1351	6.68389	180.741	-1.63937	0.994554	-4.75709	27.0412	Up-regulated
VBIFusSp164945_1746	47.5054	1282.28	-1.7373	0.99841	-4.75447	26.9922	Up-regulated
VBIFusPer27599_0545	71.622	1929.45	-1.75456	0.994672	-4.75164	26.9393	Up-regulated
VBICanDiv569_1889	18.3533	492.606	-2.05006	0.999997	-4.74632	26.8402	Up-regulated
VBIStrPar161236_1327	13.4078	357.916	-1.71146	0.991107	-4.73848	26.6946	Up-regulated
[truncated: 65,249 more rows]
